# Supplementary material for: Borrelia burgdorferi initiates early transcriptional re-programming in macrophages that supports long-term suppression of inflammation
Source: PLoS Pathog. 2023 Dec 29;19(12):e1011886. doi: 10.1371/journal.ppat.1011886 (PMC10783791; doi:10.1371/journal.ppat.1011886)
Supplement: S1 Table — Results include gene name (gene), normalized transcript counts averaged for all samples (baseMean), the log2 fold-change estimate between the conditions being compared (log2FoldChange), standard error of the log2FoldChange estimate (lfcSE), Wald-statistic (stat), P value (pvalue), adjusted P value (padj), and the comparison performed (contrast). (XLSX) [file ppat.1011886.s001.xlsx]

## Sheet: S1 Diff Gene Expression Results
Gene	baseMean	log2FoldChange	lfcSE	stat	pvalue	padj	contrast
Gnai3	2027.57	0.625302	0.111517	5.60724	2.05581e-08	1.38731e-07	Acute
Cdc45	54.6248	-1.53153	0.421101	-3.63697	0.000275863	0.00111317	Acute
H19	10.3876	-0.451331	0.91326	-0.494198	0.621166	0.778132	Acute
Scml2	4.00587	-1.6535	1.52436	-1.08472	0.278047	0.460159	Acute
Narf	276.886	-1.00283	0.207612	-4.8303	1.36325e-06	7.67742e-06	Acute
Cav2	1295.1	0.0650844	0.133974	0.485798	0.62711	0.782805	Acute
Klf6	5752.26	1.21855	0.0999779	12.1882	3.5922e-34	8.43365e-33	Acute
Scmh1	251.14	-0.141482	0.207417	-0.682112	0.495168	0.677928	Acute
Cox5a	296.834	0.760619	0.195191	3.89679	9.74778e-05	0.000423703	Acute
Wnt9a	7.33527	-0.639111	1.06449	-0.600391	0.548246	0.722461	Acute
Fer	278.151	0.193308	0.194658	0.993066	0.320678	0.510512	Acute
Xpo6	1844.32	0.19514	0.109048	1.78948	0.0735374	0.158492	Acute
Tfe3	2763.74	0.520146	0.102127	5.09314	3.52178e-07	2.09581e-06	Acute
Axin2	4.31491	0.490227	1.36068	0.360281	0.718637	0.844448	Acute
Brat1	219.823	-0.828767	0.217532	-3.80986	0.000139045	0.00059144	Acute
Gna12	2405.66	-0.785573	0.105607	-7.43863	1.01737e-13	1.02875e-12	Acute
Slc22a18	35.2325	-0.322173	0.49451	-0.651499	0.514724	0.694696	Acute
Itgb2l	9.52082	2.15429	1.09589	1.96579	0.0493229	0.11365	Acute
Dlat	534.132	0.056074	0.155335	0.360988	0.718108	0.844192	Acute
Sdhd	614.865	-0.148222	0.145067	-1.02175	0.3069	0.494592	Acute
Ccnd2	138.101	1.98425	0.271508	7.30825	2.70636e-13	2.67026e-12	Acute
Gpr107	1319.06	0.180291	0.116941	1.54173	0.12314	0.243289	Acute
Nalcn	28.3326	-0.296505	0.548981	-0.540101	0.589128	0.75476	Acute
Slfn4	63.5919	4.6768	0.536961	8.70975	3.04536e-18	3.89835e-17	Acute
Drp2	15.5355	-0.0292509	0.727902	-0.0401851	0.967946	0.982867	Acute
Tspan32	79.9709	-1.18482	0.353911	-3.34779	0.000814592	0.0030019	Acute
Lhx2	28.0422	4.02262	0.710845	5.65894	1.52313e-08	1.04211e-07	Acute
Gmpr	35.1752	-1.64684	0.544568	-3.02413	0.00249353	0.00827278	Acute
Glra1	12.3337	-0.526609	0.842695	-0.62491	0.53203	0.709437	Acute
Mid2	10.6087	-0.0653133	0.88995	-0.0733898	0.941496	0.970974	Acute
Trim25	3315.55	0.754756	0.103971	7.25928	3.89144e-13	3.80949e-12	Acute
Dgke	201.461	-0.0875321	0.22777	-0.384301	0.700755	0.833001	Acute
Scpep1	3508.82	0.104977	0.107112	0.980069	0.327052	0.516747	Acute
Mnt	533.913	-1.46062	0.157794	-9.25651	2.11225e-20	3.03857e-19	Acute
Itgb2	10029.5	0.0239306	0.0958374	0.249699	0.80282	0.89676	Acute
Hddc2	19.1746	-1.21878	0.68388	-1.78216	0.0747232	0.160749	Acute
Pemt	22.3976	0.224397	0.609785	0.367993	0.712878	0.840972	Acute
Cdh4	12.4055	-0.403385	0.835479	-0.482818	0.629225	0.784532	Acute
Ckmt1	22.4082	-0.584046	0.621795	-0.939291	0.347581	0.537573	Acute
Bcl6b	6.20232	0.343995	1.14194	0.301236	0.763234	0.871916	Acute
Clec10a	13.2752	-2.0501	0.878675	-2.33317	0.0196391	0.0514372	Acute
Alox12	5.32453	2.22987	1.32181	1.68698	0.0916077	0.190547	Acute
Comt	658.301	-1.5334	0.14684	-10.4427	1.58249e-25	2.81389e-24	Acute
Rtca	244.007	0.366529	0.203848	1.79805	0.0721687	0.156142	Acute
Dbt	291.611	0.499249	0.191305	2.6097	0.00906208	0.0261419	Acute
Dazap2	4580.22	0.21699	0.101515	2.13751	0.0325563	0.0798209	Acute
Mcts1	153.372	0.41005	0.262872	1.55988	0.118788	0.236355	Acute
Rnf17	11.6004	-0.482742	0.878946	-0.549228	0.582849	0.749285	Acute
Trappc10	1782.98	0.576292	0.110045	5.23685	1.63338e-07	1.00208e-06	Acute
Ccm2	409.139	-0.336027	0.168173	-1.9981	0.0457056	0.106644	Acute
Tbrg4	470.769	0.792204	0.159075	4.98008	6.35593e-07	3.69061e-06	Acute
Tmprss2	24.7815	4.15572	0.770595	5.39288	6.93386e-08	4.43103e-07	Acute
Mx1	1006.05	5.69501	0.201605	28.2483	1.49315e-175	3.42163e-173	Acute
Fap	3.94831	0.736911	1.48321	0.496837	0.619304	0.777235	Acute
Ndufa9	369.644	0.128744	0.171909	0.748909	0.453912	0.642354	Acute
Lck	6.20238	1.29079	1.16258	1.11028	0.266878	0.446927	Acute
Cttnbp2	12.2701	0.0465659	0.856219	0.0543854	0.956628	0.97741	Acute
Galnt1	829.685	0.0489349	0.136823	0.357651	0.720605	0.846074	Acute
Mkrn2	439.262	-0.00576301	0.169032	-0.0340943	0.972802	0.985436	Acute
Pparg	258.044	-2.53783	0.228776	-11.0931	1.35581e-28	2.69012e-27	Acute
Raf1	1786.99	1.26629	0.119708	10.5781	3.7652e-26	6.86769e-25	Acute
Pdgfb	771.233	-1.07199	0.138563	-7.73645	1.02229e-14	1.0986e-13	Acute
Acvrl1	290.332	-0.111634	0.202838	-0.550362	0.582071	0.74864	Acute
Acvr1b	723.545	0.720044	0.138234	5.20887	1.89993e-07	1.15949e-06	Acute
Tom1l2	334.094	-0.197503	0.181618	-1.08746	0.276832	0.458661	Acute
Zfp385a	804.962	-0.422069	0.136155	-3.09991	0.00193579	0.00657386	Acute
Itga5	7391.72	2.41605	0.100942	23.9349	1.32616e-126	1.54119e-124	Acute
Gabra2	19.112	-0.709035	0.679971	-1.04274	0.297067	0.483087	Acute
Wdr77	389.802	0.459117	0.176219	2.60537	0.0091775	0.026442	Acute
Adora3	20.184	-2.08781	0.713065	-2.92794	0.00341214	0.0110106	Acute
Atp5pb	873.551	0.0611037	0.140411	0.435178	0.663433	0.807395	Acute
Sox9	8.52905	-0.764456	0.999874	-0.764552	0.444538	0.633743	Acute
Hnrnpd	660.89	0.725891	0.140861	5.15326	2.55998e-07	1.54779e-06	Acute
Dynlt1c	92.8804	-0.764425	0.330328	-2.31414	0.02066	0.0537734	Acute
C1d	330.36	0.192445	0.181847	1.05828	0.289928	0.474802	Acute
Gm2a	3791.32	-0.26841	0.10436	-2.57196	0.0101123	0.0287938	Acute
Krit1	887.704	0.652984	0.147323	4.43232	9.32257e-06	4.69011e-05	Acute
Clcn4	1106.32	-0.0987971	0.129629	-0.762151	0.44597	0.635036	Acute
Sema4f	5.5805	-0.657579	1.26859	-0.518354	0.604211	0.765272	Acute
Hk2	1162.04	1.02926	0.123395	8.34114	7.35748e-17	8.789e-16	Acute
Myo18a	991.718	-1.0922	0.135251	-8.07532	6.73001e-16	7.74379e-15	Acute
Sez6	21.8821	-0.376679	0.633113	-0.594964	0.551868	0.725336	Acute
Cd52	3247.58	1.06328	0.117744	9.03044	1.70986e-19	2.34171e-18	Acute
Abhd15	70.6268	-2.45389	0.41433	-5.92254	3.17015e-09	2.31189e-08	Acute
Hoxb6	5.99393	-1.08584	1.19775	-0.906573	0.364633	0.554654	Acute
Loxl3	73.2571	-1.62095	0.374019	-4.33387	1.46511e-05	7.16483e-05	Acute
Kat2b	622.622	0.560828	0.152053	3.68837	0.000225695	0.000927052	Acute
Rab5b	2477.52	0.414758	0.110026	3.76964	0.00016348	0.000687826	Acute
Dnmt3l	44.7708	3.97757	0.563898	7.0537	1.74216e-12	1.61971e-11	Acute
Icosl	1234.58	3.73075	0.146851	25.4051	2.21717e-142	3.34013e-140	Acute
Spg7	500.958	0.139029	0.163309	0.851325	0.394589	0.585282	Acute
Rpl13	3604.48	-0.124283	0.117173	-1.06068	0.288834	0.473341	Acute
Chmp1a	829.063	0.0268923	0.136506	0.197004	0.843824	0.919327	Acute
Rpa1	452	-0.955485	0.164031	-5.82504	5.70981e-09	4.07271e-08	Acute
Serpinf1	15.5028	-0.662157	0.756363	-0.875449	0.38133	0.571977	Acute
Tubgcp3	467.81	-0.05302	0.161515	-0.328268	0.742709	0.859762	Acute
Polr3d	189.206	1.67408	0.236833	7.0686	1.56503e-12	1.46172e-11	Acute
Ddx3x	4825.61	0.260617	0.104529	2.49324	0.0126584	0.03507	Acute
Il12rb1	11.1979	1.12024	0.872165	1.28443	0.19899	0.357861	Acute
Kcnn3	8.45129	0.139554	1.01792	0.137098	0.890953	0.944291	Acute
Usp32	1092.47	0.538565	0.130595	4.12392	3.72472e-05	0.000173792	Acute
Txnrd3	62.8208	0.337648	0.375466	0.899277	0.368505	0.558695	Acute
Zfp512b	212.964	-0.831773	0.21901	-3.79788	0.000145937	0.000619301	Acute
Dnajc5	1744.71	-0.0608503	0.115942	-0.524835	0.599698	0.762034	Acute
Tpd52l2	289.06	-0.0618738	0.191693	-0.322776	0.746865	0.862485	Acute
Fmr1	685.093	1.01467	0.1486	6.82819	8.5992e-12	7.67465e-11	Acute
Bcl11a	21.1158	-0.106139	0.651595	-0.162891	0.870604	0.933086	Acute
Pxmp4	86.2227	-1.01605	0.337713	-3.00862	0.00262438	0.00866978	Acute
Dlg3	61.555	-1.01323	0.389603	-2.60068	0.00930389	0.0267588	Acute
Gnb1l	15.2584	-0.485323	0.743216	-0.653004	0.513753	0.694019	Acute
Mmp11	6.9705	-1.83039	1.27278	-1.4381	0.150405	0.286344	Acute
Smarcb1	646.988	0.313945	0.146482	2.14324	0.0320937	0.0788531	Acute
Hip1r	26.5541	0.901479	0.563074	1.601	0.109378	0.22112	Acute
Nsun5	82.8988	-0.219018	0.34235	-0.639749	0.522336	0.701594	Acute
Top1mt	18.823	-0.428517	0.673401	-0.636347	0.52455	0.703059	Acute
Gm38393	18.1951	0.143128	0.686154	0.208594	0.834765	0.91428	Acute
Mmp14	7281.51	3.64914	0.118835	30.7078	4.48328e-207	1.6578e-204	Acute
Slc7a7	432.466	0.914521	0.16569	5.51947	3.40015e-08	2.25063e-07	Acute
Oxa1l	721.553	-0.505421	0.149838	-3.37312	0.000743212	0.00276327	Acute
Heatr6	934.633	1.56952	0.130903	11.99	4.00997e-33	9.12479e-32	Acute
Ccl3	29964.2	6.01466	0.112089	53.6599	0	0	Acute
Wfdc18	4.03003	1.90803	1.52062	1.25478	0.20956	0.371814	Acute
Ilf2	288.677	0.291815	0.191822	1.52128	0.12819	0.251123	Acute
Chtop	1217.36	0.653827	0.119824	5.45656	4.85435e-08	3.15794e-07	Acute
Snapin	533.115	-0.249022	0.160207	-1.55438	0.120094	0.238372	Acute
S100a4	1739.42	-0.335548	0.123231	-2.72291	0.00647092	0.019364	Acute
S100a6	853.119	-0.331741	0.1399	-2.37128	0.0177266	0.0470876	Acute
Icam2	9.4838	-0.775312	0.954091	-0.812618	0.416437	0.605499	Acute
Mapk7	489.563	0.335058	0.157027	2.13376	0.0328625	0.0804503	Acute
Epn2	104.328	-0.626176	0.301186	-2.07904	0.0376138	0.0902487	Acute
B9d1	4.43956	-0.430868	1.43391	-0.300484	0.763808	0.872144	Acute
Sec24b	2552.47	1.05396	0.106801	9.86848	5.70232e-23	9.13158e-22	Acute
N4bp3	42.2664	-2.05302	0.509933	-4.02606	5.67197e-05	0.000257055	Acute
Rmnd5b	271.501	-1.10291	0.204594	-5.39071	7.01794e-08	4.48124e-07	Acute
Nhp2	163.581	0.904092	0.25425	3.55591	0.000376667	0.00148315	Acute
Vps9d1	239.992	-0.940113	0.211631	-4.44222	8.90364e-06	4.49046e-05	Acute
Zfp276	261.163	-0.203458	0.218899	-0.929461	0.35265	0.541988	Acute
Mfsd10	506.111	-0.0272611	0.15415	-0.176847	0.859628	0.927895	Acute
Luzp1	1073.62	0.547616	0.133029	4.1165	3.84663e-05	0.000179018	Acute
Slc13a2	3.73779	-0.368487	1.51495	-0.243233	0.807825	0.899302	Acute
Kctd10	1208.59	0.873874	0.120116	7.27525	3.4577e-13	3.3992e-12	Acute
Poldip2	237.667	-0.015132	0.21173	-0.0714683	0.943025	0.971043	Acute
Ift20	121.347	0.23775	0.273858	0.868151	0.385312	0.576425	Acute
Col6a1	68.9822	-0.181193	0.366503	-0.494383	0.621035	0.778063	Acute
Pcbp3	38.3952	-0.338636	0.47424	-0.71406	0.47519	0.66159	Acute
Lgals9	1251.84	1.7205	0.127478	13.4964	1.64123e-41	4.69293e-40	Acute
Araf	487.26	0.0304985	0.159402	0.191331	0.848266	0.92113	Acute
Cfp	1959.99	-0.00223416	0.108896	-0.0205164	0.983631	0.992126	Acute
Timp1	23.8668	0.464823	0.620902	0.748627	0.454082	0.642484	Acute
Uxt	74.6104	0.366734	0.364679	1.00563	0.314592	0.503433	Acute
Cnnm3	307.47	-1.26544	0.197753	-6.39911	1.56288e-10	1.27715e-09	Acute
Lman2l	351.686	-0.645788	0.194778	-3.3155	0.0009148	0.00333045	Acute
Mcm3ap	454.427	-0.187067	0.163023	-1.14749	0.251179	0.427476	Acute
Pcnt	462.535	-0.671593	0.17018	-3.94638	7.93414e-05	0.000350593	Acute
Mxd1	625.981	0.900295	0.15338	5.86968	4.36625e-09	3.13915e-08	Acute
Gmcl1	217.293	-0.362293	0.221736	-1.63389	0.102282	0.209429	Acute
Snrnp27	242.732	0.677781	0.211446	3.20546	0.00134846	0.00473345	Acute
Oas1c	35.8407	1.31612	0.490999	2.68048	0.00735156	0.0216842	Acute
Oas1h	4.94879	3.38902	1.58113	2.14342	0.032079	0.0788408	Acute
Ocrl	492.521	0.240953	0.158245	1.52266	0.127843	0.250574	Acute
Calm1	13247.3	0.967872	0.0916876	10.5562	4.75567e-26	8.63558e-25	Acute
Agpat3	834.52	1.07645	0.141577	7.60323	2.88828e-14	3.02007e-13	Acute
Sema6b	127.019	-1.69898	0.295285	-5.75369	8.7317e-09	6.13936e-08	Acute
Uhrf1	286.737	-1.85188	0.21524	-8.60375	7.71532e-18	9.68582e-17	Acute
Dpp9	1064.53	0.253214	0.123834	2.04478	0.0408762	0.0970011	Acute
Lsr	31.3904	-2.71011	0.617526	-4.38865	1.14054e-05	5.65234e-05	Acute
Gramd1a	2112.55	2.43213	0.128198	18.9717	2.92459e-80	1.71162e-78	Acute
Hpn	52.558	2.73401	0.467047	5.85382	4.80396e-09	3.44167e-08	Acute
Gabrg1	10.7284	0.0542656	0.87275	0.0621777	0.950421	0.97455	Acute
Ckb	2403.64	-1.07377	0.122453	-8.7689	1.80422e-18	2.32788e-17	Acute
Sp1	2068.45	0.0081784	0.123167	0.066401	0.947059	0.973042	Acute
Itgb7	356.576	-0.576856	0.182327	-3.16385	0.00155697	0.00539319	Acute
Myg1	137.059	-0.340285	0.289207	-1.17661	0.23935	0.412043	Acute
Rarg	177.729	-0.0191433	0.240385	-0.079636	0.936527	0.968	Acute
Pfdn5	863.611	-0.0454594	0.131798	-0.344919	0.730156	0.85181	Acute
Efnb2	15.9443	0.391007	0.760978	0.513821	0.607377	0.767655	Acute
Rrp15	38.4418	0.34273	0.492411	0.696024	0.486414	0.671057	Acute
Rnd2	72.6499	-0.730216	0.358832	-2.03498	0.0418531	0.098803	Acute
Srr	188.833	-0.185106	0.245981	-0.75252	0.451738	0.640446	Acute
Sync	4.79205	0.72156	1.38881	0.519553	0.603375	0.764658	Acute
Fndc5	11.1041	-0.0820856	0.859773	-0.0954735	0.923939	0.961095	Acute
Acp5	264.82	2.08301	0.212547	9.80027	1.12284e-22	1.7771e-21	Acute
Fbxo9	186.358	-0.414445	0.234044	-1.7708	0.0765945	0.164102	Acute
Vps50	616.638	0.57823	0.148092	3.90454	9.44042e-05	0.000411233	Acute
Hars	404.491	0.612066	0.167098	3.66292	0.000249357	0.00101782	Acute
Zmat2	304.864	0.161625	0.186645	0.86595	0.386518	0.577682	Acute
Ube2c	352.012	0.331492	0.182937	1.81206	0.0699776	0.152073	Acute
Smg5	945.518	0.746882	0.129429	5.77059	7.89938e-09	5.57583e-08	Acute
Cct3	1186.74	1.09849	0.128117	8.57414	9.98335e-18	1.24658e-16	Acute
Glmp	2771.61	0.0832612	0.103039	0.808054	0.41906	0.607831	Acute
Mef2d	1869.94	-0.450074	0.114471	-3.93178	8.43178e-05	0.000370971	Acute
Snd1	1784.66	0.544636	0.111946	4.86516	1.14366e-06	6.47888e-06	Acute
Col18a1	2228.6	1.00312	0.135629	7.39608	1.40259e-13	1.40345e-12	Acute
Slc19a1	119.14	-0.484312	0.282024	-1.71727	0.08593	0.180304	Acute
Kpnb1	3533.09	0.709715	0.0986902	7.19135	6.41556e-13	6.1691e-12	Acute
Npepps	1846.45	0.772375	0.111316	6.9386	3.96005e-12	3.60952e-11	Acute
Mrpl10	243.454	-0.148551	0.216819	-0.685138	0.493257	0.676555	Acute
Cyp51	1474.81	1.65343	0.119644	13.8196	1.94086e-43	5.8586e-42	Acute
Tcf25	2370.36	0.34071	0.111413	3.05807	0.00222764	0.00746524	Acute
Tubb6	594.159	0.118765	0.14854	0.799545	0.423974	0.612671	Acute
Def8	306.084	-0.647112	0.190624	-3.3947	0.000687032	0.00257262	Acute
Col1a1	201.869	-0.882227	0.223918	-3.93996	8.14962e-05	0.000359237	Acute
Itga3	5.16487	-0.463554	1.30405	-0.355473	0.722236	0.847031	Acute
Foxm1	338.549	-1.01023	0.184405	-5.47831	4.29403e-08	2.80916e-07	Acute
Itfg2	72.9864	0.213621	0.356856	0.59862	0.549427	0.72331	Acute
Nrip2	9.8286	-0.286861	0.920632	-0.311591	0.755351	0.868068	Acute
Tulp3	139.555	-0.215552	0.261879	-0.823096	0.410453	0.600557	Acute
Gtf2h4	104.18	-0.0640604	0.29502	-0.217139	0.8281	0.910166	Acute
Tubb5	7896.28	0.0102069	0.0990665	0.103031	0.917939	0.958592	Acute
Ell2	4512.98	1.77881	0.107831	16.4964	3.89646e-61	1.65092e-59	Acute
Jup	73.51	-1.82868	0.395554	-4.62309	3.78068e-06	2.0056e-05	Acute
Fkbp10	14.5019	-0.316071	0.783125	-0.403602	0.686505	0.82397	Acute
Nom1	356.846	0.140356	0.174586	0.80394	0.421432	0.610091	Acute
Ergic1	1113.85	-0.238606	0.122846	-1.94232	0.0520984	0.119134	Acute
Acap1	16.0904	-2.21476	0.811747	-2.72838	0.00636455	0.0190984	Acute
Ifrd1	605.284	2.40521	0.160858	14.9524	1.50296e-50	5.1589e-49	Acute
Stk38l	218.904	0.956729	0.223656	4.27768	1.88854e-05	9.13663e-05	Acute
Brpf1	1198.85	0.766781	0.120737	6.35083	2.1416e-10	1.72922e-09	Acute
Akr1b3	843.087	-0.139156	0.13596	-1.02351	0.306068	0.493628	Acute
Hoxc8	6.78409	-1.35654	1.15733	-1.17212	0.241148	0.414068	Acute
Gstt1	12.3402	1.9308	0.88749	2.17557	0.0295871	0.0733591	Acute
Gstt3	77.93	-0.815353	0.350332	-2.32737	0.0199456	0.0521476	Acute
Ddt	112.976	0.00972954	0.285752	0.0340488	0.972838	0.985436	Acute
Ddx18	388.775	0.578311	0.170078	3.40026	0.000673226	0.00252499	Acute
Ubl3	2953.64	0.228491	0.103228	2.21347	0.0268654	0.0673912	Acute
Gramd3	121.367	-0.166008	0.280289	-0.592272	0.553668	0.726804	Acute
Eef1e1	226.891	1.45342	0.219938	6.60832	3.88713e-11	3.31465e-10	Acute
Akt1	2404.48	-0.1733	0.106183	-1.63208	0.102662	0.210022	Acute
Il16	128.074	-1.54404	0.302428	-5.10549	3.29943e-07	1.96925e-06	Acute
Tcirg1	8766.93	0.395424	0.0911878	4.33637	1.44858e-05	7.08612e-05	Acute
Naglu	1926.17	-0.621653	0.108957	-5.70547	1.16024e-08	8.03967e-08	Acute
Coasy	231.054	-0.808911	0.225674	-3.58443	0.000337814	0.00134055	Acute
Smo	5.46686	-0.576254	1.24026	-0.464623	0.642201	0.792642	Acute
Tspan33	7.71995	-0.000285109	1.02723	-0.000277551	0.999779	0.999826	Acute
Crnkl1	299.834	-0.0442746	0.196314	-0.22553	0.821567	0.906599	Acute
Rin2	1795.11	-0.0418708	0.109892	-0.381018	0.70319	0.834798	Acute
Chordc1	549.473	0.540099	0.153563	3.51713	0.000436247	0.00169721	Acute
Rtcb	568.906	0.287735	0.159297	1.80629	0.0708737	0.153687	Acute
Pwp1	411.783	1.14614	0.17364	6.60065	4.09368e-11	3.47803e-10	Acute
Fbxo7	251.847	0.452666	0.20845	2.17158	0.0298875	0.0740024	Acute
Capns1	5201.47	0.243185	0.0979187	2.48354	0.0130084	0.0358845	Acute
Lrp3	12.4731	0.372057	0.852677	0.43634	0.66259	0.806972	Acute
Clpb	296.033	-0.131473	0.192944	-0.681403	0.495616	0.678306	Acute
Septin7	2199.28	0.526235	0.12122	4.34116	1.4173e-05	6.94562e-05	Acute
Zdhhc4	310.735	-0.474443	0.193218	-2.45548	0.0140698	0.0384345	Acute
Rac1	5300.93	0.227475	0.0993156	2.29042	0.0219968	0.0568438	Acute
Nup214	1630.06	0.0783666	0.112108	0.69903	0.484533	0.66939	Acute
Ltbp1	10.3686	-0.603123	0.901811	-0.668791	0.503629	0.685407	Acute
Ugp2	934.74	0.0286897	0.137882	0.208074	0.835171	0.914478	Acute
Trmt1	487.644	0.222784	0.159132	1.4	0.161515	0.302924	Acute
Nacc1	1732.31	0.411106	0.113667	3.61677	0.000298306	0.0011972	Acute
Nfix	144.057	-0.363839	0.255306	-1.42511	0.154125	0.291753	Acute
Slc1a5	251.433	-0.905294	0.204707	-4.42238	9.76201e-06	4.89153e-05	Acute
Uba1	5002.58	0.552167	0.0961109	5.7451	9.18645e-09	6.44367e-08	Acute
Vwf	1339.96	-0.600225	0.125485	-4.78324	1.72489e-06	9.58797e-06	Acute
Siae	656.02	-0.742871	0.156068	-4.75993	1.93656e-06	1.07097e-05	Acute
Esam	4.78224	1.48609	1.32321	1.1231	0.261396	0.439947	Acute
Fam50a	458.801	-0.472277	0.171021	-2.76151	0.00575342	0.0174577	Acute
Emd	293.208	0.241034	0.194149	1.24149	0.214426	0.378303	Acute
Taco1	33.8202	-0.161221	0.512277	-0.314715	0.752978	0.866465	Acute
Grik3	20.1204	-0.258577	0.658336	-0.392774	0.694486	0.82868	Acute
Gria3	15.8754	-0.227533	0.728856	-0.312179	0.754905	0.867823	Acute
Npas1	6.8968	-0.788875	1.1076	-0.712241	0.476316	0.662647	Acute
Sipa1l2	397.064	-1.57701	0.179295	-8.79559	1.42293e-18	1.84913e-17	Acute
Ap4e1	351.134	0.65977	0.178007	3.70644	0.000210197	0.000869099	Acute
Blvra	490.97	-0.218365	0.157187	-1.38921	0.16477	0.307573	Acute
Pdzd4	17.7397	-0.517808	0.694259	-0.745843	0.455762	0.643461	Acute
Srpk3	5.22868	-2.87023	1.5623	-1.83718	0.0661827	0.145199	Acute
Idh3g	886.631	-0.176576	0.136648	-1.2922	0.196289	0.354021	Acute
Pnck	7.53665	0.0507671	1.04246	0.0486991	0.961159	0.979139	Acute
Ssr4	1152.94	0.31793	0.127536	2.49287	0.0126717	0.0350925	Acute
Bcap31	1007.46	0.0875294	0.12639	0.692536	0.488601	0.672834	Acute
Fam98a	292.014	0.567399	0.197774	2.86892	0.00411871	0.0130296	Acute
Ltbp2	35.677	-0.385427	0.502037	-0.767726	0.44265	0.632284	Acute
Kmt2a	2380.61	0.276141	0.109556	2.52054	0.0117174	0.0327844	Acute
Ift46	174.671	-0.592586	0.236269	-2.5081	0.0121383	0.0338284	Acute
Tmem25	8.45742	-1.22937	1.05188	-1.16874	0.24251	0.415821	Acute
Trappc6a	47.4157	-0.541399	0.437162	-1.23844	0.215553	0.379968	Acute
Supt6	1813.63	0.553615	0.115723	4.78396	1.71878e-06	9.56055e-06	Acute
Spag5	156.07	-0.670189	0.252199	-2.65738	0.00787508	0.0230404	Acute
Unc119	212.69	-0.849099	0.220725	-3.84686	0.00011964	0.000512788	Acute
Rab34	158.452	0.164221	0.245041	0.670177	0.502745	0.684835	Acute
Sdf2	299.858	-0.123484	0.187376	-0.65902	0.509883	0.69092	Acute
Ccne1	70.799	-0.383314	0.363968	-1.05315	0.292272	0.477269	Acute
Bbc3	79.9298	-1.40791	0.355429	-3.96116	7.4586e-05	0.000331109	Acute
Mybpc3	6.72354	2.45159	1.19919	2.04437	0.0409167	0.0970714	Acute
Psmc3	759.543	0.402493	0.138502	2.90605	0.0036602	0.0117181	Acute
Acp2	5065.01	1.21779	0.101594	11.9868	4.16858e-33	9.47247e-32	Acute
Rapsn	47.3404	-2.939	0.525433	-5.59347	2.22572e-08	1.49762e-07	Acute
Slc39a13	755.514	1.8133	0.138384	13.1034	3.14667e-39	8.51853e-38	Acute
Celf2	1991.35	-0.996128	0.138008	-7.21789	5.28022e-13	5.11364e-12	Acute
Nr1h3	579.922	1.93258	0.153798	12.5657	3.25851e-36	8.18148e-35	Acute
Ddb2	34.3534	-1.16507	0.52143	-2.23438	0.0254583	0.0643977	Acute
Spi1	8000.72	1.312	0.0962807	13.6268	2.77347e-42	8.10132e-41	Acute
Sf3a1	897.24	0.0186974	0.133509	0.140046	0.888624	0.942681	Acute
Stat6	2123.97	-0.594581	0.107814	-5.51488	3.49027e-08	2.30653e-07	Acute
Clgn	3.56051	0.221857	1.48647	0.149251	0.881356	0.938521	Acute
Napsa	943.822	-0.0122805	0.127379	-0.0964092	0.923196	0.960998	Acute
Vrk3	473.353	0.0682225	0.162434	0.420002	0.674484	0.815692	Acute
Smg9	352.877	0.366248	0.183112	2.00013	0.045486	0.106208	Acute
Paxip1	515.504	-0.228595	0.155111	-1.47375	0.14055	0.270685	Acute
Rmnd5a	1459.95	-0.533621	0.132434	-4.02934	5.59343e-05	0.00025385	Acute
Mov10	499.237	2.20093	0.186295	11.8142	3.29676e-32	7.25822e-31	Acute
Ppm1j	3.41297	-0.768947	1.58434	-0.485341	0.627434	0.7831	Acute
Rhoc	247.008	0.732174	0.202524	3.61524	0.000300066	0.00120308	Acute
Tead3	5.41693	0.217949	1.23496	0.176483	0.859914	0.928076	Acute
Ppard	532.048	0.406472	0.153211	2.65302	0.00797758	0.0233235	Acute
Def6	258.43	-0.565789	0.204236	-2.77027	0.00560096	0.0170683	Acute
Peg3	133.329	-0.0193167	0.276673	-0.0698178	0.944339	0.971732	Acute
Zim1	8.56084	0.189223	1.006	0.188094	0.850803	0.922613	Acute
Metrn	63.0367	-1.35036	0.396437	-3.40624	0.000658649	0.00247316	Acute
Lmf1	139.659	-0.61227	0.261689	-2.33968	0.0193001	0.0506472	Acute
Ciao3	381.14	0.0179768	0.172599	0.104153	0.917048	0.958294	Acute
Angptl4	16.1074	-3.19536	0.93253	-3.42655	0.000611293	0.00231189	Acute
Dbf4	257.835	-0.398334	0.212855	-1.87139	0.0612913	0.136447	Acute
Daxx	1509.96	2.92223	0.147028	19.8753	6.65805e-88	4.40351e-86	Acute
Cd320	44.4811	-0.0831431	0.442208	-0.188018	0.850862	0.922613	Acute
Ipo4	600.901	0.526335	0.148637	3.54107	0.000398509	0.00156348	Acute
Tm9sf1	901.116	-0.117533	0.138924	-0.846022	0.39754	0.588212	Acute
Irf9	778.187	1.21997	0.144971	8.41527	3.91997e-17	4.72779e-16	Acute
Gmpr2	412.142	0.548682	0.179883	3.05021	0.00228682	0.0076478	Acute
Mdp1	90.7079	-2.02358	0.343618	-5.88904	3.88455e-09	2.80647e-08	Acute
Dhrs1	531.503	-0.377052	0.151815	-2.48362	0.0130055	0.0358826	Acute
Ncan	146.211	-0.135911	0.283552	-0.479318	0.631712	0.785922	Acute
Tmem161a	108.236	0.186423	0.301596	0.618122	0.536495	0.713019	Acute
Armc6	100.708	0.186492	0.325074	0.57369	0.566178	0.736907	Acute
Borcs8	89.0791	-0.852806	0.329757	-2.58617	0.00970497	0.0277699	Acute
Slc25a42	28.9811	-2.12374	0.600395	-3.53724	0.000404327	0.00158249	Acute
Snx9	931.36	-0.128859	0.133658	-0.964095	0.334998	0.525336	Acute
Ranbp3	697.114	0.389383	0.139125	2.79879	0.00512941	0.0158128	Acute
Ndufa11	209.837	0.263922	0.21913	1.2044	0.228434	0.397924	Acute
Bmp8b	4.07461	-0.507287	1.56077	-0.325024	0.745163	0.861433	Acute
Nr2f6	131.15	-0.907136	0.283606	-3.19858	0.00138105	0.00483427	Acute
Use1	309.939	-0.377183	0.192763	-1.95672	0.050381	0.115777	Acute
Ocel1	281.159	-0.724576	0.205349	-3.52851	0.000417913	0.00163095	Acute
Dyrk1b	155.561	-2.15711	0.274059	-7.87097	3.51892e-15	3.87629e-14	Acute
Braf	1659.31	1.2506	0.118934	10.5151	7.36397e-26	1.32389e-24	Acute
Ndufb2	74.9858	0.534543	0.346969	1.54061	0.123412	0.243679	Acute
Hltf	503.331	-0.275438	0.16194	-1.70086	0.0889685	0.185817	Acute
Prpf6	734.381	0.130261	0.139386	0.934532	0.35003	0.539911	Acute
Rgs19	912.929	-0.0955563	0.130662	-0.731322	0.464582	0.651781	Acute
Abhd3	10.3459	0.267303	0.909887	0.293776	0.768929	0.875429	Acute
Snrpd1	87.0788	0.686957	0.336139	2.04367	0.0409862	0.0972077	Acute
Tchp	38.2119	-0.83005	0.482146	-1.72157	0.0851466	0.178961	Acute
Tiam1	333.571	-2.29091	0.201847	-11.3497	7.43778e-30	1.53569e-28	Acute
Tsc2	1322.91	-0.0818216	0.117238	-0.697913	0.485232	0.670123	Acute
Slc9a3r2	7.28746	-0.61515	1.06991	-0.574956	0.565321	0.736175	Acute
Puf60	960.891	0.406383	0.131122	3.09928	0.0019399	0.00658584	Acute
Golga2	597.544	0.0989373	0.154351	0.640988	0.52153	0.700917	Acute
Uck1	210.94	-0.526636	0.217715	-2.41893	0.0155662	0.0420493	Acute
Scin	6.7415	1.29034	1.11767	1.1545	0.248297	0.423458	Acute
Ikzf4	4.70052	0.60352	1.3245	0.455659	0.648635	0.79675	Acute
Mien1	363.368	0.179569	0.176541	1.01715	0.309081	0.497109	Acute
Axl	1114.71	1.12398	0.136821	8.215	2.12171e-16	2.49243e-15	Acute
Tgfb1	7218.64	0.439783	0.0924774	4.75557	1.97886e-06	1.09324e-05	Acute
Ccdc97	516.383	-0.27579	0.156984	-1.7568	0.0789516	0.168398	Acute
Zfp40	75.8106	-0.952246	0.349494	-2.72464	0.0064371	0.0192805	Acute
Akap8l	252.535	-1.02759	0.21135	-4.86201	1.162e-06	6.57593e-06	Acute
Pdcd2l	106.051	-0.185668	0.307414	-0.603968	0.545865	0.720519	Acute
Gtf2f1	432.539	0.592764	0.191261	3.09925	0.00194013	0.00658584	Acute
Clpp	110.12	-0.0943649	0.287372	-0.328372	0.74263	0.859762	Acute
Alkbh7	45.1856	-0.347754	0.453512	-0.766803	0.443199	0.632582	Acute
Dennd1c	352.89	-0.226595	0.180908	-1.25254	0.210372	0.372971	Acute
Med6	141.995	0.275829	0.26225	1.05178	0.292901	0.47808	Acute
Lcp2	5404.64	3.26637	0.1064	30.6991	5.8582e-207	2.11806e-204	Acute
Cse1l	1109.21	0.355481	0.136975	2.59523	0.00945284	0.027144	Acute
Naa20	544.61	-0.117035	0.158452	-0.73861	0.460144	0.6474	Acute
Prkra	103.823	-1.06742	0.31736	-3.36345	0.000769759	0.00285089	Acute
Fkbp7	14.9254	-0.799534	0.778891	-1.0265	0.304655	0.49174	Acute
Plekha3	549.081	0.564785	0.160202	3.52545	0.000422771	0.00164833	Acute
Ykt6	1041.2	0.170099	0.123718	1.37489	0.169166	0.314265	Acute
Baz1b	1914.02	-0.0880645	0.110479	-0.797114	0.425385	0.614049	Acute
Pex6	368.011	-0.518686	0.183017	-2.83408	0.00459577	0.0143601	Acute
Mrpl2	117.281	-0.282947	0.293227	-0.964944	0.334573	0.524979	Acute
Mea1	142.932	0.0300875	0.272269	0.110506	0.912008	0.955342	Acute
Grin2d	33.2653	0.0273481	0.524364	0.0521548	0.958405	0.978149	Acute
Kdelr1	853.56	-0.160543	0.137686	-1.16601	0.243612	0.417262	Acute
Tmem143	122.239	-1.14195	0.283455	-4.02869	5.60879e-05	0.000254476	Acute
Ggct	76.3978	3.56454	0.407677	8.74355	2.259e-18	2.90775e-17	Acute
Jag2	29.8548	-2.39358	0.61188	-3.91185	9.15919e-05	0.000400484	Acute
Btbd6	114.423	-1.46975	0.298363	-4.92605	8.39102e-07	4.81153e-06	Acute
Nudt14	48.7443	-0.644776	0.436905	-1.47578	0.140003	0.269887	Acute
Epdr1	6.84309	0.58661	1.0882	0.539065	0.589842	0.755172	Acute
Flii	3991.2	0.6391	0.107921	5.92193	3.18178e-09	2.31726e-08	Acute
Top3a	263.38	-0.0319393	0.201265	-0.158693	0.873911	0.934507	Acute
Atg4d	238.423	0.295486	0.224139	1.31831	0.187398	0.341542	Acute
Qtrt1	28.246	-0.528294	0.564465	-0.93592	0.349315	0.539268	Acute
Plin4	18.2162	-0.023159	0.694519	-0.0333454	0.973399	0.985698	Acute
Hdgfl2	103.984	-0.0849348	0.304327	-0.279091	0.780175	0.88247	Acute
Chaf1a	122.375	-1.30748	0.293826	-4.44983	8.59391e-06	4.34502e-05	Acute
Adprh	388.174	0.723268	0.199219	3.63052	0.000282847	0.00113994	Acute
Tmem39a	216.151	0.864113	0.227606	3.79653	0.000146738	0.000622372	Acute
Timmdc1	76.0657	0.144697	0.341284	0.423979	0.671581	0.81378	Acute
Mcm2	169.805	-2.09023	0.262416	-7.96535	1.64753e-15	1.85247e-14	Acute
Tpra1	702.195	-1.80327	0.150375	-11.9918	3.92107e-33	8.94752e-32	Acute
Nab1	1795.62	1.29017	0.119656	10.7823	4.17247e-27	7.85719e-26	Acute
Adgre5	1086.38	-1.9402	0.128819	-15.0615	2.90087e-51	1.01065e-49	Acute
Il17ra	707.889	1.04231	0.15738	6.62286	3.52324e-11	3.02337e-10	Acute
Lamb1	23.964	-0.800405	0.643802	-1.24325	0.213777	0.377444	Acute
Kcnn1	8.82397	-2.15518	1.08623	-1.98408	0.0472466	0.109627	Acute
Arrdc2	88.3031	-0.848069	0.324937	-2.60995	0.00905552	0.0261279	Acute
Cd36	4816.09	-0.396401	0.135562	-2.92413	0.0034542	0.0111287	Acute
Map2k7	769.399	0.170484	0.134288	1.26954	0.20425	0.36478	Acute
Timm44	288.484	0.051465	0.192972	0.266697	0.789702	0.889105	Acute
Ap2a2	2134.61	-0.427587	0.108954	-3.92447	8.69208e-05	0.000381907	Acute
Pnkp	142.628	-0.733879	0.259377	-2.82939	0.00466362	0.0145442	Acute
Med25	584.754	-0.371983	0.147746	-2.51772	0.0118117	0.0330087	Acute
Bcam	17.996	2.14016	0.733986	2.9158	0.00354775	0.011394	Acute
Clptm1	2595.02	0.301532	0.104727	2.87922	0.0039866	0.0126461	Acute
Relb	1067.8	1.99644	0.13627	14.6506	1.33548e-48	4.45251e-47	Acute
Tomm40	340.572	0.408755	0.222867	1.83408	0.0666422	0.146029	Acute
Apoe	19197.6	-0.348362	0.103163	-3.37682	0.0007333	0.00272953	Acute
Apoc2	199.087	-0.332707	0.273221	-1.21772	0.22333	0.39076	Acute
Hbp1	1676.1	0.13432	0.11768	1.1414	0.253705	0.430426	Acute
Prkar2b	443.641	1.32303	0.1755	7.53866	4.74827e-14	4.90815e-13	Acute
Cdkn1b	604.733	-0.414567	0.15389	-2.69392	0.00706169	0.0209088	Acute
Klf4	67.0118	-0.682833	0.371073	-1.84016	0.0657451	0.144461	Acute
Ap1m1	841.214	0.35046	0.132345	2.64807	0.00809528	0.0236294	Acute
Rab8a	1270.42	0.742225	0.11926	6.22356	4.86006e-10	3.81076e-09	Acute
Hmgn2	814.95	-0.317393	0.141358	-2.24531	0.0247484	0.062915	Acute
Fam32a	756.624	0.227766	0.135058	1.68642	0.091714	0.190719	Acute
Stard3nl	529.708	-0.0749881	0.15923	-0.470943	0.637681	0.789399	Acute
Stk11	929.844	0.0785538	0.130162	0.603506	0.546172	0.720582	Acute
Efna2	28.2466	2.5674	0.593068	4.32902	1.49773e-05	7.31775e-05	Acute
Atp5d	708.844	-0.127079	0.141594	-0.897488	0.369459	0.559848	Acute
Ppp5c	532.388	-0.0445289	0.152786	-0.291447	0.77071	0.876508	Acute
Cdk12	1409.66	0.703741	0.119853	5.87172	4.31304e-09	3.10363e-08	Acute
Lipe	487.495	0.748554	0.159091	4.70518	2.53642e-06	1.38342e-05	Acute
Pafah1b2	1548.9	0.694609	0.121368	5.72318	1.0455e-08	7.27867e-08	Acute
Tbc1d8	292.323	-0.345323	0.197709	-1.74662	0.0807033	0.171371	Acute
Cnot11	389.582	-0.0147176	0.171736	-0.0856991	0.931706	0.965839	Acute
Slc2a3	95.0433	-1.14896	0.321536	-3.57335	0.000352446	0.00139419	Acute
Foxj2	893.243	-0.518702	0.130572	-3.97254	7.11092e-05	0.000317058	Acute
Sri	1013.74	0.436905	0.134209	3.25541	0.0011323	0.00403471	Acute
Dgcr2	743.429	-0.0569273	0.136438	-0.41724	0.676503	0.817066	Acute
Irf3	407.471	0.204708	0.167622	1.22125	0.221992	0.38891	Acute
Bcl2l12	57.2954	-0.977844	0.407165	-2.40159	0.0163239	0.0438196	Acute
Zfp959	67.0071	-0.0399139	0.363516	-0.1098	0.912568	0.955744	Acute
Mpnd	352.685	0.107715	0.186471	0.577649	0.563501	0.734665	Acute
Sh3gl1	763.117	-0.338134	0.14293	-2.36574	0.0179942	0.047674	Acute
Ebi3	1860.54	2.59948	0.127263	20.426	9.81973e-93	6.94639e-91	Acute
Yju2	115.202	1.00216	0.287585	3.48473	0.000492637	0.00190063	Acute
Ranbp2	4767.6	1.00842	0.114807	8.78363	1.58275e-18	2.05027e-17	Acute
Grk5	311.051	0.763504	0.190782	4.00196	6.28193e-05	0.000282496	Acute
Dvl3	522.708	-0.0805261	0.152985	-0.526366	0.598634	0.76162	Acute
Abcf3	429.56	0.092031	0.170327	0.540321	0.588976	0.754657	Acute
Eif2b5	389.311	0.202618	0.171994	1.17805	0.238776	0.411146	Acute
Cyth2	383.494	0.551023	0.170885	3.22453	0.00126179	0.0044561	Acute
Car11	7.75066	-0.513022	1.07189	-0.478614	0.632213	0.785986	Acute
Dlgap1	28.1323	-0.0314265	0.565285	-0.0555941	0.955665	0.976805	Acute
Plag1	42.5182	-2.08171	0.527454	-3.94671	7.92334e-05	0.000350211	Acute
Hck	4697.72	2.60086	0.106254	24.4777	2.55458e-132	3.27268e-130	Acute
Mrpl4	389.351	-0.0678946	0.173039	-0.392367	0.694787	0.82868	Acute
Keap1	805.144	0.696163	0.15404	4.51937	6.20229e-06	3.19846e-05	Acute
Glg1	3628.67	-0.351966	0.0990123	-3.55477	0.000378317	0.00148928	Acute
Btbd2	247.101	-1.10766	0.20781	-5.33015	9.81339e-08	6.16939e-07	Acute
Csnk1g2	673.947	-0.533965	0.146731	-3.63907	0.000273619	0.00110521	Acute
Abhd17a	439.136	-0.768634	0.172042	-4.46771	7.90617e-06	4.01603e-05	Acute
Mob3a	1192.62	-0.118478	0.122314	-0.968641	0.332724	0.523255	Acute
Cacnb3	34.711	1.94941	0.518352	3.76079	0.000169376	0.000710978	Acute
Ddx23	923.046	0.137249	0.143622	0.955627	0.339261	0.529373	Acute
Pld3	8315.69	-0.290609	0.0914113	-3.17913	0.00147716	0.00514523	Acute
Grik5	38.4891	-0.32458	0.479292	-0.677207	0.498275	0.680683	Acute
Rabac1	707.479	-0.082695	0.142186	-0.581596	0.560839	0.732449	Acute
Etv3	2438.42	0.420203	0.106141	3.95894	7.52847e-05	0.000333846	Acute
Prkcsh	628.159	0.335432	0.147046	2.28114	0.0225403	0.0580362	Acute
Elavl3	45.42	0.45361	0.450148	1.00769	0.313603	0.502341	Acute
Rab3b	7.2485	-1.21766	1.13885	-1.0692	0.284979	0.468628	Acute
St8sia6	11.0744	0.956143	0.887035	1.07791	0.281074	0.464364	Acute
Fcgrt	265.993	-1.19252	0.203193	-5.8689	4.38696e-09	3.15265e-08	Acute
Nosip	383.03	-0.303555	0.178783	-1.6979	0.0895273	0.186896	Acute
Pih1d1	116.477	0.0542239	0.288876	0.187706	0.851107	0.92265	Acute
Rps11	1465.76	-0.191207	0.12309	-1.55339	0.120331	0.238725	Acute
Supt5	1464.79	0.133885	0.123032	1.08821	0.276502	0.458255	Acute
Paf1	484.902	0.315501	0.158329	1.9927	0.0462942	0.107786	Acute
Timm50	205.794	0.109918	0.219118	0.501639	0.615921	0.774603	Acute
Med29	194.506	-0.0213707	0.226088	-0.0945238	0.924693	0.961572	Acute
Bicd1	37.2013	-0.601931	0.486672	-1.23683	0.21615	0.38063	Acute
Ncstn	2319.63	0.530091	0.107267	4.9418	7.74057e-07	4.45486e-06	Acute
Pex19	504.611	0.212305	0.154506	1.37408	0.169415	0.314513	Acute
Phyhip	5.9642	-0.107292	1.19949	-0.0894483	0.928726	0.963733	Acute
Cyp4f18	36.7595	-1.04219	0.525885	-1.98178	0.0475043	0.110115	Acute
Impdh1	372.31	-0.395536	0.181898	-2.17449	0.0296682	0.0735265	Acute
Dusp3	2727.08	-1.14938	0.104218	-11.0286	2.78207e-28	5.45353e-27	Acute
Prodh	33.9929	-1.09107	0.527836	-2.06707	0.0387279	0.0925262	Acute
Ess2	225.943	0.0477894	0.234107	0.204135	0.838248	0.916306	Acute
Slc25a1	853.343	0.558721	0.140121	3.98743	6.67924e-05	0.000299452	Acute
Dgcr6	72.1176	-0.516673	0.359314	-1.43794	0.15045	0.286395	Acute
Ddr1	10.0168	0.424173	0.930528	0.455841	0.648504	0.79675	Acute
Ier3	548.14	3.11102	0.1728	18.0036	1.82591e-72	9.55228e-71	Acute
Fosb	5.8454	-2.3301	1.34906	-1.7272	0.0841309	0.177422	Acute
Klc4	297.567	-2.45034	0.213148	-11.496	1.38236e-30	2.90956e-29	Acute
Ercc1	93.2271	-0.205353	0.31102	-0.660258	0.509089	0.690458	Acute
As3mt	50.5653	-0.660877	0.421768	-1.56692	0.117133	0.233863	Acute
Homer3	380.271	-0.116201	0.174071	-0.667549	0.504422	0.686027	Acute
Crtc1	226.944	-0.392012	0.213492	-1.83619	0.0663294	0.145481	Acute
Rnf215	73.2402	-0.370824	0.362889	-1.02186	0.306845	0.494587	Acute
Sec14l2	6.05379	-0.475064	1.16619	-0.407363	0.683742	0.821904	Acute
Aven	103.431	0.863315	0.294634	2.93013	0.00338823	0.0109408	Acute
Cp	652.041	5.02062	0.203778	24.6377	4.98916e-134	6.54626e-132	Acute
Crot	307.913	-1.86011	0.435037	-4.27575	1.90498e-05	9.20521e-05	Acute
Rps6ka1	1585.81	0.0411285	0.1159	0.354863	0.722692	0.847072	Acute
Calb2	4.95654	-1.10888	1.339	-0.828138	0.407592	0.597812	Acute
Snrnp200	2591.36	0.0409968	0.102876	0.398505	0.690258	0.826197	Acute
Ciao1	366.365	0.162804	0.174806	0.93134	0.351678	0.541229	Acute
Has1	72.6241	3.52479	0.42828	8.23009	1.87065e-16	2.20069e-15	Acute
Taf6l	218.138	-0.0707498	0.214672	-0.329572	0.741724	0.859166	Acute
Insig2	240.789	-0.156444	0.20456	-0.764782	0.444402	0.633691	Acute
Kpna6	1873.82	0.43233	0.112653	3.83771	0.000124189	0.000531304	Acute
Man1a	2041	0.354722	0.125099	2.83554	0.00457484	0.014303	Acute
Itpkc	196.183	0.960414	0.230271	4.1708	3.03536e-05	0.000143187	Acute
Coq8b	140.343	-0.933566	0.263789	-3.53906	0.000401549	0.00157313	Acute
Brd8	533.819	0.0891881	0.154994	0.575428	0.565002	0.735936	Acute
Kif20a	371.525	-0.534553	0.175276	-3.04978	0.00229012	0.00765727	Acute
Farsa	351.263	0.716219	0.183895	3.89471	9.83178e-05	0.00042691	Acute
Gcdh	119.961	-0.923063	0.287536	-3.21025	0.00132621	0.00466437	Acute
Mast2	932.314	0.295212	0.127481	2.31573	0.0205728	0.0535809	Acute
Dnase2a	898.502	-0.893163	0.131859	-6.77363	1.25588e-11	1.11292e-10	Acute
Rad23a	449.858	0.392098	0.160366	2.44502	0.0144843	0.0394279	Acute
Calr	8164.44	0.389316	0.0969155	4.01707	5.89272e-05	0.000266097	Acute
Syce2	41.1968	-0.291599	0.464022	-0.628416	0.529732	0.707349	Acute
Nfat5	2403.75	0.608962	0.124498	4.89136	1.00143e-06	5.70691e-06	Acute
Nob1	178.392	0.45887	0.259968	1.7651	0.0775467	0.165902	Acute
Nqo1	112.985	0.870135	0.295777	2.94186	0.00326245	0.0105716	Acute
Ppfia3	117.882	3.12425	0.320873	9.7367	2.1028e-22	3.28967e-21	Acute
Gys1	328.097	0.303531	0.18308	1.65791	0.0973358	0.200683	Acute
Ruvbl2	299.52	0.0673494	0.191932	0.350902	0.725662	0.849329	Acute
Bax	1004.66	0.633744	0.131049	4.83593	1.32527e-06	7.47909e-06	Acute
Il7r	3266.47	-1.79149	0.129117	-13.8749	8.98825e-44	2.73855e-42	Acute
Tfam	117.884	-0.170611	0.278489	-0.61263	0.540121	0.716061	Acute
Zfp81	119.128	-0.133044	0.277664	-0.479154	0.631829	0.785922	Acute
Efnb3	23.0629	-0.423544	0.620103	-0.683022	0.494593	0.677749	Acute
Mmd	738.236	0.331602	0.141914	2.33663	0.0194582	0.051021	Acute
Hlf	6.53025	0.130998	1.15617	0.113304	0.90979	0.953632	Acute
Fam162a	117.266	0.135354	0.28286	0.478518	0.632282	0.785986	Acute
Rpl8	909.18	0.0398391	0.140493	0.283567	0.776742	0.880485	Acute
Grm3	17.1997	-0.335552	0.701021	-0.478663	0.632179	0.785986	Acute
Ssbp2	26.7415	-0.25379	0.59878	-0.423846	0.671678	0.813837	Acute
Fancl	88.63	0.0800168	0.321572	0.24883	0.803492	0.897242	Acute
Brinp2	8.3807	0.586584	0.995937	0.588977	0.555877	0.728483	Acute
Gstm5	66.4055	-0.109402	0.36994	-0.295729	0.767437	0.874522	Acute
Stat3	1684.16	0.739724	0.112624	6.56806	5.09763e-11	4.30402e-10	Acute
Stat5a	656.993	1.08634	0.146703	7.405	1.31147e-13	1.3139e-12	Acute
Cavin1	45.4745	-0.60164	0.444503	-1.35351	0.175892	0.323927	Acute
Map3k11	999.124	0.157342	0.131313	1.19823	0.230828	0.401077	Acute
Akt2	932.735	-0.233441	0.128019	-1.82349	0.0682296	0.148939	Acute
Dnaja3	402.914	0.28113	0.167737	1.67601	0.0937355	0.194178	Acute
Hmox2	1342.11	-0.140195	0.118415	-1.18393	0.236441	0.408331	Acute
Cdip1	545.452	-0.268232	0.150894	-1.77762	0.0754663	0.162155	Acute
Map3k20	965.914	-0.516871	0.128506	-4.02215	5.76701e-05	0.000260927	Acute
Cwc15	775.812	0.440282	0.13743	3.20367	0.00135686	0.0047588	Acute
Col5a3	17.9832	1.22299	0.709616	1.72346	0.084806	0.178475	Acute
Dnmt1	1173.46	-1.81345	0.131181	-13.824	1.82616e-43	5.5226e-42	Acute
Ppan	196.626	0.527109	0.227281	2.3192	0.0203844	0.0531498	Acute
Angptl2	725.979	-2.45891	0.157847	-15.5778	1.03003e-54	3.91557e-53	Acute
Cacna1e	72.2377	-0.219135	0.351671	-0.623125	0.533202	0.710093	Acute
Cacna1b	74.031	-0.848544	0.352987	-2.4039	0.0162214	0.0435659	Acute
Trmt10a	61.7976	1.26556	0.398167	3.17846	0.00148058	0.00515382	Acute
Etv1	139.754	-1.85235	0.279562	-6.62593	3.45075e-11	2.96586e-10	Acute
Kifc2	38.0712	-1.50617	0.498662	-3.02043	0.0025242	0.00836429	Acute
Psap	121473	-0.406171	0.0878922	-4.62124	3.81453e-06	2.02092e-05	Acute
Ikbkg	1004.78	1.04446	0.128415	8.13352	4.16994e-16	4.84953e-15	Acute
Pax2	7.70888	-0.258434	1.04268	-0.247854	0.804247	0.897654	Acute
Wars2	102.505	0.163085	0.300221	0.543217	0.58698	0.752871	Acute
Atn1	1383.01	0.57992	0.116361	4.98379	6.23507e-07	3.62691e-06	Acute
Phb2	919.421	0.305445	0.12976	2.35393	0.0185763	0.0490324	Acute
Ptpn6	4856.03	1.18281	0.0963846	12.2718	1.2841e-34	3.05891e-33	Acute
Eno2	184.454	0.503684	0.23125	2.1781	0.0293988	0.0729588	Acute
Emg1	363.356	0.659734	0.177115	3.7249	0.000195394	0.000812852	Acute
Lpcat3	495.439	0.334862	0.168511	1.98718	0.046903	0.108969	Acute
Atp6v1f	1580.84	0.349213	0.116602	2.99492	0.0027452	0.00902492	Acute
Il12b	4541.59	8.43592	0.210902	39.9992	0	0	Acute
Clcn5	1436.47	0.46013	0.116923	3.93531	8.30891e-05	0.000365862	Acute
Clcn3	718.364	0.0208913	0.14506	0.144018	0.885486	0.940948	Acute
Pde1c	31.4503	-1.16437	0.553266	-2.10455	0.0353308	0.0857012	Acute
Utp20	1049.64	0.955159	0.125466	7.61291	2.67987e-14	2.80937e-13	Acute
Spic	78.1144	2.73269	0.37056	7.37449	1.64973e-13	1.64468e-12	Acute
9330159F19Rik	19.8684	-0.195311	0.648774	-0.301046	0.763379	0.871936	Acute
Cul3	1823.08	0.781264	0.119318	6.54775	5.84113e-11	4.90125e-10	Acute
Sst	10.6644	-0.12757	0.918116	-0.138947	0.889492	0.943358	Acute
Large1	1076.51	-0.169359	0.12649	-1.33892	0.180598	0.331005	Acute
Ddx56	308.87	0.542415	0.190478	2.84765	0.00440429	0.0138175	Acute
Tmed4	561.138	0.070025	0.15203	0.4606	0.645086	0.794576	Acute
Bid	545.811	0.14855	0.152234	0.975801	0.329163	0.519043	Acute
Ralb	795.634	0.492951	0.13482	3.65637	0.000255811	0.00104103	Acute
Ppp1cc	2239.22	-0.340557	0.122256	-2.78561	0.00534277	0.016392	Acute
Dnajb11	804.003	0.419403	0.145592	2.88068	0.00396819	0.0125926	Acute
Tbccd1	205.674	-0.588713	0.222245	-2.64894	0.00807442	0.0235727	Acute
Clec11a	11.344	-1.09564	0.934415	-1.17254	0.24098	0.413931	Acute
Zfp324	137.066	-0.834403	0.275648	-3.02706	0.00246947	0.00820131	Acute
Gab2	1784.44	0.0259243	0.115632	0.224195	0.822605	0.907282	Acute
Coro1c	4021.39	-0.984661	0.108113	-9.10775	8.41112e-20	1.17366e-18	Acute
Tax1bp1	2383.23	0.320131	0.104669	3.0585	0.00222448	0.00745617	Acute
Ctse	18.7292	-1.16796	0.690243	-1.69211	0.0906255	0.188793	Acute
Ndrg2	64.515	-0.142351	0.38126	-0.373371	0.708873	0.838426	Acute
Mettl17	117.901	-1.02348	0.293709	-3.48467	0.00049274	0.00190063	Acute
Arhgef40	40.8247	-1.1376	0.475781	-2.39101	0.016802	0.0449546	Acute
Pnpla6	370.823	-0.856497	0.202977	-4.21967	2.4466e-05	0.000116665	Acute
Mcoln1	938.365	-0.354149	0.128484	-2.75636	0.00584485	0.0176889	Acute
Arhgef18	70.2844	-0.29907	0.356133	-0.83977	0.401037	0.59145	Acute
Pkn2	1089.29	0.850698	0.136253	6.24351	4.27865e-10	3.36623e-09	Acute
Cd33	875.304	-0.45008	0.149304	-3.01453	0.00257379	0.00851822	Acute
Etfb	25.2376	0.349211	0.607292	0.57503	0.565271	0.736169	Acute
Stxbp2	1390.51	0.0238127	0.1203	0.197944	0.843089	0.919189	Acute
Pcp2	5.93121	-1.52205	1.33496	-1.14015	0.254223	0.43117	Acute
Chn2	44.887	-2.14256	0.486141	-4.40728	1.04678e-05	5.22105e-05	Acute
Wwox	96.1832	-0.390232	0.310547	-1.25659	0.208901	0.370889	Acute
Slbp	238.844	-0.0793895	0.205116	-0.387047	0.698721	0.831521	Acute
Arid3b	266.81	0.128303	0.195017	0.657908	0.510597	0.691129	Acute
Cnn2	609.092	0.870599	0.144729	6.01539	1.79455e-09	1.34056e-08	Acute
Polr2e	113.18	-0.737976	0.333196	-2.21484	0.0267708	0.0672058	Acute
Abca13	17.5547	0.571245	0.692431	0.824986	0.40938	0.599623	Acute
Myo9b	3527.24	-0.213911	0.103817	-2.06046	0.0393542	0.0938547	Acute
Hdac9	115.071	-1.79192	0.316511	-5.66149	1.50062e-08	1.028e-07	Acute
Ly9	6859.61	1.20657	0.0928945	12.9886	1.41909e-38	3.76037e-37	Acute
Cd244a	73.1994	-0.66425	0.354957	-1.87135	0.0612962	0.136447	Acute
Adgre1	34537.2	1.845	0.0984532	18.7399	2.34219e-78	1.35133e-76	Acute
Mtfp1	6.67045	-1.29529	1.17278	-1.10446	0.269395	0.449913	Acute
Rab23	77.548	-0.528045	0.343719	-1.53627	0.124473	0.245356	Acute
Rab11a	1527.48	0.696353	0.119956	5.80509	6.43328e-09	4.57272e-08	Acute
Eif2b2	123.098	-0.0497792	0.286005	-0.17405	0.861826	0.929034	Acute
Dlst	1356.82	0.567572	0.116781	4.86014	1.17303e-06	6.63604e-06	Acute
Ulk2	1056.39	-0.794501	0.147888	-5.3723	7.77387e-08	4.93487e-07	Acute
Dgkq	229.201	-0.130586	0.209037	-0.624703	0.532166	0.709526	Acute
Grap	24.6408	0.0195601	0.584857	0.0334442	0.97332	0.985679	Acute
Chmp2b	772.27	0.493742	0.139896	3.52934	0.000416593	0.00162697	Acute
Plod3	1474.46	0.0344071	0.115371	0.298229	0.765528	0.873493	Acute
Ap1s1	1074.47	0.342248	0.128617	2.66099	0.00779108	0.0228233	Acute
Srpk1	671.987	0.135834	0.142072	0.956093	0.339025	0.529107	Acute
Lbr	407.593	-0.288636	0.166939	-1.72899	0.0838113	0.176771	Acute
Nes	91.8472	-1.47967	0.328354	-4.50631	6.59638e-06	3.38452e-05	Acute
Bcan	33.7917	0.15669	0.499651	0.313598	0.753826	0.867196	Acute
Prcc	339.566	-0.136038	0.178305	-0.762954	0.445491	0.634521	Acute
Rrnad1	141.832	-0.128405	0.263064	-0.488114	0.625469	0.781555	Acute
Hdgf	1719.69	0.637832	0.115908	5.50291	3.73578e-08	2.46377e-07	Acute
Slc25a18	23.6481	0.385634	0.592581	0.65077	0.515195	0.695043	Acute
Thop1	119.433	-0.564106	0.303557	-1.85832	0.0631234	0.139768	Acute
Apba3	209.113	-0.0317391	0.220931	-0.143661	0.885768	0.941013	Acute
Matk	66.0887	-1.44522	0.388766	-3.71745	0.000201244	0.000834839	Acute
Pias4	311.593	0.364128	0.192645	1.89015	0.0587373	0.13176	Acute
Map2k1	1182.08	0.979508	0.126299	7.75547	8.80189e-15	9.50908e-14	Acute
Sgta	700.292	0.286216	0.143217	1.99847	0.0456652	0.106565	Acute
Tmem242	149.097	-0.540859	0.252538	-2.1417	0.0322179	0.0791223	Acute
Dtx2	434.018	1.56853	0.170143	9.21889	3.00191e-20	4.28054e-19	Acute
Hspb1	5.79163	-1.36983	1.24443	-1.10077	0.270999	0.451825	Acute
Rasa4	3813.59	1.31658	0.10196	12.9127	3.81433e-38	1.00257e-36	Acute
Syt5	9.07524	0.314518	0.958922	0.327992	0.742918	0.859937	Acute
Hnrnpa2b1	3349.43	0.347891	0.111843	3.11052	0.00186757	0.00636075	Acute
Fxyd4	5.35827	-0.461227	1.26289	-0.365214	0.714951	0.842329	Acute
Ccdc130	97.3245	0.336487	0.326928	1.02924	0.303367	0.490098	Acute
Mri1	55.2137	-0.953882	0.431477	-2.21074	0.0270539	0.0678118	Acute
Prkacb	2009.21	-0.689506	0.128225	-5.37731	7.56088e-08	4.80717e-07	Acute
Sgsh	757.962	-3.56417	0.178242	-19.9963	5.93654e-89	3.99122e-87	Acute
Chd5	32.5706	-0.410621	0.526183	-0.780376	0.435169	0.624747	Acute
Cstb	3246.84	0.451419	0.106689	4.23115	2.32498e-05	0.000111126	Acute
Sh2b2	347.764	0.613575	0.177799	3.45094	0.000558631	0.00212955	Acute
Pex5	365.598	0.127099	0.172768	0.735664	0.461935	0.649218	Acute
Jkamp	223.387	0.0509941	0.212253	0.240252	0.810135	0.900037	Acute
Cd44	12601.2	1.17775	0.0995223	11.834	2.60284e-32	5.76951e-31	Acute
Slc1a2	218.968	0.205272	0.231214	0.887801	0.374648	0.565814	Acute
Eif2ak4	351.547	-1.03464	0.180451	-5.73361	9.83157e-09	6.87407e-08	Acute
Wdr1	9034.19	0.829342	0.0928543	8.93165	4.19702e-19	5.60636e-18	Acute
Slc2a9	130.771	-1.06422	0.27444	-3.87777	0.000105416	0.000455787	Acute
Ccn4	10.7882	0.368263	0.867412	0.424554	0.671162	0.813454	Acute
Ndrg1	686.124	-1.13877	0.146948	-7.74946	9.22867e-15	9.95411e-14	Acute
4930550C14Rik	3.39517	-1.39891	1.71326	-0.816521	0.414202	0.603623	Acute
Man2b1	10418.5	-0.340931	0.0906487	-3.76101	0.00016923	0.000710546	Acute
Klf5	4.22625	0.112882	1.38344	0.0815951	0.934969	0.967606	Acute
Wdr83	61.9407	-0.498499	0.380792	-1.30911	0.190496	0.345835	Acute
Prdx2	1215.65	0.0298192	0.12925	0.23071	0.81754	0.904249	Acute
Polr2a	4509.17	-0.597909	0.0970838	-6.15869	7.335e-10	5.664e-09	Acute
Senp3	893.27	0.213823	0.131148	1.63039	0.103019	0.210489	Acute
Corin	5.83255	-0.00407314	1.18073	-0.00344967	0.997248	0.998975	Acute
Plekha8	344.95	0.78517	0.184016	4.26686	1.98247e-05	9.56264e-05	Acute
Spc25	158.16	-0.817856	0.249056	-3.28383	0.00102408	0.00368625	Acute
Dnah2	3.65607	-1.48979	1.59365	-0.934829	0.349877	0.539829	Acute
Ufd1	461.039	0.515382	0.174305	2.95678	0.00310874	0.0101179	Acute
Zfp287	78.8096	-0.369993	0.343904	-1.07586	0.281988	0.465026	Acute
Prlr	4.39153	0.0400883	1.38429	0.0289594	0.976897	0.987887	Acute
Letm1	759.404	-0.013696	0.134913	-0.101517	0.91914	0.959072	Acute
Ubqln1	2156.13	0.669692	0.106245	6.30325	2.91461e-10	2.32911e-09	Acute
Cadm3	60.9111	-0.349638	0.434697	-0.804327	0.421208	0.60992	Acute
Txn2	630.506	0.0137309	0.143744	0.0955238	0.923899	0.961095	Acute
Slc1a3	27.8802	-0.376092	0.550705	-0.682929	0.494652	0.677749	Acute
Crbn	457.486	0.0590717	0.16961	0.348279	0.727631	0.850492	Acute
Msh6	216.745	-1.645	0.227268	-7.23813	4.54902e-13	4.42658e-12	Acute
Fbxo11	1039.27	0.17382	0.133305	1.30393	0.192258	0.348435	Acute
Tbl2	138.311	-1.56235	0.279056	-5.59869	2.15972e-08	1.45381e-07	Acute
Bud23	181.117	-0.16565	0.233221	-0.710271	0.477536	0.663778	Acute
Nid1	44.9845	-0.381505	0.458218	-0.832584	0.40508	0.59563	Acute
Mcm5	346.808	-1.01679	0.191425	-5.31171	1.08603e-07	6.79864e-07	Acute
Hmox1	13319.1	2.03968	0.120883	16.8732	7.08794e-64	3.17688e-62	Acute
Mprip	780.913	-0.372602	0.134886	-2.76234	0.00573895	0.0174268	Acute
Cic	4355.78	-0.529436	0.105708	-5.00845	5.48694e-07	3.20088e-06	Acute
Pafah1b3	78.5764	-0.676813	0.340905	-1.98534	0.0471065	0.109333	Acute
Il27ra	6.69554	0.0830293	1.12178	0.074016	0.940998	0.970587	Acute
Prkaca	612.49	-0.540151	0.150277	-3.59438	0.000325166	0.00129383	Acute
Asf1b	149.001	-1.21968	0.266632	-4.57439	4.77605e-06	2.50343e-05	Acute
Ddx39a	467.641	0.723499	0.163435	4.42682	9.56312e-06	4.80074e-05	Acute
Dnajb1	465.221	0.42008	0.158222	2.655	0.00793079	0.023195	Acute
Msh4	3.51271	0.294765	1.503	0.196118	0.844518	0.919407	Acute
Usp40	540.298	0.507711	0.170411	2.97934	0.00288872	0.00946805	Acute
Kbtbd4	204.842	-0.154824	0.224091	-0.6909	0.489629	0.673565	Acute
Celf1	2037.7	0.496945	0.113133	4.39257	1.12019e-05	5.5567e-05	Acute
Ndufs3	385.746	0.0330188	0.173212	0.190627	0.848818	0.921422	Acute
Por	1771.59	-0.8148	0.118276	-6.88896	5.62023e-12	5.0688e-11	Acute
Igf1r	340.918	-0.535374	0.180063	-2.97327	0.00294649	0.009638	Acute
Insr	783.236	-0.283406	0.145772	-1.94418	0.0518737	0.118721	Acute
Trim28	1227.85	-0.273232	0.124495	-2.19472	0.0281835	0.0703074	Acute
Ube2m	1788.39	0.862493	0.112094	7.69437	1.42188e-14	1.514e-13	Acute
Adcy9	316.556	-1.46019	0.191504	-7.62488	2.44271e-14	2.56737e-13	Acute
Mef2c	1065.39	-1.97778	0.149702	-13.2115	7.53473e-40	2.07078e-38	Acute
Ctr9	486.033	0.503357	0.155945	3.22778	0.00124757	0.00441259	Acute
Eif4g2	22722.3	1.78567	0.0978455	18.2499	2.07124e-74	1.11957e-72	Acute
Pcyt1a	2369.59	-0.941695	0.109177	-8.62537	6.38874e-18	8.03283e-17	Acute
Zfp592	995.299	0.197565	0.125006	1.58045	0.114004	0.22874	Acute
Psmd4	424.245	0.586478	0.165631	3.54088	0.000398801	0.00156425	Acute
Snx6	797.195	0.484041	0.143896	3.36382	0.000768721	0.0028477	Acute
Mthfd2	273.682	1.22836	0.203161	6.04625	1.48256e-09	1.11621e-08	Acute
Kit	61.9197	-0.741068	0.384673	-1.92649	0.0540433	0.122795	Acute
Tomm40l	260.925	-0.891018	0.201154	-4.42953	9.44378e-06	4.74522e-05	Acute
Nr1i3	8.16615	0.906306	1.10753	0.81831	0.41318	0.602762	Acute
Pan2	155.271	-0.501483	0.254771	-1.96837	0.0490254	0.113013	Acute
Cs	3007.75	0.612008	0.101312	6.04084	1.5331e-09	1.15213e-08	Acute
Ampd3	5086.02	2.69898	0.109413	24.6678	2.37106e-134	3.18819e-132	Acute
Bcas2	326.412	-0.555852	0.187708	-2.96125	0.00306392	0.00998396	Acute
Ctcf	760.992	-0.181986	0.139093	-1.30837	0.190747	0.346213	Acute
Pard6a	38.6521	-1.35109	0.490497	-2.75453	0.00587766	0.0177684	Acute
Tfap4	21.905	-3.66573	0.860542	-4.2598	2.04612e-05	9.84922e-05	Acute
Ranbp1	778.859	0.810902	0.152097	5.33149	9.74108e-08	6.13104e-07	Acute
Cd247	15.4473	4.74739	1.08403	4.3794	1.19007e-05	5.88522e-05	Acute
Rfx5	273.956	0.979538	0.193872	5.0525	4.36071e-07	2.56967e-06	Acute
Psmb4	943.371	0.91083	0.136662	6.66484	2.64951e-11	2.29907e-10	Acute
Mmp8	351.622	-0.616245	0.188282	-3.27298	0.0010642	0.00381628	Acute
Slc30a4	324.069	0.213133	0.183854	1.15925	0.246354	0.420895	Acute
Sqor	445.071	0.55236	0.18108	3.05037	0.00228561	0.00764531	Acute
Bloc1s6	318.735	-0.294778	0.184683	-1.59613	0.110459	0.222808	Acute
Metap1	689.873	0.788856	0.139266	5.66436	1.47571e-08	1.01136e-07	Acute
Gpr108	893.939	0.237678	0.128929	1.84348	0.0652587	0.143656	Acute
Tnfsf14	6.60572	-5.80841	1.7785	-3.2659	0.00109117	0.00390611	Acute
Rsl1d1	583.161	0.569081	0.150985	3.76913	0.00016382	0.000689078	Acute
Apc	1858.27	-0.281928	0.112908	-2.49697	0.0125259	0.0347715	Acute
Reep5	2774.19	0.148062	0.10905	1.35774	0.174547	0.322012	Acute
Ergic3	763.623	-0.306161	0.139614	-2.19291	0.0283135	0.0705694	Acute
Uqcc1	185.455	0.189687	0.228332	0.830753	0.406113	0.596449	Acute
Ncoa2	1642.64	0.0543419	0.115313	0.471255	0.637459	0.78925	Acute
Nr2c2	758.437	-0.68804	0.14246	-4.8297	1.36738e-06	7.69805e-06	Acute
Nr2c1	219.947	-0.243759	0.220579	-1.10509	0.269123	0.449554	Acute
Smpd4	407.235	0.188774	0.170125	1.10962	0.267164	0.44726	Acute
Pex1	212.474	-0.467072	0.221484	-2.10883	0.034959	0.0849944	Acute
Kctd20	961.246	0.178735	0.127468	1.4022	0.160856	0.301964	Acute
Itgae	4.07674	-1.69673	1.53674	-1.10411	0.269545	0.45003	Acute
Ctns	638.958	-0.74631	0.156488	-4.76913	1.85025e-06	1.02497e-05	Acute
P2rx5	10.7904	-0.0155992	0.894831	-0.0174325	0.986092	0.993788	Acute
Shpk	30.0934	-1.27066	0.567916	-2.23741	0.0252593	0.0639842	Acute
Ephb3	4.59882	-0.887205	1.35429	-0.655105	0.5124	0.69289	Acute
Tuft1	53.8033	0.0401734	0.401245	0.100122	0.920248	0.959415	Acute
Rcn1	70.3878	2.55639	0.406243	6.29277	3.11856e-10	2.48355e-09	Acute
Dnase1	36.8947	-0.723887	0.524644	-1.37977	0.167658	0.31202	Acute
Trap1	507.938	0.139808	0.155178	0.900954	0.367613	0.558043	Acute
Naa60	1012.31	-0.262377	0.129343	-2.02854	0.0425056	0.100125	Acute
1700037C18Rik	25.4189	-0.218595	0.577346	-0.378621	0.704969	0.835824	Acute
Ankrd13d	63.341	-0.248374	0.373067	-0.665763	0.505563	0.687062	Acute
Tpr	3866.3	0.603141	0.101612	5.9357	2.92586e-09	2.14334e-08	Acute
Odr4	419.615	0.0416962	0.16882	0.246987	0.804918	0.897972	Acute
Prg4	6.15238	1.09407	1.1672	0.937343	0.348582	0.538624	Acute
Dhx34	240.796	-0.952698	0.210831	-4.51878	6.21959e-06	3.20534e-05	Acute
Kptn	33.8765	0.0306776	0.50482	0.0607694	0.951543	0.975281	Acute
Napa	1609.89	-0.162906	0.119301	-1.3655	0.172096	0.318579	Acute
Sra1	316.233	0.631119	0.203876	3.09561	0.0019641	0.00666165	Acute
Atp5g1	395.243	0.351468	0.167777	2.09485	0.0361846	0.0875165	Acute
Snf8	206.001	0.364554	0.217441	1.67657	0.0936271	0.194003	Acute
Tbcb	428.245	0.458035	0.168013	2.72619	0.00640705	0.0192153	Acute
Inpp5k	449.838	-0.681296	0.166743	-4.08591	4.39051e-05	0.000202018	Acute
Crkl	1575.23	0.626065	0.114545	5.46568	4.61136e-08	3.0095e-07	Acute
Eps8l1	48.493	-0.0605061	0.421858	-0.143427	0.885953	0.941013	Acute
Clint1	2049.32	0.945629	0.113138	8.3582	6.36805e-17	7.61825e-16	Acute
Prss16	21.0652	0.458085	0.62726	0.730296	0.46521	0.651991	Acute
Cdkal1	214.332	-0.0603789	0.220859	-0.273382	0.78456	0.885337	Acute
Htra1	79.9636	2.40887	0.378426	6.36551	1.9464e-10	1.57709e-09	Acute
Zbtb17	188.633	0.22146	0.225035	0.984113	0.32506	0.514885	Acute
Fblim1	1279.43	-2.36226	0.128126	-18.4371	6.62458e-76	3.65362e-74	Acute
Hspb7	5.20377	-0.748918	1.28427	-0.583148	0.559794	0.731613	Acute
Ccdc159	6.39848	-1.60735	1.20462	-1.33432	0.1821	0.33312	Acute
Mob1b	1728.04	1.65927	0.125608	13.2099	7.6903e-40	2.10997e-38	Acute
Atp6v1b2	9199.36	0.220711	0.0914965	2.41224	0.0158551	0.042716	Acute
Eps15l1	966.2	0.792258	0.132091	5.99781	1.99994e-09	1.48716e-08	Acute
Tep1	2074.2	-0.534346	0.107237	-4.98285	6.26534e-07	3.64141e-06	Acute
Ttc5	278.408	-1.09052	0.203373	-5.36216	8.22344e-08	5.20604e-07	Acute
Osgep	220.836	-0.473628	0.213121	-2.22235	0.02626	0.0660988	Acute
Aamp	987.952	0.424148	0.131869	3.21644	0.00129792	0.00457576	Acute
Tmbim1	1189.91	-0.0984705	0.120681	-0.815959	0.414524	0.603787	Acute
Arpc2	6007.44	0.38187	0.0965284	3.95603	7.62051e-05	0.00033756	Acute
Kmt2b	1202.76	0.144098	0.121151	1.1894	0.234282	0.405421	Acute
Tmem147	374.05	-0.105156	0.178822	-0.588046	0.556502	0.728983	Acute
Rps9	3270.61	0.0982673	0.105898	0.927941	0.353438	0.542597	Acute
Tfpt	60.0556	0.0903267	0.378324	0.238755	0.811295	0.900763	Acute
Susd2	45.9323	1.39913	0.438026	3.19418	0.00140227	0.00490118	Acute
Ggt5	14.1502	-0.0990248	0.786685	-0.125876	0.89983	0.948317	Acute
Crip2	9.54085	0.28927	1.01357	0.285398	0.775339	0.879814	Acute
Crip1	974.225	-0.680497	0.131722	-5.16617	2.38943e-07	1.44989e-06	Acute
Cbfa2t3	12.523	-3.14842	1.03816	-3.0327	0.00242379	0.00806443	Acute
Fbln1	4.59378	-0.914229	1.38987	-0.657781	0.510679	0.691129	Acute
Pgrmc1	636.738	-0.00207124	0.143006	-0.0144836	0.988444	0.995049	Acute
Gcat	43.726	-0.0579985	0.460996	-0.125811	0.899881	0.948317	Acute
Elovl1	1649.92	0.676119	0.116205	5.81831	5.94441e-09	4.23078e-08	Acute
Med8	310.197	0.66943	0.18514	3.6158	0.000299426	0.00120139	Acute
Hyi	63.0717	-1.04201	0.389236	-2.67706	0.00742705	0.021887	Acute
Cdc20	112.714	-0.62549	0.2998	-2.08636	0.0369459	0.0890392	Acute
Adamts4	267.11	5.50033	0.324919	16.9283	2.78256e-64	1.25756e-62	Acute
Nectin4	149.146	0.653286	0.255044	2.56147	0.0104231	0.0295877	Acute
Pfdn2	120.046	0.318292	0.278005	1.14491	0.252245	0.428932	Acute
Rnf114	1927.89	1.81818	0.110001	16.5288	2.27526e-61	9.66542e-60	Acute
Steep1	548.123	0.219931	0.155918	1.41055	0.158376	0.298307	Acute
Neurl1a	21.6887	-0.66572	0.643881	-1.03392	0.301174	0.487669	Acute
Srm	229.512	0.403598	0.20826	1.93796	0.0526284	0.120026	Acute
Rbm14	725.587	-0.112927	0.142757	-0.791042	0.428919	0.618115	Acute
A530013C23Rik	12.3617	0.526555	0.827731	0.636143	0.524683	0.703122	Acute
Zdhhc24	113.202	-0.317631	0.305495	-1.03973	0.298467	0.484733	Acute
Bbs1	37.2799	-1.8916	0.526233	-3.59461	0.000324876	0.00129299	Acute
Ndor1	312.965	0.0506946	0.197218	0.257049	0.797141	0.893829	Acute
Nsmf	142.248	0.402065	0.262646	1.53083	0.125812	0.247366	Acute
Pdk1	449.33	-0.660994	0.163335	-4.04686	5.19091e-05	0.000236241	Acute
Ptbp1	3538.98	0.282917	0.101731	2.78102	0.00541884	0.0165941	Acute
Mvd	434.224	1.2498	0.176781	7.06976	1.552e-12	1.45121e-11	Acute
Cyba	4958.03	0.317133	0.0985106	3.21928	0.00128514	0.0045317	Acute
Stimate	101.998	0.328881	0.309198	1.06366	0.287485	0.471842	Acute
Sfmbt1	1161.6	-0.198384	0.127931	-1.55071	0.12097	0.239818	Acute
Rundc3a	14.9815	0.135848	0.766179	0.177306	0.859268	0.927628	Acute
Slc4a3	59.7003	0.418703	0.391647	1.06908	0.285032	0.468667	Acute
Cdt1	326.165	-1.92064	0.233041	-8.24164	1.69864e-16	2.00267e-15	Acute
Runx1t1	18.474	0.0986318	0.702948	0.140312	0.888414	0.94252	Acute
Aprt	751.905	-0.278122	0.143329	-1.94045	0.0523253	0.119452	Acute
Gtf2h1	613.546	0.453382	0.148468	3.05374	0.00226005	0.00756761	Acute
Hfe	379.949	-1.44178	0.193969	-7.43305	1.06122e-13	1.07043e-12	Acute
Abhd1	5.93626	-1.50755	1.32987	-1.13361	0.25696	0.434373	Acute
Slc5a6	91.0404	-0.730649	0.317335	-2.30245	0.0213097	0.05527	Acute
Nphs1	9.68196	1.44853	0.971461	1.49108	0.135941	0.263586	Acute
Aplp1	85.2232	-0.00942044	0.322378	-0.0292217	0.976688	0.987803	Acute
Qrich1	1979.68	0.335269	0.107814	3.10969	0.00187283	0.00637602	Acute
P4htm	3.78084	0.493388	1.46621	0.336507	0.736489	0.855539	Acute
Usp19	1672.77	-0.111672	0.111244	-1.00384	0.315455	0.504269	Acute
Pola1	165.375	-0.933112	0.251595	-3.70879	0.000208253	0.000861937	Acute
Cdc42	12364	0.513052	0.113932	4.50312	6.6963e-06	3.4347e-05	Acute
Pknox1	294.805	0.846784	0.196463	4.31015	1.63144e-05	7.95191e-05	Acute
D130043K22Rik	5.11104	-0.787803	1.30233	-0.604919	0.545233	0.72016	Acute
Gmnn	51.6572	-2.51997	0.473195	-5.32543	1.00713e-07	6.31688e-07	Acute
Acot13	144.846	-0.978398	0.262993	-3.72024	0.000199035	0.000826516	Acute
Cdk4	736.153	-0.563831	0.138956	-4.05763	4.95724e-05	0.000226176	Acute
B4galnt1	654.612	-0.734335	0.156092	-4.70449	2.54498e-06	1.38763e-05	Acute
Mettl1	53.8347	0.7573	0.419993	1.80313	0.0713685	0.154636	Acute
Tspan31	1157.78	0.272068	0.126541	2.15004	0.031552	0.077697	Acute
Kif5b	2970.03	0.654689	0.102571	6.38279	1.73896e-10	1.41464e-09	Acute
Saal1	98.6551	-0.167435	0.304096	-0.550599	0.581909	0.748577	Acute
Cnp	435.944	-0.0846218	0.172283	-0.49118	0.623299	0.779663	Acute
Sulf2	720.403	-1.3336	0.14661	-9.09625	9.35051e-20	1.29585e-18	Acute
Sod2	12301.6	4.05057	0.0942603	42.9722	0	0	Acute
Tmco6	78.553	0.443345	0.333784	1.32824	0.1841	0.336204	Acute
Stambp	369.267	0.383099	0.173491	2.20817	0.0272322	0.0682167	Acute
Ezh1	852.699	-0.366972	0.132783	-2.76369	0.0057152	0.0173758	Acute
Hap1	57.607	0.2045	0.395393	0.517206	0.605012	0.765797	Acute
P3h4	5.19677	-1.55002	1.39175	-1.11373	0.265397	0.445109	Acute
Ctnnb1	8621.11	0.206997	0.0927214	2.23246	0.0255843	0.0646662	Acute
Eif1b	360.162	-0.103475	0.176597	-0.585934	0.55792	0.730337	Acute
Psmd2	2551.33	0.37948	0.108092	3.51071	0.000446906	0.00173661	Acute
Syngr3	19.6849	-0.0841473	0.659344	-0.127623	0.898448	0.947604	Acute
Vars	769.763	-0.0212355	0.145434	-0.146015	0.88391	0.940025	Acute
Vwa7	5.72386	-1.88136	1.398	-1.34575	0.178384	0.327537	Acute
Hspa1l	18.97	0.176572	0.71782	0.245983	0.805695	0.898469	Acute
Msh5	9.75475	-1.3352	1.0413	-1.28225	0.199756	0.358922	Acute
Abhd16a	573.235	0.711139	0.152802	4.65399	3.25579e-06	1.74478e-05	Acute
Neu1	1048.95	-0.16852	0.129902	-1.29728	0.194533	0.351868	Acute
Ddah2	24.0074	-1.46418	0.640083	-2.28749	0.0221675	0.0571941	Acute
Clic1	2375.8	-0.162601	0.110354	-1.47345	0.14063	0.270792	Acute
Lsm2	155.88	0.0603655	0.249367	0.242075	0.808722	0.899783	Acute
Pole	197.087	-1.48995	0.241602	-6.16694	6.96256e-10	5.38152e-09	Acute
Atp1a2	137.164	-0.130996	0.266905	-0.490798	0.623569	0.779881	Acute
Stx1a	17.5403	-0.342029	0.697894	-0.490087	0.624073	0.780391	Acute
Zfp775	36.478	-0.882784	0.498406	-1.77121	0.0765252	0.163997	Acute
Mrpl49	156.012	-0.687985	0.248458	-2.76902	0.00562256	0.0171213	Acute
Dennd2c	91.4588	-2.56684	0.372098	-6.89828	5.2635e-12	4.76556e-11	Acute
Mark3	491.422	0.321476	0.158891	2.02325	0.0430478	0.101289	Acute
Gatad1	486.174	-0.223496	0.16281	-1.37274	0.169833	0.314964	Acute
M6pr	6010.32	1.06328	0.0974912	10.9064	1.07372e-27	2.06984e-26	Acute
Lrrc8a	652.122	-0.106058	0.143447	-0.739352	0.459693	0.647148	Acute
Ppp2r1a	2688.33	0.340425	0.105058	3.24036	0.0011938	0.00423438	Acute
Fance	111.992	-1.43475	0.300164	-4.77987	1.75409e-06	9.74694e-06	Acute
Tinf2	169.471	-0.588108	0.247495	-2.37624	0.0174901	0.046566	Acute
Hapln4	10.582	-0.292837	0.899129	-0.32569	0.744659	0.861043	Acute
Dus3l	206.25	-0.188954	0.221922	-0.851447	0.394521	0.585235	Acute
Gtpbp3	134.103	-0.324857	0.265331	-1.22435	0.220821	0.387317	Acute
Tgfbr1	3560.13	-0.706045	0.136025	-5.19054	2.09682e-07	1.27629e-06	Acute
Homer1	228.218	-0.0521419	0.227079	-0.22962	0.818387	0.904747	Acute
Rad51c	13.9539	-2.66344	0.91451	-2.91242	0.00358635	0.0115066	Acute
Gabrb2	9.67313	-0.606102	0.937288	-0.646655	0.517855	0.697315	Acute
Cav1	630.174	2.88399	0.162206	17.7798	1.01366e-70	5.16999e-69	Acute
Arpp19	460.335	-0.229616	0.161233	-1.42412	0.154412	0.29216	Acute
Bcl2l1	943.562	-0.335268	0.14419	-2.32518	0.0200625	0.0524112	Acute
Khsrp	1624.3	0.0479049	0.114887	0.416975	0.676697	0.81717	Acute
Dio2	735.68	-0.761115	0.138751	-5.48546	4.12388e-08	2.7022e-07	Acute
Ccdc124	200.725	0.127332	0.227806	0.55895	0.576196	0.744024	Acute
Cct4	990.926	0.501666	0.129079	3.8865	0.0001017	0.000440774	Acute
0610009B22Rik	114.328	-0.451836	0.292722	-1.54357	0.122694	0.242555	Acute
Cpt1c	7.66802	-0.501992	1.05444	-0.476076	0.63402	0.787023	Acute
Zfp655	601.1	0.293191	0.15056	1.94734	0.0514945	0.118035	Acute
Rhoa	8592.31	0.437195	0.102796	4.25303	2.10896e-05	0.000101397	Acute
Zmiz1	9891.59	-0.129123	0.0907371	-1.42305	0.154723	0.292543	Acute
Ankrd26	115.753	-0.769691	0.289037	-2.66295	0.0077459	0.0227196	Acute
Aldh16a1	381.635	-0.232156	0.170799	-1.35923	0.174073	0.321252	Acute
Hnrnpa0	530.911	0.0354622	0.151277	0.234419	0.814659	0.902224	Acute
Prrg2	118.042	0.0412099	0.277907	0.148287	0.882116	0.939138	Acute
Hnrnph1	1628.25	0.43039	0.123727	3.47854	0.000504145	0.00194187	Acute
Ift43	37.5265	-0.155088	0.480249	-0.322933	0.746746	0.862485	Acute
Id3	89.0561	1.78385	0.327801	5.44186	5.2728e-08	3.41923e-07	Acute
Arid1a	4677.14	0.723744	0.0966657	7.48709	7.04199e-14	7.21493e-13	Acute
Ctsd	77291.8	-0.44224	0.0873997	-5.05997	4.19322e-07	2.47636e-06	Acute
Rplp1	700.629	-0.0362218	0.166069	-0.218113	0.827341	0.909701	Acute
Hmgcll1	5.59261	0.990194	1.25921	0.786363	0.431655	0.621121	Acute
Ttc9b	12.5242	0.00761749	0.827576	0.00920458	0.992656	0.997099	Acute
Abhd8	72.6632	-1.58598	0.374201	-4.23829	2.25224e-05	0.00010784	Acute
Ift22	354.445	0.153748	0.176741	0.869906	0.384352	0.57529	Acute
Fzd3	56.6217	0.0597897	0.398109	0.150184	0.880619	0.938292	Acute
Mid1ip1	664.833	-1.1996	0.145319	-8.25491	1.52012e-16	1.7948e-15	Acute
Ap2s1	755.217	0.0674	0.14074	0.478898	0.632011	0.785986	Acute
Fgfrl1	28.1182	0.36056	0.558534	0.645546	0.518573	0.697807	Acute
Brme1	4.17328	-3.61649	1.91784	-1.88571	0.0593339	0.132751	Acute
Emc10	931.949	0.0168512	0.131188	0.128451	0.897792	0.947202	Acute
Clstn3	53.0442	0.0976315	0.434121	0.224895	0.822061	0.906837	Acute
Fbxw9	86.013	-0.460355	0.344103	-1.33784	0.180949	0.331357	Acute
Fnbp4	1099.94	1.08689	0.128166	8.48034	2.24532e-17	2.74259e-16	Acute
Cers4	48.4248	-0.929815	0.432064	-2.15203	0.0313949	0.0773698	Acute
Scrn3	94.3347	-1.25621	0.354926	-3.53936	0.000401092	0.0015721	Acute
Phax	150.026	-0.136637	0.257937	-0.52973	0.596299	0.759673	Acute
Tle1	362.936	-1.2127	0.179654	-6.75015	1.47689e-11	1.30309e-10	Acute
1700109H08Rik	38.4491	0.598698	0.476676	1.25598	0.209122	0.371159	Acute
Relt	16.3424	-0.856229	0.755356	-1.13354	0.256986	0.434373	Acute
Snrpb2	405.008	0.165597	0.199516	0.829998	0.40654	0.596807	Acute
Ubc	7236.56	0.828471	0.24984	3.316	0.000913144	0.00332591	Acute
Prpf31	513.45	0.577244	0.158141	3.65017	0.000262062	0.00106328	Acute
Sertad1	188.598	0.726317	0.225852	3.2159	0.00130038	0.00458146	Acute
Carhsp1	399.891	-0.448645	0.172011	-2.60823	0.00910117	0.0262453	Acute
Elk3	571.475	-0.709164	0.155415	-4.56305	5.04164e-06	2.63415e-05	Acute
Herpud2	1006.1	-0.356442	0.128254	-2.77919	0.00544949	0.0166566	Acute
Rdh13	228.903	0.398955	0.208979	1.90907	0.0562533	0.126958	Acute
Nutf2	444.177	0.312425	0.161522	1.93425	0.0530824	0.120892	Acute
Arpc5	5905.84	0.787682	0.111414	7.06986	1.5509e-12	1.45101e-11	Acute
Elavl2	27.754	0.191382	0.565915	0.338181	0.735226	0.85503	Acute
Pou2f2	1927.6	1.58111	0.115086	13.7384	5.97463e-43	1.78035e-41	Acute
Mgst1	906.356	0.024381	0.134097	0.181816	0.855727	0.925526	Acute
Nfib	41.1172	0.0945083	0.461215	0.204911	0.837641	0.916012	Acute
Ubqln4	814.07	0.343319	0.132674	2.58769	0.0096623	0.0276576	Acute
Rbfox1	29.9929	0.299457	0.530226	0.564772	0.572229	0.741786	Acute
Rps18	1169.19	-0.0151902	0.129144	-0.117622	0.906367	0.951577	Acute
Rpl10	10299.2	-0.00590108	0.0926136	-0.0637172	0.949195	0.973979	Acute
Rps15a	1182.64	0.064615	0.128498	0.502849	0.61507	0.773892	Acute
Ncaph2	678.786	-0.332443	0.145116	-2.29088	0.0219706	0.056794	Acute
Hipk1	4108.88	-0.270906	0.110594	-2.44955	0.0143036	0.038988	Acute
Gprc5b	182.787	-1.62647	0.253517	-6.41562	1.40248e-10	1.14946e-09	Acute
Man1a2	1433.67	0.321969	0.118063	2.72709	0.00638954	0.0191663	Acute
Acyp1	9.17985	-1.11755	0.997552	-1.1203	0.262588	0.441171	Acute
Cd163	28.387	-1.69203	0.588604	-2.87465	0.00404471	0.0128155	Acute
Hdac5	782.689	-2.32968	0.15465	-15.0642	2.78627e-51	9.72803e-50	Acute
Rala	602.155	0.5095	0.147415	3.45623	0.000547797	0.00209365	Acute
Vdac3	1034.18	0.936942	0.126216	7.4233	1.1424e-13	1.14876e-12	Acute
Vps72	237.881	-0.157209	0.20666	-0.760711	0.44683	0.635594	Acute
Gabpa	584.733	0.45838	0.152429	3.00718	0.00263688	0.00870577	Acute
Bmp7	3.59437	-0.206909	1.56875	-0.131894	0.895068	0.946237	Acute
Dynll1	943.095	0.13147	0.134757	0.975609	0.329258	0.519143	Acute
Pdcl	559.032	0.0989935	0.154043	0.642634	0.520462	0.699827	Acute
Tmem184b	1819.08	0.721614	0.112821	6.39609	1.59404e-10	1.3e-09	Acute
Nf2	1122.72	-0.573433	0.122488	-4.68154	2.84725e-06	1.54365e-05	Acute
Cabp7	6.51722	-0.670313	1.15227	-0.581734	0.560746	0.732445	Acute
Zmat5	94.7432	-0.129611	0.320457	-0.404456	0.685877	0.823467	Acute
Ewsr1	1572.65	0.696522	0.119353	5.83581	5.35302e-09	3.82997e-08	Acute
Ap1b1	1353.86	-1.24676	0.122468	-10.1802	2.42944e-24	4.14329e-23	Acute
Derl3	5.78785	-0.407053	1.25358	-0.324712	0.745399	0.861583	Acute
Bcl2l13	455.133	-0.254874	0.16179	-1.57535	0.115177	0.230722	Acute
Dqx1	4.49822	0.384082	1.33256	0.288228	0.773172	0.878268	Acute
Lnpk	370.417	0.786149	0.174675	4.50064	6.77481e-06	3.4706e-05	Acute
Fam163b	6.61376	-1.36078	1.21502	-1.11996	0.262729	0.441306	Acute
Pttg1ip	1943.75	0.125227	0.119493	1.04799	0.294645	0.480252	Acute
Trpm2	70.2666	-0.403637	0.355427	-1.13564	0.256107	0.433371	Acute
Ube2g2	624.264	0.281711	0.143436	1.96402	0.0495276	0.114057	Acute
Met	759.046	3.70571	0.158806	23.3347	1.96893e-120	2.06674e-118	Acute
Syn2	51.865	0.102344	0.412777	0.247941	0.80418	0.89764	Acute
Elk1	340.007	0.647915	0.180044	3.59866	0.000319865	0.00127523	Acute
Nav1	3855.25	-1.1246	0.1009	-11.1456	7.52062e-29	1.5032e-27	Acute
Tnpo1	3252.99	-0.183078	0.114958	-1.59257	0.111257	0.224057	Acute
Rnmt	460.408	0.746414	0.176867	4.2202	2.4409e-05	0.000116428	Acute
Srp14	263.711	-0.142697	0.210004	-0.679498	0.496822	0.679554	Acute
6330409D20Rik	4.31486	-0.786465	1.38727	-0.566917	0.570771	0.740545	Acute
Cdk9	898.025	-0.0526632	0.129691	-0.406066	0.684694	0.822503	Acute
Tor2a	276.927	-0.364807	0.20146	-1.81082	0.0701684	0.152422	Acute
Fpgs	38.1828	-0.234955	0.486135	-0.483312	0.628874	0.784405	Acute
Mrtfb	1839.11	-0.36002	0.109518	-3.28731	0.0010115	0.00364579	Acute
Cbx5	879.593	-0.703312	0.142054	-4.95102	7.38245e-07	4.25327e-06	Acute
Apobec3	770.17	1.31316	0.142095	9.24138	2.43341e-20	3.48517e-19	Acute
Sardh	4.68749	-0.496876	1.33204	-0.373018	0.709135	0.838435	Acute
Vav2	337.478	-0.414532	0.182036	-2.27719	0.0227748	0.0585267	Acute
Tex15	18.7631	0.0746077	0.676368	0.110306	0.912166	0.955446	Acute
Ppp2cb	678.688	0.953588	0.144405	6.60355	4.01419e-11	3.41406e-10	Acute
Dmap1	109.03	-0.0869207	0.288718	-0.301058	0.76337	0.871936	Acute
Mcu	255.862	-0.0331248	0.207416	-0.159703	0.873115	0.934025	Acute
Oit3	123.674	-0.889655	0.278112	-3.19891	0.00137948	0.00482983	Acute
Bcr	77.86	-0.523207	0.342776	-1.52638	0.126914	0.249071	Acute
Fxyd5	3531.52	-0.395096	0.0998054	-3.95866	7.53715e-05	0.00033414	Acute
Kcnd1	5.44097	0.548538	1.22639	0.447279	0.654673	0.801169	Acute
Tfcp2	79.5488	-0.811376	0.342758	-2.3672	0.0179234	0.0474954	Acute
Pou6f1	213.039	-0.178078	0.214766	-0.829172	0.407007	0.59733	Acute
Ubp1	950.376	0.339423	0.130006	2.61083	0.00903235	0.0260746	Acute
Nuak2	324.163	-0.0626671	0.188438	-0.332562	0.739465	0.857339	Acute
Cilk1	137.704	-0.303071	0.275212	-1.10123	0.270797	0.451653	Acute
Sdhb	1019.86	0.00892484	0.136869	0.065207	0.948009	0.973376	Acute
Snap47	457.25	-0.611763	0.166065	-3.68386	0.000229726	0.000942895	Acute
Kdsr	156.572	-1.38961	0.257783	-5.39063	7.02123e-08	4.48158e-07	Acute
Vps4b	1560.79	0.234614	0.112882	2.07839	0.0376731	0.0903778	Acute
Rps25	3295.06	0.225162	0.10208	2.20573	0.0274027	0.0685805	Acute
Tafazzin	323.746	-0.207478	0.185053	-1.12118	0.262209	0.440763	Acute
Kif19a	7.43977	-0.604882	1.09831	-0.550738	0.581814	0.748545	Acute
Aldh3a2	712.459	-0.396562	0.1422	-2.78877	0.00529086	0.0162542	Acute
Tmem115	451.186	-0.128492	0.169218	-0.759327	0.447657	0.636547	Acute
Hyal2	256.65	-0.175593	0.199612	-0.879675	0.379035	0.56948	Acute
Ifrd2	75.0996	0.391564	0.348352	1.12405	0.260993	0.439486	Acute
Hyal1	179.524	-2.66765	0.277562	-9.61101	7.18374e-22	1.0954e-20	Acute
Tusc2	129.324	-0.312121	0.270974	-1.15185	0.249383	0.425023	Acute
Nprl2	143.829	-0.190547	0.254855	-0.747668	0.45466	0.642798	Acute
Slc38a3	10.8879	0.232298	0.935767	0.248244	0.803946	0.897564	Acute
Cacna2d2	29.5544	0.278777	0.536461	0.519659	0.603301	0.764658	Acute
Rassf1	343.372	0.450949	0.185647	2.42906	0.0151378	0.0410078	Acute
Rnf112	6.15445	-0.507929	1.15973	-0.437973	0.661406	0.806194	Acute
Slc3a2	3680.45	1.2879	0.10118	12.7288	4.08985e-37	1.04461e-35	Acute
Nxf1	1073.71	0.490959	0.124009	3.95907	7.52415e-05	0.000333746	Acute
Stx5a	690.935	-0.0123771	0.141135	-0.0876973	0.930117	0.964746	Acute
Tnfrsf13b	229.806	-0.394924	0.21341	-1.85054	0.0642359	0.1418	Acute
Spire2	3.47787	0.275763	1.51759	0.181711	0.855809	0.925553	Acute
Prox1	8.48222	-0.543001	1.0091	-0.538106	0.590504	0.755484	Acute
Raver1	1496.67	1.0836	0.118012	9.18219	4.22414e-20	5.98143e-19	Acute
Bltp2	6083.98	-0.567458	0.0965509	-5.8773	4.1702e-09	3.0035e-08	Acute
AI597479	232.69	0.104457	0.215532	0.484646	0.627928	0.783405	Acute
Tmem86a	448.019	-2.75308	0.198629	-13.8604	1.10045e-43	3.34037e-42	Acute
Tex14	3.45285	-0.703276	1.56754	-0.448649	0.653685	0.800429	Acute
Ifi35	957.132	2.83189	0.144377	19.6146	1.16089e-85	7.34926e-84	Acute
Rdm1	52.9075	-0.153615	0.408361	-0.376176	0.706786	0.837173	Acute
Nedd8	931.396	0.306871	0.127527	2.40633	0.0161138	0.0433627	Acute
Gosr1	643.569	0.577009	0.15347	3.75975	0.000170086	0.000713588	Acute
Mrpl52	376.973	1.42946	0.175969	8.12336	4.53457e-16	5.26231e-15	Acute
Kansl3	445.198	0.217826	0.163714	1.33053	0.183343	0.335131	Acute
Eya4	73.247	-2.01138	0.40078	-5.01866	5.20342e-07	3.04094e-06	Acute
Ebf3	68.7557	-0.0251428	0.41757	-0.0602121	0.951987	0.975612	Acute
Uckl1os	31.6358	-0.924892	0.530216	-1.74437	0.0810948	0.172012	Acute
Myt1	5.8803	-1.01425	1.21768	-0.832934	0.404882	0.595447	Acute
Faf1	421.218	-0.0571152	0.16988	-0.336208	0.736714	0.855739	Acute
Tsacc	3.43098	-0.801188	1.56542	-0.511806	0.608787	0.768781	Acute
Mettl16	249.422	0.237802	0.208988	1.13787	0.255174	0.432384	Acute
Pigyl	18.833	-0.991057	0.699465	-1.41688	0.156518	0.295355	Acute
Rbm25	1556.86	0.872397	0.120999	7.20994	5.59775e-13	5.39884e-12	Acute
Psen2	1162.05	-0.845086	0.126367	-6.68755	2.2694e-11	1.97767e-10	Acute
Plcd1	32.4176	0.54664	0.525733	1.03977	0.298448	0.484733	Acute
Fads1	1098.37	-1.33664	0.131228	-10.1857	2.29793e-24	3.92723e-23	Acute
Lmbr1	71.4174	-0.398944	0.354109	-1.12661	0.259906	0.438068	Acute
Tnfrsf22	84.5837	-1.02364	0.33422	-3.06277	0.00219297	0.00735662	Acute
Cars	273.986	0.256291	0.206397	1.24174	0.214332	0.37822	Acute
Gabra1	7.23685	0.331511	1.11816	0.296479	0.766864	0.874343	Acute
Kdelr3	13.368	0.453731	0.791606	0.573179	0.566524	0.737152	Acute
Apip	87.5186	0.0343709	0.33261	0.103337	0.917696	0.958461	Acute
Pdhx	177.128	0.365707	0.23235	1.57395	0.115499	0.231171	Acute
Vac14	1016.81	0.0888257	0.126317	0.703199	0.481932	0.667038	Acute
Mcoln2	2425.74	2.11522	0.107378	19.6989	2.20316e-86	1.41124e-84	Acute
Akt1s1	288.442	0.190816	0.210416	0.906848	0.364487	0.554536	Acute
Tbrg1	342.618	0.303553	0.193809	1.56625	0.117291	0.233978	Acute
Adssl1	381.478	-1.60947	0.186231	-8.64236	5.50648e-18	6.95578e-17	Acute
Brf1	229.594	-0.293385	0.210976	-1.3906	0.164345	0.307027	Acute
Vipr2	6.68038	-0.0686715	1.17702	-0.0583434	0.953475	0.976215	Acute
Odc1	395.667	0.591967	0.176419	3.35547	0.000792312	0.00292577	Acute
Thg1l	65.0614	0.700146	0.365261	1.91684	0.0552585	0.12513	Acute
Adam19	268.716	-0.148747	0.202638	-0.734055	0.462915	0.650176	Acute
Pabpc4	412.922	-0.330192	0.172807	-1.91075	0.0560362	0.126591	Acute
Zfp296	5.57952	-0.977618	1.27688	-0.765633	0.443895	0.633272	Acute
Sugp1	319.36	-0.104232	0.184287	-0.565594	0.57167	0.741357	Acute
Dhdh	422.306	-0.341384	0.173373	-1.96908	0.0489444	0.112874	Acute
Zfp790	153.601	-0.254552	0.249447	-1.02046	0.307509	0.495314	Acute
Fsd1	3.90526	-0.083051	1.4552	-0.0570717	0.954488	0.976515	Acute
Fuz	89.9969	-0.543287	0.322318	-1.68556	0.0918807	0.190993	Acute
Sptbn4	8.33059	-0.877766	1.05499	-0.832014	0.405401	0.595833	Acute
Pgam1	5511.15	0.31983	0.105254	3.03864	0.00237648	0.0079151	Acute
Evi5	564.701	0.137105	0.154354	0.888247	0.374408	0.565662	Acute
Evi5l	106.244	-0.394218	0.296556	-1.32932	0.183742	0.335671	Acute
Snapc2	140.346	-0.0261886	0.266274	-0.0983522	0.921653	0.960067	Acute
Git1	813.66	-0.553671	0.134052	-4.13028	3.6232e-05	0.000169347	Acute
Gltp	2441.09	-0.501022	0.104183	-4.80905	1.51649e-06	8.48848e-06	Acute
Bnip2	1803.27	0.611784	0.117344	5.2136	1.85212e-07	1.13116e-06	Acute
Ccnt1	1303.49	0.560474	0.127358	4.40079	1.07856e-05	5.36479e-05	Acute
Scarf2	12.6475	-1.77055	0.870906	-2.033	0.0420526	0.0992308	Acute
Brms1l	169.453	-0.113782	0.247835	-0.459105	0.646159	0.79516	Acute
Med15	2304.65	0.0521716	0.108275	0.481841	0.629919	0.784866	Acute
Dhdds	571.878	0.0385212	0.152132	0.253209	0.800107	0.895707	Acute
Crybg2	7.43106	1.63698	1.13068	1.44778	0.147678	0.281976	Acute
Ubxn11	44.3388	-0.0746248	0.445187	-0.167625	0.866878	0.931141	Acute
Tjap1	169.732	0.382053	0.239513	1.59513	0.110684	0.223123	Acute
Rpl15	3110.89	0.121899	0.100557	1.21224	0.225421	0.393689	Acute
Tmem167	941.461	0.716955	0.135	5.31077	1.09165e-07	6.83124e-07	Acute
Steap4	5.58353	2.63713	1.32009	1.99768	0.0457509	0.10672	Acute
Mplkip	257.582	-0.235723	0.206881	-1.13942	0.254529	0.431553	Acute
Kif11	448.797	-0.76765	0.162547	-4.72262	2.32825e-06	1.2733e-05	Acute
Rpa3	23.9201	-0.808998	0.609095	-1.3282	0.184113	0.336204	Acute
Mlkl	306.046	2.42374	0.198926	12.1841	3.77849e-34	8.85821e-33	Acute
Tnpo3	1009.1	0.509942	0.12632	4.03692	5.4158e-05	0.000246132	Acute
Ttll5	128.064	-0.550085	0.27063	-2.03261	0.0420923	0.0992956	Acute
Zfp715	364.136	-0.147957	0.181195	-0.816561	0.414179	0.603623	Acute
Cdh23	75.043	-1.73695	0.36868	-4.71126	2.46188e-06	1.34371e-05	Acute
Rps5	3433.21	0.0539021	0.0999807	0.539125	0.5898	0.755172	Acute
Podnl1	7.33916	0.173919	1.06836	0.162791	0.870683	0.933086	Acute
Adgrl1	115.233	-0.388075	0.282663	-1.37292	0.169776	0.31493	Acute
Amotl1	46.7015	0.638268	0.42633	1.49712	0.134362	0.260867	Acute
Etv5	441.562	-1.09339	0.177146	-6.17228	6.73125e-10	5.21015e-09	Acute
Gfod2	11.2167	-0.775471	0.876282	-0.884956	0.37618	0.567275	Acute
Enkd1	17.9727	-2.41026	0.786258	-3.06548	0.00217321	0.00730088	Acute
Atp6v0d1	2408.47	0.335699	0.10875	3.08688	0.0020227	0.00684613	Acute
Ptprs	845.047	-0.902751	0.139429	-6.47463	9.50423e-11	7.87342e-10	Acute
Slc41a1	136.192	-0.69931	0.268419	-2.6053	0.00917944	0.0264429	Acute
Iglon5	22.4839	-0.494394	0.624632	-0.791497	0.428654	0.617897	Acute
Zfp651	18.9324	-1.31882	0.693196	-1.90253	0.0571025	0.128678	Acute
Nelfb	409.309	0.098048	0.174625	0.561479	0.574471	0.742858	Acute
Card14	5.69884	-3.00193	1.50273	-1.99766	0.0457539	0.10672	Acute
Tmem175	432.429	-0.63643	0.182859	-3.48045	0.000500576	0.00192949	Acute
Bcas1	19.2346	-0.407311	0.661797	-0.615461	0.53825	0.714476	Acute
Tango2	153.649	-0.474039	0.251027	-1.8884	0.0589728	0.13212	Acute
Aldh1a2	4.84801	0.172106	1.28151	0.134299	0.893166	0.945404	Acute
Ndufs2	584.629	0.185601	0.146777	1.26451	0.206047	0.367345	Acute
Atraid	285.868	-0.888259	0.197498	-4.49757	6.87361e-06	3.519e-05	Acute
Cad	438.269	-0.177277	0.163142	-1.08664	0.277196	0.459031	Acute
Sh3bp5l	153.539	-0.573291	0.252733	-2.26837	0.0233066	0.0597728	Acute
Atad1	1026.23	0.653646	0.131597	4.96702	6.7991e-07	3.9367e-06	Acute
Pten	2675.37	-0.144877	0.119826	-1.20906	0.226639	0.395306	Acute
Pea15a	5497.44	0.411099	0.0979811	4.1957	2.72035e-05	0.000128925	Acute
Timm23	886.494	0.881999	0.131673	6.69843	2.10675e-11	1.83987e-10	Acute
Tnfaip8l2	644.413	-1.56084	0.154751	-10.0862	6.35855e-24	1.06874e-22	Acute
Trnt1	312.405	0.339459	0.184792	1.83698	0.0662135	0.145247	Acute
Ehmt2	1870.77	-0.331057	0.109149	-3.03307	0.00242076	0.00805599	Acute
Elof1	307.81	-0.138495	0.185756	-0.745575	0.455924	0.643635	Acute
Med16	549.638	-0.111024	0.153671	-0.72248	0.47	0.656386	Acute
St3gal1	8262.33	2.50777	0.0928576	27.0066	1.23467e-160	2.30898e-158	Acute
Tmem259	1398.8	0.108706	0.11978	0.907541	0.364121	0.554072	Acute
Rnf170	256.197	0.0960576	0.220976	0.434697	0.663783	0.80766	Acute
Clip3	81.7452	-0.14764	0.339454	-0.434933	0.663611	0.80755	Acute
1700020L13Rik	5.82957	-1.89499	1.35675	-1.39672	0.162499	0.304276	Acute
Dedd	318.191	0.59294	0.188353	3.14802	0.00164382	0.00567111	Acute
Mcemp1	13.0822	1.17874	0.821508	1.43484	0.151332	0.287703	Acute
Nit1	229.206	-0.321321	0.220002	-1.46054	0.144143	0.276231	Acute
Prdm15	176.89	0.338086	0.236893	1.42717	0.153531	0.290893	Acute
Rnf168	333.309	-0.2411	0.188639	-1.27811	0.201212	0.361058	Acute
Dynlt2b	76.5906	-0.534014	0.347579	-1.53638	0.124444	0.245356	Acute
Chp1	1348.44	-0.00858797	0.131049	-0.0655327	0.94775	0.973232	Acute
Trpv4	66.9746	-1.27182	0.388295	-3.27541	0.0010551	0.003787	Acute
Klhl3	27.0717	-3.27818	0.726647	-4.51138	6.44061e-06	3.30981e-05	Acute
Tvp23b	104.893	-0.225363	0.294429	-0.765425	0.444018	0.633367	Acute
Dnajc7	845.924	0.0358556	0.136675	0.262341	0.793058	0.891234	Acute
Zfp385c	9.94011	-3.22545	1.18487	-2.7222	0.00648496	0.0193988	Acute
Cacybp	551.361	0.998851	0.16255	6.14489	8.00186e-10	6.15848e-09	Acute
Cluap1	19.5102	-1.22102	0.712334	-1.71411	0.0865085	0.181355	Acute
Zswim7	35.2925	0.0851625	0.493755	0.172479	0.863061	0.929447	Acute
Pigl	39.5818	-0.148309	0.485585	-0.305423	0.760044	0.870651	Acute
Ndufa2	143.399	0.399354	0.255339	1.56402	0.117813	0.234818	Acute
Pam16	89.5165	0.858276	0.326758	2.62664	0.0086232	0.0249732	Acute
Glis2	14.4166	-0.752646	0.791994	-0.950318	0.341951	0.532243	Acute
Cox6c	379.404	0.16411	0.173383	0.946517	0.343885	0.533773	Acute
Bicc1	8.24795	-0.870774	1.03068	-0.844852	0.398194	0.588857	Acute
Ube2z	1687.41	0.908181	0.117807	7.70907	1.26736e-14	1.35213e-13	Acute
Tmem87b	954.163	-0.272292	0.140003	-1.9449	0.0517865	0.118571	Acute
Anapc1	2315.92	0.0827418	0.109996	0.752226	0.451915	0.640481	Acute
Mertk	768.154	-1.30427	0.152494	-8.55291	1.2002e-17	1.4929e-16	Acute
Tsg101	808.34	0.269018	0.154678	1.73921	0.081998	0.173576	Acute
Hps5	483.766	0.119035	0.162688	0.731679	0.464365	0.651554	Acute
Map3k4	287.767	-1.26902	0.201777	-6.28923	3.19042e-10	2.53954e-09	Acute
Piezo1	5419.88	0.184708	0.109399	1.6884	0.0913353	0.190102	Acute
Rnf166	401.882	-0.803363	0.17246	-4.65826	3.18887e-06	1.71199e-05	Acute
Ankrd28	914.991	-1.25	0.308494	-4.05195	5.07933e-05	0.000231422	Acute
Ankrd52	2612.65	0.359729	0.107196	3.3558	0.000791367	0.00292294	Acute
Pkd2l2	25.5292	0.145677	0.604518	0.24098	0.80957	0.899783	Acute
Srp19	273.961	0.45616	0.194202	2.3489	0.0188291	0.049579	Acute
Wdfy2	2145.51	-0.0986497	0.109704	-0.899238	0.368526	0.558695	Acute
Rbsn	372.357	-0.315031	0.186176	-1.69212	0.0906237	0.188793	Acute
Mrps25	283.835	-0.283071	0.198458	-1.42635	0.153766	0.291175	Acute
Dguok	178.601	-0.666096	0.240034	-2.775	0.0055201	0.0168566	Acute
Camta1	164.472	-0.351684	0.243059	-1.4469	0.147924	0.282313	Acute
Csf1	667.364	2.97866	0.170937	17.4255	5.28894e-68	2.55344e-66	Acute
Strip1	629.64	0.661278	0.155675	4.24782	2.15862e-05	0.000103632	Acute
Kif1a	291.217	-0.0211939	0.210142	-0.100855	0.919665	0.95937	Acute
Slc25a11	1396.53	0.200518	0.118918	1.68619	0.0917586	0.190788	Acute
Cmc2	25.2391	-1.35944	0.611806	-2.22201	0.0262829	0.0661341	Acute
Chfr	466.766	0.13913	0.15831	0.878844	0.379486	0.569947	Acute
Ceacam16	4.95556	-1.52441	1.35061	-1.12869	0.25903	0.436999	Acute
Hoxa2	5.53653	-0.547278	1.22135	-0.448093	0.654086	0.800691	Acute
Tex261	1246.61	-0.659362	0.122978	-5.36164	8.24712e-08	5.219e-07	Acute
Fam120b	439.846	-0.411548	0.164486	-2.50203	0.0123483	0.0343254	Acute
Tbp	396.334	-0.0683509	0.174226	-0.392311	0.694828	0.82868	Acute
Psmb1	644.945	0.277392	0.146549	1.89283	0.0583805	0.131122	Acute
Pdcd2	55.6474	-0.849983	0.403612	-2.10594	0.0352094	0.0855138	Acute
Dll1	8.09965	1.28779	1.01495	1.26883	0.204503	0.365153	Acute
Fhod1	407.811	-1.21087	0.183254	-6.60761	3.90584e-11	3.32712e-10	Acute
Slc9a5	35.4885	-0.86054	0.515937	-1.66792	0.0953319	0.197009	Acute
Elmo3	19.9852	-0.100113	0.693626	-0.144333	0.885238	0.940807	Acute
4931428F04Rik	37.2894	0.587693	0.474902	1.2375	0.2159	0.380409	Acute
Tppp3	7.45975	-0.175245	1.06563	-0.164452	0.869375	0.932353	Acute
Msh3	95.4968	-0.653881	0.309681	-2.11147	0.0347323	0.0844686	Acute
Tmem208	221.322	0.0588777	0.211451	0.278446	0.78067	0.882688	Acute
E2f4	610.37	0.471162	0.14501	3.24917	0.00115743	0.00411616	Acute
Surf4	5784.86	1.06705	0.0943221	11.3128	1.13438e-29	2.32742e-28	Acute
Surf2	168.819	-0.353465	0.241725	-1.46226	0.14367	0.275488	Acute
Dnajb9	409.647	0.193271	0.205377	0.941055	0.346677	0.536638	Acute
Naf1	237.212	0.212283	0.205351	1.03376	0.301249	0.487742	Acute
Yes1	3.62124	-1.51862	1.59878	-0.949862	0.342182	0.532316	Acute
Ppp1cb	2702.39	1.28558	0.10672	12.0464	2.02653e-33	4.67021e-32	Acute
Gorasp2	1248.62	0.429882	0.127343	3.37577	0.000736094	0.00273806	Acute
Tsen15	72.9082	-0.268059	0.352035	-0.761457	0.446384	0.635182	Acute
Efr3a	2471.81	0.581324	0.113027	5.14324	2.70042e-07	1.62605e-06	Acute
Trappc2l	186.886	0.211998	0.228439	0.92803	0.353392	0.542577	Acute
Acsf3	77.9102	-0.285717	0.352142	-0.811371	0.417153	0.606008	Acute
Ddx19a	459.504	-0.254021	0.163446	-1.55416	0.120147	0.238423	Acute
Galns	747.623	-0.102738	0.140175	-0.73293	0.463601	0.650914	Acute
C8g	4.34274	-0.276767	1.38244	-0.200202	0.841322	0.918247	Acute
Rabl6	676.98	-0.105737	0.140339	-0.753443	0.451184	0.640213	Acute
Ptgds	25.4759	-0.0596261	0.582363	-0.102387	0.91845	0.958904	Acute
Edf1	353.057	0.482227	0.225402	2.13941	0.0324028	0.0795044	Acute
Npdc1	52.0112	-0.483583	0.419914	-1.15163	0.249475	0.425111	Acute
Fbxw5	337.673	-0.102247	0.17874	-0.572045	0.567292	0.737856	Acute
Slc25a13	276.585	-1.36269	0.209711	-6.49794	8.14297e-11	6.77678e-10	Acute
Ube2i	2107.47	0.402533	0.116794	3.44652	0.000567863	0.00216069	Acute
Tsr3	42.2875	-0.178348	0.453232	-0.393503	0.693948	0.828488	Acute
Unkl	141.002	-0.163833	0.259282	-0.631872	0.52747	0.705277	Acute
Lrrk1	540.134	-1.15268	0.160762	-7.17012	7.49342e-13	7.14223e-12	Acute
Actn1	2961.77	0.0758108	0.108393	0.699407	0.484298	0.669229	Acute
Sirt2	1684.01	-0.051092	0.113177	-0.451435	0.651676	0.798943	Acute
Hnrnpl	1866.6	-0.149713	0.110022	-1.36075	0.173592	0.320621	Acute
Nolc1	373.34	0.635095	0.18241	3.48168	0.000498271	0.00192152	Acute
Casd1	610.158	0.362153	0.162794	2.22461	0.0261077	0.0657849	Acute
Cnksr3	80.4652	-0.61942	0.353729	-1.75112	0.0799258	0.169986	Acute
Mtmr1	395.956	0.145021	0.170364	0.851244	0.394634	0.585292	Acute
Hmgb3	83.8641	-0.268037	0.328116	-0.816895	0.413988	0.603493	Acute
Map2	300.956	-0.0689566	0.21522	-0.320401	0.748664	0.863578	Acute
Cyp2j9	4.18825	-0.621098	1.44125	-0.430945	0.666508	0.80929	Acute
Abca1	6167.56	0.149954	0.121789	1.23126	0.218224	0.383506	Acute
Nipsnap3b	438.336	0.575397	0.161534	3.56209	0.000367918	0.00145116	Acute
Lage3	121.766	-0.678756	0.301857	-2.2486	0.0245378	0.0624773	Acute
Ubl4a	220.987	0.280592	0.212851	1.31826	0.187418	0.341542	Acute
Gdi1	1124.01	0.387083	0.121255	3.1923	0.00141145	0.00492902	Acute
Sash1	6800.8	0.60852	0.100995	6.02528	1.68818e-09	1.264e-08	Acute
Gadd45b	684.658	3.62383	0.194165	18.6636	9.78997e-78	5.62837e-76	Acute
Slamf6	15.0941	1.24706	0.750173	1.66237	0.0964388	0.199043	Acute
Slamf1	7.72402	6.76865	1.7468	3.87489	0.000106674	0.000460981	Acute
Zdhhc12	259.72	0.782276	0.203185	3.85007	0.000118082	0.000506512	Acute
Endog	10.2062	-0.636447	0.999979	-0.63646	0.524476	0.703041	Acute
Cybb	39472.9	2.2257	0.113003	19.6959	2.33956e-86	1.49273e-84	Acute
Golga7	1337.96	0.23415	0.132095	1.77258	0.0762982	0.163581	Acute
Xk	45.0668	-0.619665	0.454517	-1.36335	0.172773	0.319506	Acute
Cd48	1674.53	0.376333	0.123745	3.0412	0.00235634	0.00786092	Acute
Clpx	315.243	-0.109953	0.187996	-0.584867	0.558637	0.730737	Acute
Trabd	371.244	0.118378	0.18077	0.654854	0.512562	0.693043	Acute
Dennd6b	32.1083	-0.399612	0.520679	-0.767482	0.442795	0.632397	Acute
Cd83	1192.37	1.17222	0.132006	8.88005	6.6833e-19	8.82608e-18	Acute
Atf6b	1367.27	0.818604	0.121484	6.73835	1.60194e-11	1.40732e-10	Acute
Egfl8	3.55454	1.31203	1.53313	0.855788	0.392115	0.58313	Acute
Notch4	25.1246	-0.914038	0.59962	-1.52436	0.127418	0.24989	Acute
Ppt2	1715.64	1.22951	0.111013	11.0753	1.65263e-28	3.27109e-27	Acute
Prrt1	34.2324	1.9994	0.523932	3.81615	0.000135552	0.000577491	Acute
Rnf5	367.268	-0.274827	0.191075	-1.43832	0.150344	0.286294	Acute
Cacfd1	276.279	-0.297633	0.197603	-1.50621	0.132013	0.257197	Acute
Hivep2	538.296	1.42482	0.15789	9.02409	1.81198e-19	2.47739e-18	Acute
Arnt	928.393	0.257705	0.128887	1.99947	0.045558	0.106361	Acute
Itga2	20.9191	1.44036	0.655095	2.19871	0.0278987	0.0696505	Acute
Mocs2	343.395	0.229891	0.178936	1.28477	0.198874	0.357697	Acute
Nat9	36.0324	-1.75143	0.525632	-3.33205	0.000862089	0.00315692	Acute
Lpl	37182.2	-0.288965	0.0896749	-3.22236	0.00127137	0.00448792	Acute
Atp6v0e	2693.44	0.130969	0.109157	1.19983	0.230205	0.40024	Acute
Zfp318	546.004	-0.417324	0.151105	-2.76182	0.00574809	0.0174448	Acute
Ttbk1	30.3464	-0.258179	0.534797	-0.482761	0.629265	0.784532	Acute
Srf	652.753	0.769931	0.144391	5.33227	9.69916e-08	6.10702e-07	Acute
Lama5	4.49219	-0.012264	1.34774	-0.00909969	0.99274	0.997099	Acute
Steap2	11.9493	-0.171638	0.869899	-0.197308	0.843586	0.919293	Acute
Hspa8	16812.4	0.738834	0.0944047	7.82624	5.02661e-15	5.49247e-14	Acute
Serac1	119.201	-0.836624	0.289179	-2.8931	0.00381462	0.0121575	Acute
Pdzd11	225.906	0.70577	0.21536	3.27717	0.00104853	0.00376508	Acute
Psma2	1063.44	1.02988	0.128519	8.01344	1.11542e-15	1.26643e-14	Acute
Mrpl32	181.711	0.361429	0.243481	1.48442	0.137697	0.26622	Acute
Setdb1	716.102	-0.957077	0.143968	-6.64784	2.97424e-11	2.56988e-10	Acute
Anxa9	34.9584	-1.13908	0.522106	-2.1817	0.0291314	0.0723616	Acute
Arnt2	49.1979	0.367457	0.442607	0.830211	0.406419	0.596683	Acute
Prune1	275.558	-0.965117	0.199587	-4.83557	1.32767e-06	7.49001e-06	Acute
Cers2	4632.44	0.0498912	0.104706	0.476488	0.633727	0.786719	Acute
Capza2	4755.54	1.0952	0.115061	9.51841	1.75851e-21	2.64427e-20	Acute
Plekho1	1175.63	-1.40558	0.129375	-10.8644	1.70357e-27	3.26467e-26	Acute
Vps45	173.021	-0.237292	0.23595	-1.00569	0.314565	0.503433	Acute
Prpf3	253.504	0.383367	0.200595	1.91115	0.0559853	0.126494	Acute
Anp32e	540.889	-0.187653	0.151804	-1.23615	0.216402	0.380798	Acute
Aph1a	1608.62	0.229772	0.113193	2.02991	0.0423655	0.0998676	Acute
Tab2	4714.13	1.08455	0.114948	9.43515	3.90442e-21	5.78552e-20	Acute
Ppil4	326.817	0.0462625	0.204188	0.226568	0.82076	0.906015	Acute
Cnih1	695.956	-0.113055	0.158498	-0.71329	0.475666	0.66197	Acute
Eps8	72.3794	-2.94347	0.43091	-6.83082	8.44283e-12	7.54337e-11	Acute
Med22	823.015	-0.935636	0.14782	-6.32957	2.45851e-10	1.97823e-09	Acute
Surf1	123.396	-0.633951	0.278395	-2.27716	0.0227765	0.0585267	Acute
Med28	416.039	0.664762	0.165587	4.01458	5.95508e-05	0.000268689	Acute
Qdpr	401.418	-0.156993	0.170503	-0.920763	0.357174	0.546558	Acute
Tnr	54.0907	-0.269851	0.430243	-0.627205	0.530525	0.708033	Acute
Sqstm1	25210.2	2.95855	0.110248	26.8354	1.2495e-158	2.2842e-156	Acute
Nfe2l2	9274.67	1.24772	0.094393	13.2183	6.87851e-40	1.89363e-38	Acute
Rxra	891.51	-1.27416	0.134433	-9.47803	2.59129e-21	3.87502e-20	Acute
Adamtsl4	24.7411	-1.19739	0.653878	-1.83121	0.0670693	0.146847	Acute
Fcrls	777.613	0.0596856	0.162346	0.367644	0.713138	0.84114	Acute
Cd5l	180.355	0.0389576	0.229757	0.16956	0.865356	0.930277	Acute
Prpsap1	426.149	-0.159789	0.171568	-0.931345	0.351675	0.541229	Acute
Fam184b	20.5294	0.228773	0.670562	0.341166	0.732979	0.853534	Acute
Ncapg	188.886	-1.12722	0.23318	-4.8341	1.33747e-06	7.54265e-06	Acute
Lcorl	536.045	-0.0938278	0.155392	-0.603815	0.545966	0.720519	Acute
Lta4h	551.02	-0.852815	0.16068	-5.30754	1.11114e-07	6.94251e-07	Acute
Dstn	1569.46	0.266574	0.124888	2.1345	0.0328021	0.0803144	Acute
Macroh2a1	1086.33	-0.0693097	0.126445	-0.548139	0.583596	0.750187	Acute
Gtf2ird2	162.428	0.803628	0.247526	3.24664	0.00116777	0.0041484	Acute
Bola1	31.873	-0.875829	0.528509	-1.65717	0.0974853	0.200872	Acute
Castor2	439.434	-1.68184	0.183823	-9.14925	5.73276e-20	8.06154e-19	Acute
Fcgr1	445.897	0.414057	0.16713	2.47746	0.0132321	0.0364214	Acute
Ncf1	9573.41	1.41014	0.100378	14.0483	7.8958e-45	2.45162e-43	Acute
Adss	803.304	-0.489157	0.144874	-3.37644	0.000734313	0.00273268	Acute
Il17rb	5.57539	-1.83287	1.40774	-1.302	0.192917	0.349411	Acute
Cacna1d	246.973	-1.09847	0.210567	-5.21674	1.82097e-07	1.11255e-06	Acute
Actr8	303.655	-0.833748	0.190043	-4.38715	1.14848e-05	5.68691e-05	Acute
Lrrc27	163.363	-0.999503	0.266494	-3.75057	0.000176432	0.00073831	Acute
Stk32c	7.86452	-0.832368	1.07069	-0.777413	0.436915	0.62631	Acute
Fnta	417.177	-0.160825	0.175017	-0.91891	0.358143	0.547443	Acute
Mtrex	725.275	0.60588	0.1485	4.08	4.50347e-05	0.000206921	Acute
Lbp	5.07534	1.06749	1.28394	0.831422	0.405735	0.596217	Acute
Celsr1	4.30883	-1.25266	1.42272	-0.880467	0.378607	0.569357	Acute
Fli1	1223.73	-1.20171	0.151026	-7.95696	1.76324e-15	1.97575e-14	Acute
Stard13	13.2945	0.41042	0.789768	0.519672	0.603292	0.764658	Acute
Tenm1	22.9714	-0.231714	0.603689	-0.383829	0.701105	0.833185	Acute
Camk1g	5.97219	0.723534	1.19975	0.603072	0.546461	0.72073	Acute
Utp25	241.168	0.568875	0.204316	2.78429	0.00536452	0.0164494	Acute
Syt14	8.33381	0.149753	1.01186	0.147997	0.882345	0.939138	Acute
H2-M3	202.733	0.804265	0.230503	3.48918	0.00048451	0.00187066	Acute
Lonrf3	560.43	-1.62388	0.157047	-10.34	4.64365e-25	8.1414e-24	Acute
Atp5e	462.174	0.120401	0.170325	0.706887	0.479637	0.66522	Acute
Nelfcd	146.402	-0.359837	0.255583	-1.40791	0.159158	0.299399	Acute
Ctsz	11844.6	0.640992	0.0997675	6.42486	1.31992e-10	1.08296e-09	Acute
Prelid3b	437.555	1.0984	0.168075	6.53518	6.35333e-11	5.32553e-10	Acute
H2-M2	634.095	5.38971	0.222455	24.2283	1.11961e-129	1.36962e-127	Acute
Ube2a	581.195	0.882243	0.160555	5.49497	3.90771e-08	2.56779e-07	Acute
Slc25a5	2338.11	0.254537	0.112517	2.26221	0.0236843	0.0606076	Acute
Ppdpf	172.131	-0.0124164	0.239902	-0.051756	0.958723	0.978387	Acute
Kcnq2	40.8816	-0.222784	0.456796	-0.48771	0.625755	0.781732	Acute
Eef1a2	90.4731	-0.750825	0.323084	-2.32393	0.0201293	0.0525688	Acute
Pls3	834.93	0.455597	0.141231	3.2259	0.00125575	0.00443865	Acute
Mpped2	5.9253	0.111469	1.23222	0.0904614	0.927921	0.96345	Acute
Nkap	371.335	0.254287	0.176167	1.44345	0.148895	0.2838	Acute
Ndufa1	368.39	0.315267	0.172254	1.83025	0.0672131	0.147082	Acute
E2f3	451.11	0.849908	0.173721	4.89236	9.96317e-07	5.67978e-06	Acute
Cr1l	1103.42	0.427207	0.135454	3.1539	0.00161105	0.00556158	Acute
Ppfibp1	1620.11	0.616654	0.12002	5.13791	2.77805e-07	1.67032e-06	Acute
Cd46	46.1301	-0.110605	0.434485	-0.254565	0.799059	0.894933	Acute
Cd34	8.79912	-0.332997	0.979779	-0.33987	0.733955	0.854188	Acute
Plgrkt	308.052	0.0318276	0.184666	0.172352	0.863161	0.929447	Acute
Cd274	5211.96	3.57134	0.102183	34.9504	1.27577e-267	7.68767e-265	Acute
Gtf3a	227.246	-0.959664	0.224379	-4.27698	1.89445e-05	9.16249e-05	Acute
Mtif3	135.673	-0.538193	0.266947	-2.0161	0.0437893	0.102777	Acute
Lnx2	147.618	-1.42094	0.269072	-5.28088	1.28565e-07	7.97768e-07	Acute
Dyrk3	13.4307	-2.31703	0.893829	-2.59225	0.00953505	0.0273285	Acute
Mapkapk2	10450.1	2.66279	0.0949619	28.0406	5.20476e-173	1.14434e-170	Acute
Il10	67.9507	2.23747	0.380264	5.884	4.00467e-09	2.8894e-08	Acute
Lamp2	9407.31	0.272227	0.116099	2.34479	0.0190376	0.0500715	Acute
Atxn10	1077.36	-0.165042	0.124834	-1.32209	0.186137	0.339589	Acute
Foxred2	207.301	-2.56131	0.249309	-10.2736	9.26734e-25	1.60404e-23	Acute
Eif3d	1032.24	0.533353	0.140489	3.79641	0.000146807	0.000622426	Acute
H3f3b	4895.94	1.06258	0.112001	9.48718	2.37376e-21	3.553e-20	Acute
Nup50	687.95	-0.124591	0.143643	-0.867371	0.385739	0.576782	Acute
Phf21b	6.07876	-0.843763	1.22414	-0.689273	0.490652	0.674289	Acute
Ift27	67.1513	-0.352584	0.363168	-0.970857	0.331619	0.522106	Acute
Pacsin2	771.664	0.154872	0.139493	1.11025	0.266893	0.446927	Acute
Cmah	17.5661	-4.70649	1.20236	-3.91439	9.06326e-05	0.000396822	Acute
Ttll12	350.65	-0.49312	0.184746	-2.66918	0.00760357	0.0223424	Acute
Tox4	1913.79	0.935419	0.110285	8.48182	2.21695e-17	2.71201e-16	Acute
Mrps18c	194.5	0.643903	0.228208	2.82156	0.00477904	0.0148785	Acute
Srsf6	1908.75	0.656547	0.122967	5.3392	9.33565e-08	5.88269e-07	Acute
Plcg1	175.206	-0.992441	0.242848	-4.08667	4.37608e-05	0.000201411	Acute
Kctd2	116.382	-1.08311	0.291253	-3.71879	0.000200176	0.000830622	Acute
Kctd5	374.732	0.750353	0.171551	4.37395	1.2202e-05	6.02691e-05	Acute
Etaa1	127.33	-1.38189	0.299522	-4.61365	3.95663e-06	2.09144e-05	Acute
Slpi	51.846	1.63793	0.41829	3.91577	9.01147e-05	0.000394998	Acute
Sdc4	13050.1	3.27106	0.102033	32.0589	1.6512e-225	6.71626e-223	Acute
Il13ra1	409.612	1.42868	0.181523	7.87052	3.53164e-15	3.88767e-14	Acute
Nbr1	1274.81	-0.937018	0.131884	-7.10488	1.2043e-12	1.13588e-11	Acute
Cyth1	611.241	-0.524375	0.149804	-3.50041	0.000464542	0.00179826	Acute
Rnd3	464.598	0.958683	0.170205	5.63252	1.77594e-08	1.20797e-07	Acute
Brca1	124.825	-2.48271	0.314366	-7.8975	2.84543e-15	3.16008e-14	Acute
Cntnap1	54.1332	0.0835874	0.420807	0.198636	0.842548	0.91903	Acute
Nt5c3b	44.534	0.0383899	0.439405	0.0873679	0.930379	0.964956	Acute
Coa3	353.9	0.177894	0.175589	1.01313	0.310998	0.49955	Acute
Med24	396.691	-0.0408693	0.170962	-0.239055	0.811063	0.900566	Acute
Psmd3	690.879	0.639601	0.142286	4.49519	6.95091e-06	3.55409e-05	Acute
Exosc10	856.789	0.643453	0.13159	4.88982	1.00928e-06	5.74967e-06	Acute
Glod4	146.122	-0.0201609	0.270658	-0.0744883	0.940622	0.970399	Acute
Vps53	306.522	0.0275015	0.190824	0.14412	0.885406	0.940925	Acute
Taok1	5403.49	0.676799	0.105797	6.39714	1.5831e-10	1.29173e-09	Acute
Dnttip1	114.801	-0.0407624	0.284459	-0.143298	0.886055	0.941013	Acute
Acot8	97.6544	-0.051222	0.305509	-0.167661	0.86685	0.931141	Acute
Cd300lg	7.55242	-0.904878	1.10043	-0.822294	0.41091	0.600998	Acute
Mpp2	11.1808	0.725392	0.866858	0.836806	0.402701	0.593259	Acute
Nlk	397.212	-0.0125474	0.16852	-0.0744566	0.940647	0.970399	Acute
Traf4	23.4717	-0.148647	0.599163	-0.248091	0.804064	0.897634	Acute
Aldoc	256.395	-0.356173	0.21148	-1.68419	0.092145	0.19142	Acute
Stac2	270.345	-0.762203	0.2071	-3.68036	0.000232903	0.000954973	Acute
Rpl19	3872.39	0.222939	0.100667	2.21461	0.0267868	0.0672253	Acute
Nek8	28.0157	-0.380763	0.550039	-0.692246	0.488783	0.672914	Acute
Cacnb4	27.6639	-0.471628	0.56064	-0.841232	0.400218	0.590777	Acute
Plxdc1	392.12	-1.92909	0.192666	-10.0126	1.34141e-23	2.22701e-22	Acute
Arl5b	454.799	0.354516	0.179476	1.97528	0.0482367	0.111542	Acute
Zfp207	2136.77	0.799199	0.116406	6.86563	6.61986e-12	5.93416e-11	Acute
Psmd11	1416.75	1.15025	0.116395	9.88231	4.96729e-23	7.99385e-22	Acute
Timp2	5734.37	-0.919808	0.0995163	-9.24279	2.40151e-20	3.44252e-19	Acute
Zc3h18	911.223	0.469102	0.135763	3.4553	0.000549682	0.00210036	Acute
Top2b	1018.35	-0.129721	0.132775	-0.977002	0.328568	0.518557	Acute
Igfbp4	2617.71	-0.906473	0.111146	-8.15567	3.47246e-16	4.05869e-15	Acute
Cdc6	54.0249	-3.4686	0.533703	-6.49911	8.07941e-11	6.73077e-10	Acute
Suz12	1060.39	0.441456	0.12645	3.49115	0.000480948	0.00185779	Acute
Atad5	132.29	-1.26917	0.277986	-4.56559	4.98094e-06	2.60495e-05	Acute
Crlf3	1371.52	1.56337	0.123404	12.6687	8.81803e-37	2.23821e-35	Acute
Tns4	9.02513	-1.05469	1.0242	-1.02977	0.303118	0.48989	Acute
Tnfaip1	1074.96	0.393911	0.122651	3.21165	0.00131975	0.00464267	Acute
Abr	10611.3	0.953571	0.0923827	10.322	5.60636e-25	9.80811e-24	Acute
Rab11fip4	29.6968	-0.163126	0.537461	-0.303513	0.761499	0.871318	Acute
Cd40	2667.55	6.95639	0.38328	18.1496	1.29272e-73	6.96445e-72	Acute
Slc35c2	360.046	-1.17317	0.181392	-6.46759	9.95771e-11	8.2365e-10	Acute
Zfp334	14.143	0.182266	0.847192	0.215141	0.829657	0.911139	Acute
Elmo2	839.361	-1.0048	0.140808	-7.13595	9.61199e-13	9.10816e-12	Acute
Wsb1	2136.88	1.10603	0.114611	9.65032	4.90031e-22	7.55716e-21	Acute
Ttpal	797.363	0.415695	0.134936	3.08069	0.00206525	0.00697544	Acute
Rhot1	714.436	0.429414	0.153985	2.78868	0.00529239	0.0162558	Acute
Rhbdl3	3.36521	0.910671	1.56682	0.581222	0.561091	0.732719	Acute
Ada	16.0666	-0.622574	0.732225	-0.850249	0.395187	0.585848	Acute
Serinc3	9619.68	-0.389487	0.116288	-3.34933	0.000810075	0.00298864	Acute
Tha1	32.9259	0.177626	0.510511	0.347938	0.727887	0.850526	Acute
Pgs1	1075.94	1.54288	0.130045	11.8642	1.81628e-32	4.04253e-31	Acute
Birc5	156.261	-0.692628	0.254333	-2.72331	0.00646308	0.0193476	Acute
Afmid	37.1605	-1.03321	0.494781	-2.08821	0.036779	0.0887035	Acute
Pigt	984.831	-0.198401	0.129068	-1.53718	0.12425	0.245066	Acute
Etv4	8.00801	-0.192323	1.03936	-0.18504	0.853198	0.923868	Acute
Dbndd2	145.118	-0.754244	0.281014	-2.68401	0.00727444	0.0214684	Acute
Mmp9	246.35	3.78342	0.247676	15.2757	1.11026e-52	4.02316e-51	Acute
Slc12a5	67.5221	-0.284161	0.373429	-0.760951	0.446687	0.635446	Acute
Ghdc	187.831	-0.0284968	0.241768	-0.117868	0.906172	0.951534	Acute
Pltp	4003.82	-0.314488	0.110233	-2.85293	0.00433181	0.0136156	Acute
Slc12a7	926.499	-0.0473366	0.133374	-0.354917	0.722652	0.847072	Acute
Ctsa	12454.9	-0.161144	0.0961595	-1.6758	0.0937772	0.19424	Acute
Zswim1	151.668	-0.260418	0.252985	-1.02938	0.303302	0.490091	Acute
Slc12a4	1095.95	1.03383	0.146311	7.066	1.59464e-12	1.48766e-11	Acute
Myo1c	2294.69	0.055837	0.111172	0.50226	0.615485	0.774234	Acute
Crk	2313.3	0.786808	0.111432	7.06086	1.6548e-12	1.54113e-11	Acute
Cox7c	564.492	0.274678	0.165874	1.65594	0.0977336	0.201307	Acute
Pitpna	5008.17	0.427693	0.0969012	4.4137	1.01619e-05	5.07938e-05	Acute
Mlx	489.707	0.693863	0.159967	4.33755	1.44082e-05	7.05452e-05	Acute
Retreg3	616.625	-0.499174	0.151542	-3.29395	0.000987885	0.00356621	Acute
Dhx58	812.784	3.05183	0.177596	17.1841	3.4913e-66	1.63228e-64	Acute
Rab5a	1259.28	0.887974	0.128735	6.89768	5.28581e-12	4.7831e-11	Acute
Hspb9	12.284	0.117351	0.816641	0.1437	0.885738	0.941013	Acute
Nkiras2	916.203	-0.0852874	0.128468	-0.663878	0.506768	0.688179	Acute
Ppp2r5c	2264.49	-0.548445	0.109637	-5.00239	5.66239e-07	3.30086e-06	Acute
Ift52	309.557	-0.282618	0.188577	-1.49869	0.133954	0.260231	Acute
Mybl2	28.1927	-2.54379	0.638291	-3.98532	6.73897e-05	0.000301881	Acute
B4galt5	3270.9	0.592184	0.108448	5.46055	4.74667e-08	3.09284e-07	Acute
Gdap1l1	9.70992	-0.255922	0.929334	-0.275383	0.783022	0.884059	Acute
Cadps2	4.65369	1.01165	1.46594	0.690103	0.49013	0.673873	Acute
Ddx27	285.778	0.33798	0.190178	1.77718	0.075539	0.162268	Acute
Cyth3	431.972	-0.143015	0.165462	-0.864342	0.3874	0.578431	Acute
Cyth4	4119.66	-0.709462	0.0980678	-7.23441	4.67567e-13	4.5444e-12	Acute
Rac3	69.8364	0.118518	0.353421	0.335346	0.737364	0.85625	Acute
Rrp7a	549.958	0.845635	0.156647	5.39833	6.72629e-08	4.30514e-07	Acute
Cyb5r3	2567.9	0.161457	0.110714	1.45833	0.144749	0.2771	Acute
Ints2	297.71	0.118093	0.199406	0.592222	0.553702	0.726804	Acute
Med13l	2056.19	0.547706	0.107276	5.10557	3.29793e-07	1.96907e-06	Acute
H2bc4	465.691	-0.964979	0.168418	-5.72966	1.0063e-08	7.02379e-08	Acute
Mafk	418.48	0.989198	0.165669	5.97092	2.35917e-09	1.74392e-08	Acute
Med1	1928.44	0.930222	0.118542	7.84719	4.25466e-15	4.65524e-14	Acute
Erbb3	55.9989	0.0336283	0.394116	0.0853259	0.932002	0.966008	Acute
Stard3	959.991	1.17183	0.13751	8.52179	1.571e-17	1.93491e-16	Acute
Mfng	26.7749	-1.9973	0.628896	-3.17588	0.00149383	0.0051922	Acute
Vmp1	3224.97	1.75393	0.29066	6.03429	1.59661e-09	1.19764e-08	Acute
Uchl5	180.286	-0.300312	0.234959	-1.27815	0.201198	0.361058	Acute
Glrx2	186.303	-0.481548	0.232048	-2.07521	0.0379675	0.09099	Acute
Ro60	552.419	-0.90672	0.167374	-5.41733	6.04972e-08	3.89201e-07	Acute
Stk4	1919.15	-0.188209	0.108847	-1.72911	0.0837891	0.176747	Acute
Pmp22	3392.49	-1.58193	0.107221	-14.754	2.89921e-49	9.8067e-48	Acute
Zcchc10	67.6351	0.674317	0.372748	1.80904	0.0704445	0.152899	Acute
Psmb6	1315.17	0.933164	0.149913	6.22469	4.82501e-10	3.7851e-09	Acute
Spag7	210.605	0.265156	0.224701	1.18004	0.237984	0.410127	Acute
Pfn1	10751.5	0.614355	0.105285	5.83515	5.37436e-09	3.84355e-08	Acute
Tomm34	456.026	0.147521	0.159596	0.924341	0.355309	0.544921	Acute
Ywhab	3750.04	0.544069	0.10403	5.22992	1.69582e-07	1.03882e-06	Acute
Ksr1	166.973	0.831293	0.243693	3.41124	0.000646691	0.00243332	Acute
Gpx3	484.219	-0.586625	0.180177	-3.25582	0.00113063	0.00402967	Acute
Anxa6	1737.66	-0.184198	0.12124	-1.51928	0.128691	0.251811	Acute
Il12rb2	217.03	-0.494397	0.225709	-2.19042	0.0284938	0.0709728	Acute
Zkscan6	85.359	0.159126	0.321537	0.494891	0.620677	0.778063	Acute
Kpna2	1341.67	0.409708	0.118602	3.45448	0.000551361	0.00210529	Acute
Smurf2	769.199	0.549423	0.137552	3.9943	6.48852e-05	0.000291143	Acute
Cep95	89.4619	-0.561504	0.319203	-1.75908	0.0785636	0.167659	Acute
Vezf1	968.394	0.265513	0.130756	2.0306	0.0422955	0.0997316	Acute
Cuedc1	75.0875	-1.00488	0.365524	-2.74915	0.00597492	0.018039	Acute
Srsf1	1746.71	0.405119	0.114131	3.5496	0.00038581	0.00151585	Acute
Abi3	379.637	-0.980505	0.180428	-5.43434	5.50011e-08	3.55812e-07	Acute
Kif3a	428.669	-1.57279	0.174019	-9.03801	1.59548e-19	2.19058e-18	Acute
Septin8	1152.47	-0.816318	0.122565	-6.6603	2.73266e-11	2.36743e-10	Acute
Mtmr4	452.991	-0.172116	0.167429	-1.02799	0.303953	0.490936	Acute
Mrm1	79.7413	-0.991254	0.349484	-2.83633	0.00456348	0.014273	Acute
Mapt	132.353	-0.0347854	0.277747	-0.125241	0.900333	0.948731	Acute
Kansl1	1374.14	-0.0535121	0.116956	-0.457542	0.647282	0.796014	Acute
Gid4	301.145	-0.414242	0.189824	-2.18225	0.029091	0.0722833	Acute
Myo1b	227.528	0.505412	0.210067	2.40596	0.0161301	0.0433995	Acute
Dhx40	415.842	0.234578	0.175342	1.33783	0.180953	0.331357	Acute
Ypel2	205.556	-1.41236	0.249553	-5.65955	1.51774e-08	1.03886e-07	Acute
Akap1	154.608	-0.401433	0.262819	-1.52741	0.126658	0.248731	Acute
Nol11	354.205	0.587869	0.179687	3.27162	0.00106933	0.00383308	Acute
Derl2	1008.04	0.787054	0.135348	5.81504	6.06193e-09	4.31065e-08	Acute
C1qbp	496.228	0.116538	0.157382	0.740479	0.459009	0.646587	Acute
Rpain	78.6137	-0.803064	0.348718	-2.30291	0.0212841	0.0552301	Acute
6330403K07Rik	22.6953	-0.719097	0.619102	-1.16152	0.245432	0.419848	Acute
Slc13a3	968.567	4.70489	0.173726	27.0823	1.5919e-161	3.04709e-159	Acute
Chd3	929.65	-0.534095	0.128693	-4.15015	3.32258e-05	0.000155923	Acute
Kdm6b	540.56	2.58004	0.175401	14.7094	5.60857e-49	1.88147e-47	Acute
Appbp2	1053.39	0.615425	0.128343	4.79516	1.62549e-06	9.0633e-06	Acute
Adora2b	81.5872	1.82413	0.368163	4.95469	7.24447e-07	4.1797e-06	Acute
Ncor1	3069.52	0.15282	0.101818	1.50092	0.133376	0.259387	Acute
Trpv2	1528.59	-0.502539	0.121095	-4.14995	3.32541e-05	0.000155966	Acute
Cenpv	14.5048	-0.0170478	0.816764	-0.0208724	0.983347	0.992126	Acute
Pcgf2	66.0736	-0.570675	0.380589	-1.49945	0.133757	0.259909	Acute
Cwc25	353.358	0.641126	0.175572	3.65164	0.000260571	0.00105802	Acute
Pip4k2b	1356.45	0.530607	0.116667	4.54806	5.41436e-06	2.81443e-05	Acute
Trim37	365.856	-0.781924	0.177831	-4.39699	1.0976e-05	5.45615e-05	Acute
Ctdnep1	865.804	0.365988	0.135879	2.69348	0.0070711	0.020929	Acute
Elp5	560.724	1.25338	0.172961	7.24661	4.27342e-13	4.17338e-12	Acute
Gabarap	4353.16	0.282453	0.0972479	2.90446	0.00367889	0.0117664	Acute
Phf23	785.949	0.407461	0.14022	2.90587	0.00366228	0.0117202	Acute
Acadvl	254.354	0.198843	0.202049	0.984129	0.325052	0.514885	Acute
G3bp1	1728.5	0.72896	0.112565	6.47591	9.4242e-11	7.81109e-10	Acute
Atox1	1250.38	0.0963967	0.125718	0.766771	0.443218	0.632582	Acute
Glra2	13.8435	0.602091	0.770361	0.78157	0.434467	0.62412	Acute
Sparc	164.884	-0.274136	0.261455	-1.0485	0.294407	0.479961	Acute
Mief2	118.442	0.419136	0.284032	1.47567	0.140034	0.269914	Acute
Tada2a	55.7313	-0.872885	0.414518	-2.10578	0.0352232	0.0855218	Acute
Ikzf1	3665.31	2.47009	0.108109	22.8482	1.52338e-115	1.4931e-113	Acute
Pnpo	110.523	-1.24872	0.300332	-4.15781	3.21314e-05	0.000150961	Acute
Cog1	797.679	-0.0964938	0.135322	-0.713066	0.475805	0.662106	Acute
Cbx1	317.836	0.253859	0.189972	1.3363	0.181453	0.332085	Acute
Cdk5rap3	99.7474	-0.774697	0.309605	-2.50221	0.0123421	0.034314	Acute
Copz2	60.2385	-0.0745826	0.38936	-0.191552	0.848093	0.92113	Acute
Slc25a39	880.107	-0.36471	0.135431	-2.69297	0.00708193	0.0209573	Acute
Sp2	527.606	0.337532	0.151675	2.22536	0.0260569	0.0656772	Acute
Aatf	119.391	0.376597	0.278829	1.35064	0.176811	0.325114	Acute
Dync1h1	16947.3	0.878512	0.0965133	9.1025	8.82758e-20	1.22756e-18	Acute
Cpsf4l	3.74594	-1.02612	1.60716	-0.638466	0.52317	0.702251	Acute
Pex12	91.231	-0.0624191	0.314795	-0.198285	0.842822	0.919119	Acute
Ndel1	1491.42	1.20879	0.115425	10.4725	1.1556e-25	2.06158e-24	Acute
Slc25a35	37.1684	-1.21387	0.495548	-2.44954	0.0143038	0.038988	Acute
Zbtb4	758.125	-0.821753	0.144751	-5.67699	1.37084e-08	9.41875e-08	Acute
Tnfsfm13	167.807	-1.0199	0.256248	-3.98014	6.88734e-05	0.000308018	Acute
Mpdu1	493.028	-0.134052	0.158514	-0.84568	0.397731	0.588346	Acute
Fxr2	606.243	0.535466	0.145163	3.68873	0.00022538	0.000926257	Acute
Atp5g3	973.993	0.478965	0.129094	3.7102	0.000207099	0.000857596	Acute
Cd68	17954.7	-0.148571	0.0935062	-1.58889	0.112085	0.225556	Acute
Acsl1	4097.09	3.30458	0.106735	30.9607	1.82288e-210	7.06148e-208	Acute
Abca5	153.6	-0.0816748	0.249692	-0.327102	0.743591	0.860226	Acute
Smyd4	54.0083	-1.082	0.415081	-2.60673	0.00914118	0.0263467	Acute
Lsp1	1099.11	-0.59862	0.128706	-4.65106	3.3024e-06	1.76918e-05	Acute
Zfyve27	448.585	0.0316205	0.161504	0.195788	0.844776	0.919407	Acute
Avpi1	27.5599	-1.44568	0.594599	-2.43135	0.0150428	0.0407843	Acute
Sfrp5	9.27152	0.235244	0.966394	0.243425	0.807676	0.899302	Acute
Rad51d	97.9256	-0.757418	0.314033	-2.41191	0.0158693	0.0427472	Acute
Pank3	2969.1	0.933712	0.115139	8.10943	5.08577e-16	5.87681e-15	Acute
Rars	1092.93	0.990411	0.123434	8.02379	1.02529e-15	1.16899e-14	Acute
Wwc1	11.3711	0.488041	0.882895	0.552774	0.580418	0.747401	Acute
Mrpl58	217.74	-0.105518	0.219782	-0.480105	0.631153	0.785559	Acute
Fdxr	24.6126	-1.24527	0.609894	-2.04179	0.0411725	0.0975502	Acute
Sult4a1	23.8595	-0.0589612	0.600435	-0.0981974	0.921776	0.960134	Acute
Mrpl45	358.418	0.86532	0.175725	4.92427	8.46742e-07	4.85259e-06	Acute
Irf1	2175.72	3.39701	0.134776	25.205	3.53346e-140	4.95599e-138	Acute
Slc22a5	145.523	0.0879129	0.252359	0.348365	0.727566	0.850492	Acute
P4ha2	69.931	0.349804	0.354132	0.987779	0.323261	0.513218	Acute
Arrb1	3939.64	-0.778162	0.11302	-6.8852	5.77066e-12	5.18436e-11	Acute
Csf2	3.47196	5.61961	2.06419	2.72243	0.00648033	0.0193886	Acute
Tm4sf5	4.24306	0.145352	1.39983	0.103835	0.9173	0.958294	Acute
Cxcl16	3573.89	1.45149	0.137944	10.5223	6.81664e-26	1.23093e-24	Acute
Pelp1	638.323	0.101051	0.150228	0.672652	0.501169	0.683603	Acute
Med11	246.114	0.637242	0.213962	2.9783	0.00289851	0.00949632	Acute
Heatr9	5.05646	6.1617	1.8904	3.25947	0.0011162	0.00398521	Acute
Ccl6	1043.82	0.0150236	0.135445	0.11092	0.91168	0.955121	Acute
Ccl4	9376.3	5.29629	0.130368	40.6258	0	0	Acute
Natd1	469.225	-0.60796	0.168269	-3.61303	0.000302635	0.00121188	Acute
Map2k3	609.47	-0.411712	0.153052	-2.69001	0.00714506	0.0211133	Acute
Ywhah	4824.15	-0.499681	0.0980376	-5.09684	3.45377e-07	2.05759e-06	Acute
Sart3	252.858	-0.0303771	0.209482	-0.14501	0.884703	0.940361	Acute
E2f2	190.83	-3.55928	0.303108	-11.7426	7.7071e-32	1.67193e-30	Acute
Slfn3	145.104	1.93262	0.275007	7.02753	2.10222e-12	1.94336e-11	Acute
Nars2	50.8355	-0.858025	0.433268	-1.98035	0.0476638	0.110469	Acute
Slc35b4	1217.97	-0.133706	0.132693	-1.00763	0.313631	0.502341	Acute
Dalrd3	216.272	-0.887085	0.218472	-4.0604	4.89894e-05	0.000223893	Acute
Fis1	115.042	0.254518	0.279883	0.909374	0.363153	0.553178	Acute
Plod1	1746.87	-0.783376	0.111263	-7.04073	1.91232e-12	1.77285e-11	Acute
Rab3d	325.415	-1.02185	0.188121	-5.43188	5.57642e-08	3.60319e-07	Acute
Mfsd3	43.3619	-0.707471	0.457333	-1.54695	0.121875	0.241123	Acute
Slc25a22	888.169	2.0632	0.133722	15.429	1.04422e-53	3.86125e-52	Acute
Atp6ap1	6110.59	0.166372	0.10031	1.65858	0.0972009	0.200489	Acute
Dnase1l1	868.743	-0.405238	0.135724	-2.98575	0.00282882	0.00928671	Acute
Ccl9	16027.4	2.64207	0.092898	28.4406	6.37049e-178	1.52423e-175	Acute
Scrn1	35.7898	-0.138291	0.501294	-0.275868	0.782649	0.883866	Acute
BC005537	8777.17	-0.507647	0.0962821	-5.2725	1.34579e-07	8.32234e-07	Acute
Isyna1	690.964	-0.0703102	0.140419	-0.500718	0.61657	0.774999	Acute
Hars2	180.98	-0.621509	0.238893	-2.60163	0.00927829	0.0266946	Acute
Cacng2	19.6989	0.256239	0.691454	0.37058	0.710951	0.839722	Acute
Tmem160	83.7759	-0.288558	0.329559	-0.875588	0.381254	0.571916	Acute
Rab5c	2594.99	0.346226	0.107148	3.23127	0.0012324	0.00436275	Acute
Mdh2	902.26	0.266987	0.130359	2.04808	0.0405521	0.0963609	Acute
H13	1178.72	-0.00236916	0.122158	-0.0193943	0.984527	0.992585	Acute
Rnf145	1406.27	2.05708	0.120054	17.1346	8.18916e-66	3.79594e-64	Acute
Scn1b	137.629	1.35633	0.269246	5.03752	4.71594e-07	2.76698e-06	Acute
Atp6v1e1	3193.67	1.08838	0.107183	10.1544	3.16704e-24	5.3843e-23	Acute
Chtf18	68.0008	-1.52035	0.378815	-4.01342	5.98443e-05	0.000269938	Acute
Rps6kl1	8.86593	-0.181203	0.959199	-0.188911	0.850163	0.922389	Acute
Ppp1r12c	828.365	-0.246991	0.132177	-1.86864	0.0616722	0.137127	Acute
Ahr	270.538	1.69907	0.216287	7.85561	3.97845e-15	4.36476e-14	Acute
Map1s	1130.06	-0.37548	0.123056	-3.0513	0.00227853	0.00762321	Acute
Tmem129	206.966	-0.44678	0.220389	-2.02723	0.0426388	0.100425	Acute
Nop9	306.487	0.133354	0.185515	0.718836	0.472242	0.658444	Acute
Atp6v0a1	4995.53	-1.19658	0.0977515	-12.241	1.87641e-34	4.43093e-33	Acute
Psmc3ip	15.8435	-1.5519	0.851587	-1.82236	0.0684007	0.14918	Acute
Noxo1	13.2913	-0.645073	0.809689	-0.796692	0.42563	0.61419	Acute
Zfp687	327.19	-0.16457	0.185517	-0.887086	0.375032	0.566077	Acute
Gdpd2	3.39615	-0.828128	1.66857	-0.496311	0.619675	0.77752	Acute
D8Ertd738e	352.557	-0.287801	0.177186	-1.62428	0.104315	0.212709	Acute
Calm3	2135.67	0.0906451	0.114669	0.79049	0.429242	0.61847	Acute
Cops3	301.419	0.388952	0.193871	2.00624	0.0448302	0.104888	Acute
Fkbp8	1245.07	0.0290168	0.132076	0.219698	0.826107	0.908773	Acute
Ddx39b	1046.86	0.375815	0.124145	3.02724	0.002468	0.00819812	Acute
Gipc1	361.418	-0.264565	0.19444	-1.36066	0.173623	0.32064	Acute
Tlcd1	39.5476	0.182813	0.465728	0.392531	0.694666	0.82868	Acute
Plscr3	558.628	0.0584283	0.148915	0.39236	0.694792	0.82868	Acute
Ptger1	149.051	-0.0936097	0.267352	-0.350137	0.726236	0.849636	Acute
Arhgef25	4.16546	0.24539	1.41851	0.172992	0.862658	0.929377	Acute
Xab2	578.938	-0.0405587	0.151097	-0.268428	0.78837	0.888219	Acute
Cdc37	1103.52	0.881736	0.133497	6.60494	3.97687e-11	3.38585e-10	Acute
Rab4a	23.8282	-2.3839	0.681095	-3.5001	0.000465077	0.0017999	Acute
Trip10	355.656	1.1372	0.182834	6.21986	4.97602e-10	3.89792e-09	Acute
Cops6	546.563	0.244329	0.162358	1.50488	0.132355	0.25777	Acute
Ubb	7350.19	0.285026	0.102838	2.7716	0.00557818	0.0170084	Acute
Ap4m1	157.54	-0.879826	0.252846	-3.47969	0.000501996	0.00193405	Acute
Gyg	1363.86	-1.61069	0.129559	-12.432	1.75095e-35	4.28389e-34	Acute
Rcn3	14.1493	-1.61122	0.818437	-1.96866	0.0489923	0.112952	Acute
Slc6a8	2122.32	-1.1446	0.108845	-10.5159	7.29846e-26	1.31356e-24	Acute
Arid3a	642.525	0.185251	0.144884	1.27861	0.201033	0.360817	Acute
Ubxn6	454.349	-0.126952	0.166016	-0.764695	0.444453	0.633709	Acute
Mydgf	408.276	0.302535	0.166654	1.81535	0.0694704	0.151168	Acute
Cyb561	5.88632	-0.681048	1.1919	-0.571399	0.567729	0.738188	Acute
Sema6a	46.6074	-0.334332	0.443849	-0.753255	0.451297	0.640213	Acute
Ccdc12	188.62	-0.525774	0.233798	-2.24884	0.0245227	0.0624486	Acute
Fmc1	16.6387	-0.432316	0.718664	-0.601555	0.547471	0.721769	Acute
Akt3	719.053	-0.0493509	0.156486	-0.31537	0.752481	0.866322	Acute
Mrpl24	471.501	0.121002	0.167643	0.721785	0.470426	0.656813	Acute
Gle1	303.232	-0.260808	0.186246	-1.40034	0.161412	0.302798	Acute
Lyst	5201.03	-0.710969	0.100449	-7.07789	1.46365e-12	1.37254e-11	Acute
Slc35e1	1187.54	-0.207156	0.124974	-1.6576	0.0973976	0.200742	Acute
Tmc4	10.5809	0.245085	0.880661	0.278296	0.780785	0.882688	Acute
Polr2i	73.3156	-0.326488	0.350748	-0.930833	0.35194	0.541318	Acute
Krt10	5.43805	-0.259918	1.28102	-0.202899	0.839214	0.916939	Acute
Rmnd1	199.292	-1.10892	0.242932	-4.56471	5.00191e-06	2.61507e-05	Acute
Esr1	64.0573	-0.543923	0.381055	-1.42741	0.153461	0.290893	Acute
Fbxo5	74.3579	-1.64708	0.387808	-4.24715	2.16506e-05	0.00010391	Acute
Mtrf1l	51.4643	-0.286502	0.417278	-0.686598	0.492336	0.67569	Acute
Rgs17	42.9187	-0.100612	0.447741	-0.224711	0.822204	0.906933	Acute
Hdac2	348.115	0.698349	0.177037	3.94464	7.99185e-05	0.00035276	Acute
Frk	10.7274	-0.0943857	0.889249	-0.106141	0.915471	0.957491	Acute
Rwdd1	404.365	0.534345	0.167064	3.19845	0.0013817	0.00483549	Acute
Stxbp5	2065.9	-0.475159	0.107685	-4.41247	1.02198e-05	5.10674e-05	Acute
Hint3	69.4672	-0.184313	0.362674	-0.508205	0.61131	0.770769	Acute
Trmt11	72.9557	0.204384	0.350207	0.58361	0.559483	0.731502	Acute
Katna1	333.493	1.09501	0.182212	6.00952	1.86073e-09	1.38745e-08	Acute
Pcmt1	673.36	0.239075	0.144804	1.65102	0.0987345	0.203163	Acute
Lrp11	217.663	1.23302	0.222474	5.54231	2.98499e-08	1.9839e-07	Acute
Mtres1	69.6178	0.169564	0.355262	0.477295	0.633152	0.786452	Acute
Sec63	953.058	0.264869	0.135212	1.95892	0.0501224	0.115271	Acute
Snx3	1496.71	0.220075	0.121104	1.81724	0.0691798	0.150596	Acute
Aig1	171.162	-0.44436	0.237834	-1.86836	0.0617119	0.137184	Acute
Adat2	29.675	-0.808318	0.548208	-1.47447	0.140354	0.27034	Acute
Pex3	151.773	-0.339637	0.251946	-1.34806	0.17764	0.326355	Acute
Fuca2	1048.56	-0.483624	0.134753	-3.58897	0.000331987	0.00131871	Acute
Cep57l1	44.1725	-1.29466	0.464473	-2.78737	0.0053138	0.0163154	Acute
Ltv1	315.563	1.15249	0.192203	5.99622	2.01962e-09	1.50042e-08	Acute
Plagl1	13.0695	0.609413	0.811298	0.751158	0.452558	0.640995	Acute
Cd164	1122.39	-0.187829	0.130867	-1.43527	0.15121	0.28753	Acute
Utrn	925.439	-0.513503	0.131287	-3.9113	9.18008e-05	0.000401181	Acute
Smpd2	56.9766	-2.20017	0.437588	-5.02795	4.95752e-07	2.90349e-06	Acute
Mical1	463.96	-2.7968	0.183854	-15.2121	2.93901e-52	1.05325e-50	Acute
Zbtb24	126.731	-0.681181	0.275995	-2.46809	0.0135837	0.0372441	Acute
Grm1	11.3194	0.470999	0.871357	0.540535	0.588828	0.754528	Acute
Wasf1	18.0338	-0.490727	0.719289	-0.682238	0.495088	0.677928	Acute
Rab32	1434.54	1.46349	0.11794	12.4088	2.34062e-35	5.69237e-34	Acute
Gtf3c6	224.618	0.526817	0.226474	2.32617	0.0200096	0.0522813	Acute
Slc16a10	5078.11	2.34146	0.100829	23.2221	2.72083e-119	2.80177e-117	Acute
Rev3l	562.724	-0.601854	0.15757	-3.8196	0.000133667	0.000570203	Acute
Traf3ip2	101.577	0.654383	0.307014	2.13145	0.0330523	0.0808541	Acute
Fyn	293.493	-0.60143	0.190792	-3.15227	0.00162005	0.00559149	Acute
Tube1	35.0558	-1.40819	0.516681	-2.72545	0.00642144	0.0192407	Acute
Lama4	12.7035	0.491607	0.811454	0.605835	0.544624	0.719532	Acute
Prep	898.066	0.540297	0.133641	4.04291	5.27912e-05	0.000240121	Acute
Tnfaip3	6862.34	4.10076	0.119308	34.3713	6.76053e-259	3.92835e-256	Acute
Arfgef3	710.928	-0.998606	0.142438	-7.01082	2.36925e-12	2.18277e-11	Acute
Reps1	1071.34	2.28352	0.140814	16.2165	3.85275e-59	1.5632e-57	Acute
Fam184a	5.47289	-0.245247	1.23629	-0.198373	0.842753	0.919119	Acute
Asf1a	120.844	0.389236	0.285298	1.36431	0.17247	0.31909	Acute
Gopc	443.889	0.36062	0.160813	2.24248	0.0249307	0.0632598	Acute
Qrsl1	78.9734	-0.144449	0.338702	-0.426479	0.669759	0.812056	Acute
Rtn4ip1	107.357	-0.350866	0.291364	-1.20422	0.228504	0.397968	Acute
Crybg1	1889.24	0.422309	0.113414	3.72361	0.000196394	0.000816801	Acute
Vta1	563.436	0.8865	0.165116	5.36895	7.91966e-08	5.02155e-07	Acute
Smpdl3a	3113.27	-0.331095	0.103284	-3.20569	0.00134739	0.00473068	Acute
Reep3	2463.87	0.0344081	0.112168	0.306756	0.759029	0.870533	Acute
Fabp7	47.2242	-0.61927	0.432929	-1.43042	0.152597	0.2895	Acute
Pkib	189.051	-2.26398	0.282124	-8.02477	1.01719e-15	1.16056e-14	Acute
Serinc1	5428.28	0.370395	0.104247	3.55305	0.000380799	0.00149761	Acute
Hsf2	340.328	0.441992	0.191673	2.30597	0.0211121	0.0548362	Acute
Echdc1	268.562	-0.058846	0.22279	-0.264132	0.791678	0.890467	Acute
Mgat4c	7.48982	0.291163	1.03996	0.279975	0.779497	0.882204	Acute
Ptprk	18.4625	-0.265291	0.730312	-0.363257	0.716413	0.843418	Acute
Slc6a15	15.405	-0.733602	0.74842	-0.980201	0.326987	0.516713	Acute
Ccdc59	339.27	0.197587	0.191764	1.03037	0.302838	0.489584	Acute
Lama2	5.63932	-1.40426	1.36007	-1.03249	0.301841	0.48836	Acute
Lin7a	5.36912	0.264108	1.23539	0.213785	0.830715	0.911993	Acute
Ppp1r12a	2221.08	1.04306	0.109651	9.51256	1.86019e-21	2.79458e-20	Acute
P4ha1	737.025	0.958148	0.13754	6.96633	3.25306e-12	2.98014e-11	Acute
Septin10	126.131	0.115104	0.270632	0.425317	0.670606	0.812901	Acute
Lims1	4706.95	1.76746	0.109622	16.1232	1.75198e-58	7.00362e-57	Acute
Zwint	827.095	0.817683	0.137815	5.93318	2.97121e-09	2.17363e-08	Acute
Ube2d1	348.337	0.366809	0.176287	2.08075	0.0374571	0.0899657	Acute
Dcn	7.7906	0.21932	1.03102	0.212722	0.831544	0.912386	Acute
Cdk1	384.714	-0.508229	0.174139	-2.91852	0.003517	0.0113117	Acute
Atp2b1	4354.32	-0.541508	0.0999882	-5.41572	6.10434e-08	3.9256e-07	Acute
Rhobtb1	64.1425	-2.76592	0.456166	-6.06339	1.33279e-09	1.00811e-08	Acute
Arid5b	1570.89	0.811911	0.134185	6.05069	1.44223e-09	1.08685e-08	Acute
Actr6	85.1564	-0.24635	0.33609	-0.73299	0.463565	0.650914	Acute
Uhrf1bp1l	1067.37	-0.847319	0.133708	-6.3371	2.34135e-10	1.88676e-09	Acute
Poc1b	163.75	-0.830164	0.250938	-3.30824	0.000938842	0.00340655	Acute
Dusp6	316.239	-1.1156	0.206232	-5.40942	6.32281e-08	4.05807e-07	Acute
Tmpo	1307.22	-0.292947	0.124329	-2.35622	0.018462	0.0487624	Acute
Kitl	170.716	-1.11774	0.245296	-4.55669	5.1966e-06	2.71076e-05	Acute
Psen1	2106.91	0.46484	0.109041	4.26298	2.01718e-05	9.71568e-05	Acute
Sgk1	1934.71	1.07904	0.271357	3.97647	6.9945e-05	0.000312553	Acute
Cep290	131.253	-0.265923	0.266744	-0.996922	0.318802	0.508322	Acute
Ikbip	101.955	-1.43193	0.314022	-4.55998	5.11594e-06	2.6704e-05	Acute
Hbs1l	521.357	1.17806	0.155659	7.5682	3.78443e-14	3.93687e-13	Acute
Epb41l2	1185.81	0.022082	0.128773	0.17148	0.863846	0.929635	Acute
Apaf1	1226.79	0.043984	0.12372	0.355513	0.722205	0.847031	Acute
Myb	36.3321	4.60624	0.700841	6.57245	4.94948e-11	4.18328e-10	Acute
Med23	596.477	-0.165428	0.146762	-1.12719	0.259662	0.437794	Acute
Ahi1	178.704	0.120646	0.231288	0.521625	0.601932	0.763561	Acute
Nedd1	336.601	0.160125	0.179194	0.893587	0.371543	0.562173	Acute
Pde7b	279.49	-0.464067	0.207767	-2.2336	0.0255095	0.0645072	Acute
Mtfr2	138.231	1.01021	0.259433	3.89393	9.86323e-05	0.000428161	Acute
Map7	6.77123	0.365307	1.1021	0.331464	0.740294	0.857895	Acute
Ccn2	50.8302	0.0762334	0.419741	0.18162	0.855881	0.925569	Acute
Stx7	2035.18	0.372825	0.107638	3.46368	0.000532834	0.00204414	Acute
Pex7	239.905	0.0927872	0.208282	0.445488	0.655967	0.80233	Acute
Ifngr1	2485.32	-0.0976689	0.112162	-0.870788	0.38387	0.574887	Acute
Vnn3	37.9151	3.8174	0.60233	6.33772	2.33192e-10	1.8801e-09	Acute
Cdk17	672.724	0.403469	0.157082	2.56851	0.0102136	0.0290414	Acute
Hal	3.39999	-0.696286	1.58337	-0.43975	0.660118	0.805046	Acute
Snrpf	7.11408	0.527396	1.07026	0.492776	0.622171	0.778866	Acute
Fgd6	686.067	-0.78286	0.143123	-5.46984	4.50436e-08	2.94203e-07	Acute
Ndufa12	212.729	-0.102917	0.224079	-0.459288	0.646027	0.79516	Acute
Tmcc3	530.41	1.16223	0.166622	6.97526	3.05305e-12	2.80323e-11	Acute
Cep83	479.195	1.5297	0.169055	9.04852	1.44918e-19	1.99139e-18	Acute
Socs2	7.16494	-0.635235	1.10666	-0.574014	0.565959	0.736853	Acute
Nudt4	698.54	-0.271818	0.154085	-1.76408	0.0777189	0.166205	Acute
Nuak1	136.356	-1.76832	0.299103	-5.91206	3.37856e-09	2.4507e-08	Acute
Tcp11l2	230.944	-3.87191	0.295745	-13.092	3.65649e-39	9.86585e-38	Acute
Rfx4	5.22065	0.360981	1.253	0.288094	0.773275	0.878268	Acute
Cry1	193.173	1.78508	0.248323	7.18854	6.54857e-13	6.28956e-12	Acute
Btbd11	68.0376	-0.356747	0.365347	-0.976462	0.328836	0.518747	Acute
Timp3	66.6549	0.656531	0.362733	1.80996	0.0703027	0.152653	Acute
Hsp90b1	7351.53	0.5581	0.104769	5.32697	9.98621e-08	6.26835e-07	Acute
Igf1	8449.24	-0.471891	0.127342	-3.7057	0.00021081	0.00087119	Acute
Washc3	299.069	0.209808	0.195271	1.07444	0.282624	0.46576	Acute
Dram1	2071.68	2.54795	0.114517	22.2495	1.14075e-109	1.03687e-107	Acute
Sirt1	431.878	-0.0707027	0.168817	-0.418813	0.675353	0.816344	Acute
Herc4	765.084	0.11557	0.148555	0.777959	0.436593	0.626179	Acute
Hnrnph3	72.5247	0.227812	0.348791	0.653148	0.513661	0.693952	Acute
Rufy2	328.684	-0.273346	0.181576	-1.50541	0.13222	0.257569	Acute
Ccar1	1159.27	0.407846	0.131188	3.10886	0.00187808	0.00639119	Acute
Ddx21	1635.1	1.02467	0.112073	9.14295	6.0774e-20	8.53143e-19	Acute
Ddx50	526.308	0.172869	0.163756	1.05565	0.291127	0.476113	Acute
Srgn	927.084	1.7688	0.153009	11.5601	6.5599e-31	1.39516e-29	Acute
Vps26a	1879.59	0.607462	0.11104	5.47068	4.48307e-08	2.9293e-07	Acute
Supv3l1	164.031	0.643603	0.240367	2.67758	0.00741555	0.0218571	Acute
Aifm2	156.191	-0.361738	0.253584	-1.4265	0.153724	0.291129	Acute
Macroh2a2	9.93811	-0.741339	0.981539	-0.755282	0.45008	0.639155	Acute
Tysnd1	203.986	-0.279966	0.226446	-1.23635	0.21633	0.380798	Acute
Sar1a	1331.9	0.626141	0.117108	5.34669	8.95778e-08	5.64896e-07	Acute
Ppa1	118.675	1.07219	0.288963	3.71049	0.000206861	0.00085683	Acute
Eif4ebp2	1564.66	-1.32147	0.121713	-10.8572	1.84226e-27	3.5263e-26	Acute
Pald1	93.5462	-1.90862	0.354987	-5.3766	7.59066e-08	4.82233e-07	Acute
Sgpl1	7825.9	-0.0370776	0.094328	-0.393071	0.694267	0.828591	Acute
Unc5b	75.5265	0.9227	0.369369	2.49804	0.0124881	0.0346727	Acute
Slc29a3	1963.99	-1.19329	0.120579	-9.89633	4.3182e-23	6.98381e-22	Acute
Vsir	3875.06	-2.00483	0.100916	-19.8664	7.95466e-88	5.21864e-86	Acute
Slc16a7	563.645	-1.36431	0.172459	-7.91091	2.55506e-15	2.84731e-14	Acute
Lrig3	8.54093	-2.9952	1.21665	-2.46184	0.0138225	0.0378288	Acute
Anapc16	295.47	-0.0385869	0.194745	-0.198141	0.842935	0.919144	Acute
Ddit4	18.9565	0.0985037	0.686273	0.143534	0.885868	0.941013	Acute
Dnajb12	882.398	0.363587	0.131939	2.75573	0.0058562	0.0177167	Acute
Micu1	690.871	-0.0309486	0.138849	-0.222893	0.823618	0.907755	Acute
Cand1	1878.76	0.481587	0.113566	4.24057	2.22951e-05	0.000106846	Acute
Tbk1	1275.16	0.950001	0.120867	7.85989	3.84481e-15	4.22099e-14	Acute
Pno1	414.045	0.879374	0.171804	5.11846	3.08042e-07	1.84803e-06	Acute
Plek	17193.3	2.81277	0.107073	26.2695	4.28124e-152	7.25581e-150	Acute
Srgap1	33.1161	0.828169	0.526867	1.57187	0.11598	0.231926	Acute
Egfr	73.8271	0.806619	0.350311	2.30258	0.0213026	0.0552628	Acute
Usp15	1573.06	0.552345	0.120772	4.57347	4.7971e-06	2.51365e-05	Acute
Vps54	1138.62	1.20169	0.138401	8.68269	3.86508e-18	4.93214e-17	Acute
Tbc1d15	762.736	0.0104178	0.139083	0.0749037	0.940291	0.970274	Acute
Rab21	1566.98	0.563374	0.12242	4.60199	4.18466e-06	2.20695e-05	Acute
2310011J03Rik	365.347	0.515461	0.183386	2.8108	0.00494178	0.0153165	Acute
Peli1	1919.06	2.53125	0.115665	21.8843	3.66857e-106	3.17488e-104	Acute
Apc2	135.922	-0.278337	0.26501	-1.05029	0.293585	0.478956	Acute
Thap2	144.482	-0.692986	0.279224	-2.48183	0.0130711	0.0360331	Acute
Slc1a4	31.6857	-0.454807	0.526049	-0.864572	0.387274	0.578431	Acute
Dock2	3804.61	-0.55203	0.102087	-5.40743	6.39343e-08	4.10178e-07	Acute
Rab1a	4422.11	0.633552	0.101161	6.26281	3.78101e-10	2.98626e-09	Acute
Gamt	108.071	-0.924737	0.315049	-2.93522	0.00333314	0.0107792	Acute
Ptprr	8.17139	0.0534996	0.996445	0.0536905	0.957182	0.977677	Acute
Actr2	9046.12	0.727204	0.100853	7.21049	5.57491e-13	5.38301e-12	Acute
Ndufs7	472.58	-0.218616	0.178367	-1.22566	0.220328	0.38662	Acute
Ptprb	9.92117	0.476932	0.911153	0.523438	0.600669	0.762369	Acute
Pwwp3a	201.824	-0.220563	0.220018	-1.00248	0.316114	0.505025	Acute
Meis1	54.5204	-0.916088	0.407874	-2.24601	0.0247034	0.0628498	Acute
Uqcr11	169.989	0.0256334	0.243818	0.105133	0.91627	0.957898	Acute
Cnot2	530.021	0.455998	0.158449	2.87788	0.00400356	0.01269	Acute
Tcf3	256.183	-0.546897	0.201786	-2.71029	0.0067225	0.0200174	Acute
Frs2	830.25	0.402119	0.139958	2.87313	0.00406425	0.0128724	Acute
Yeats4	419	0.433921	0.168052	2.58207	0.00982098	0.0280526	Acute
Cobl	7.53769	1.01029	1.05038	0.961828	0.336136	0.526316	Acute
Rab36	8.25087	-0.325113	1.10718	-0.293641	0.769033	0.875429	Acute
Grb10	24.9347	-0.409427	0.600137	-0.682222	0.495098	0.677928	Acute
Adora2a	687.758	7.26977	0.335599	21.6621	4.67597e-104	3.90144e-102	Acute
Snrpd3	323.178	0.540597	0.181453	2.97926	0.00288944	0.00946852	Acute
Nav3	34.9325	-0.368242	0.49726	-0.740541	0.458972	0.646587	Acute
Cpm	12.0358	0.30496	0.827704	0.36844	0.712545	0.840811	Acute
Mdm2	2413.65	0.946589	0.103995	9.10221	8.851e-20	1.22952e-18	Acute
E2f7	88.7403	-2.36785	0.363371	-6.51634	7.20444e-11	6.02345e-10	Acute
Csrp2	21.2245	0.351979	0.632626	0.556377	0.577953	0.745643	Acute
Osbpl8	11626.8	-0.898777	0.0949752	-9.46328	2.98431e-21	4.4464e-20	Acute
Mknk2	1519.76	-2.32463	0.128272	-18.1227	2.11012e-73	1.13306e-71	Acute
Zpbp	4.69346	-1.37602	1.39515	-0.986289	0.323992	0.514177	Acute
Cabin1	1183.44	-0.168738	0.122753	-1.37461	0.169252	0.314265	Acute
Ap3d1	3707.32	0.0242287	0.0989157	0.244943	0.806501	0.898936	Acute
Phlda1	243.729	3.51008	0.243308	14.4265	3.52688e-47	1.14765e-45	Acute
Sf3a2	666.06	0.448952	0.142151	3.15828	0.00158702	0.00549027	Acute
Mdm1	56.248	-1.48939	0.421195	-3.53611	0.000406064	0.00158852	Acute
Timm13	85.219	0.131598	0.370714	0.354984	0.722602	0.847072	Acute
Vps13d	3224.74	0.505146	0.107977	4.67827	2.8931e-06	1.56694e-05	Acute
Llph	156.829	0.51384	0.245392	2.09395	0.0362641	0.0876437	Acute
Tmbim4	751.367	1.2506	0.14069	8.88905	6.16341e-19	8.15938e-18	Acute
Irak3	2306.87	3.40994	0.126652	26.9238	1.15743e-159	2.13993e-157	Acute
Helb	266.348	-1.14712	0.203142	-5.64692	1.63349e-08	1.1134e-07	Acute
Prmt2	234.673	0.0672059	0.226595	0.29659	0.766779	0.874343	Acute
Dip2a	623.524	-0.372264	0.147564	-2.52272	0.011645	0.0325989	Acute
Hmg20b	316.05	-0.614512	0.184555	-3.32969	0.00086942	0.00317947	Acute
Tektip1	67.9209	-1.76648	0.391208	-4.51545	6.31827e-06	3.25414e-05	Acute
Fzr1	593.845	0.419883	0.14965	2.80576	0.00501976	0.0155358	Acute
Ncln	1199.57	0.256607	0.121016	2.12044	0.0339686	0.0828092	Acute
Col6a2	44.3284	-0.841394	0.450573	-1.86739	0.0618476	0.137373	Acute
Hcfc2	400.816	0.876245	0.172951	5.06643	4.05342e-07	2.39815e-06	Acute
Nfyb	146.433	0.53061	0.270651	1.9605	0.0499377	0.114953	Acute
Txnrd1	11201.4	2.63169	0.23717	11.0962	1.30824e-28	2.59891e-27	Acute
Glt8d2	3.41801	-0.727567	1.55067	-0.469196	0.63893	0.790317	Acute
Ppm1m	315.698	-0.473603	0.1877	-2.52318	0.0116297	0.0325672	Acute
Nopchap1	538.761	0.227311	0.151109	1.50428	0.132509	0.258008	Acute
Aldh1l2	9.71468	-0.604945	0.988205	-0.612166	0.540428	0.716061	Acute
Wdr82	1251.15	0.180568	0.123964	1.45662	0.145221	0.277773	Acute
Glyctk	12.7203	-1.4244	0.864273	-1.64809	0.0993337	0.204215	Acute
Pofut2	1386.88	1.24625	0.126264	9.87016	5.60727e-23	8.9882e-22	Acute
Slc36a1	863.309	-1.88108	0.140454	-13.3929	6.65668e-41	1.86879e-39	Acute
Adarb1	36.1284	-0.54066	0.49282	-1.09707	0.272609	0.453976	Acute
Appl2	538.221	-1.70535	0.175151	-9.73646	2.1077e-22	3.29417e-21	Acute
Slc36a2	45.8698	-1.37508	0.452474	-3.03902	0.00237347	0.00790671	Acute
Sumo3	645.825	-0.109684	0.142853	-0.767808	0.442601	0.632284	Acute
Hint1	450.126	-0.005341	0.171216	-0.0311945	0.975114	0.98682	Acute
Lyrm7	6.38453	-1.95723	1.26144	-1.55158	0.120763	0.239436	Acute
Fbxw11	2064.67	1.07644	0.108574	9.91429	3.60823e-23	5.87646e-22	Acute
Stk10	1186.57	0.473496	0.120363	3.9339	8.3577e-05	0.000367811	Acute
Papolg	236.551	0.20509	0.219341	0.935029	0.349773	0.539761	Acute
Rel	3220.35	2.37413	0.112712	21.0637	1.71206e-98	1.30776e-96	Acute
Pfkl	544.126	1.50977	0.156635	9.63875	5.48543e-22	8.42757e-21	Acute
Pus10	285.853	0.157736	0.195146	0.808297	0.41892	0.607796	Acute
Rhbdf1	23.9822	-0.33684	0.643481	-0.523466	0.60065	0.762369	Acute
Pex13	177.136	0.408186	0.236882	1.72316	0.0848596	0.178549	Acute
Cfap410	107.014	-1.19161	0.300265	-3.96852	7.23219e-05	0.000322201	Acute
Mpg	37.7714	-0.571186	0.489675	-1.16646	0.243429	0.417036	Acute
Ahsa2	174.686	0.386907	0.233506	1.65694	0.0975308	0.20094	Acute
Nprl3	171.185	-0.0706679	0.236294	-0.299067	0.764889	0.872948	Acute
Xpo1	1410.43	-0.0105152	0.131553	-0.0799309	0.936292	0.967942	Acute
Nsg2	61.9302	-0.0972007	0.399736	-0.243162	0.80788	0.899302	Acute
Cpeb4	8797.82	1.90646	0.0959261	19.8743	6.79323e-88	4.47473e-86	Acute
Asb3	159.734	-0.0834132	0.24763	-0.336846	0.736233	0.855407	Acute
Cdc34	404.195	0.369678	0.174278	2.12119	0.0339058	0.0826956	Acute
Tpgs1	238.843	-0.981267	0.211017	-4.65019	3.31637e-06	1.77608e-05	Acute
Chac2	44.9155	0.602923	0.44413	1.35754	0.174611	0.322063	Acute
Erlec1	451.753	0.00486974	0.182111	0.0267404	0.978667	0.989123	Acute
Shc2	17.7994	-1.7226	0.735232	-2.34294	0.0191326	0.0502726	Acute
Sptbn1	1849.07	-0.664569	0.117532	-5.65439	1.56405e-08	1.06921e-07	Acute
Wdpcp	53.1154	-0.843948	0.418679	-2.01574	0.0438274	0.102852	Acute
Mdh1	1246.21	-0.356956	0.122162	-2.92199	0.00347806	0.0111967	Acute
Fstl3	3.57245	-2.18606	1.68544	-1.29702	0.194624	0.351875	Acute
Ccng1	1663.38	-0.0485989	0.131078	-0.370765	0.710813	0.839681	Acute
Nudcd2	166.547	0.0543306	0.252699	0.215001	0.829767	0.911198	Acute
Polrmt	252.801	-0.33016	0.201454	-1.63888	0.101238	0.207657	Acute
Hmmr	320.454	-0.0770746	0.194068	-0.397153	0.691255	0.826897	Acute
Hcn2	27.2013	-0.0923386	0.577944	-0.159771	0.873061	0.934025	Acute
Acsl6	18.4583	-0.516907	0.682268	-0.75763	0.448673	0.637435	Acute
Slc22a4	101.182	0.022554	0.318271	0.0708643	0.943506	0.971142	Acute
Cyfip2	2941.19	0.653258	0.104843	6.23082	4.63996e-10	3.64169e-09	Acute
Mgat1	1075.13	-0.0242697	0.124925	-0.194274	0.845961	0.920137	Acute
Ppp2ca	3193.95	0.763787	0.100065	7.63292	2.295e-14	2.41681e-13	Acute
Hnrnpab	1234.49	0.829284	0.132733	6.24776	4.16388e-10	3.27752e-09	Acute
Phykpl	276.083	0.419378	0.195873	2.14108	0.032268	0.0792333	Acute
Hspa4	1994.1	0.647054	0.1083	5.97465	2.30589e-09	1.70764e-08	Acute
Cnot6	1340.61	0.44954	0.12322	3.64827	0.000264012	0.00107066	Acute
Gfpt2	3.85051	0.5267	1.44281	0.365051	0.715073	0.842329	Acute
Mapk9	779.545	0.486507	0.154122	3.15664	0.00159598	0.00551926	Acute
Canx	8751.53	0.49512	0.0980221	5.05111	4.39254e-07	2.58656e-06	Acute
Rack1	9047.22	0.167362	0.0966899	1.73092	0.0834663	0.176153	Acute
Rufy1	374.124	-0.299489	0.177508	-1.68718	0.091568	0.190547	Acute
Rnf130	2574.15	-0.286105	0.103385	-2.76739	0.00565079	0.0172008	Acute
Ltc4s	42.5336	-0.555824	0.454511	-1.2229	0.221366	0.388147	Acute
Rad50	398.169	-0.682616	0.186533	-3.6595	0.00025271	0.00103047	Acute
Mrnip	5.59128	-0.961157	1.26128	-0.762052	0.446029	0.635049	Acute
Clk4	451.523	-0.149851	0.173736	-0.862519	0.388402	0.579167	Acute
Sar1b	452.636	0.722349	0.162359	4.44907	8.62419e-06	4.35763e-05	Acute
Jade2	1943.82	0.938683	0.110235	8.51532	1.66126e-17	2.04298e-16	Acute
Pdlim4	227.525	0.490729	0.268406	1.82831	0.0675036	0.147639	Acute
Cdkl3	22.0946	0.18725	0.613001	0.305464	0.760013	0.870651	Acute
Ube2b	873.835	0.220608	0.138091	1.59756	0.110142	0.222359	Acute
Cdkn2aipnl	488.784	-0.102125	0.162605	-0.628055	0.529968	0.707522	Acute
Kremen1	631.699	1.32271	0.144348	9.1633	5.03351e-20	7.09664e-19	Acute
Nefh	23.7905	0.0588199	0.593504	0.0991062	0.921054	0.959911	Acute
Med7	191.178	0.595497	0.225594	2.63968	0.00829838	0.0241399	Acute
Havcr2	193.868	-2.43207	0.273094	-8.90562	5.30878e-19	7.06659e-18	Acute
Tnip1	3994.34	2.69542	0.117766	22.8879	6.13128e-116	6.04581e-114	Acute
Vdac1	1692.09	0.114852	0.110694	1.03757	0.299471	0.485686	Acute
Upp1	20.9179	3.66054	0.782661	4.67704	2.91039e-06	1.57525e-05	Acute
Slu7	489.533	0.126931	0.158128	0.802711	0.422142	0.610946	Acute
Ascc2	546.942	-0.0369239	0.151721	-0.243367	0.807721	0.899302	Acute
Hus1	173.388	0.0678553	0.245648	0.276229	0.782372	0.88381	Acute
Pttg1	325.494	1.55415	0.215425	7.21433	5.42021e-13	5.23986e-12	Acute
Zfp607a	142.564	1.1432	0.257935	4.43213	9.33076e-06	4.69278e-05	Acute
Tns3	8734.65	-0.0210123	0.0913894	-0.229921	0.818153	0.904611	Acute
Btg2	775.307	1.24911	0.140216	8.90841	5.17683e-19	6.8982e-18	Acute
Castor1	34.4768	-1.70638	0.545944	-3.12556	0.00177469	0.00606728	Acute
Igfbp3	6.10861	0.0472804	1.19544	0.0395506	0.968451	0.983258	Acute
Pes1	957.414	0.192724	0.129055	1.49335	0.135346	0.262602	Acute
Adcy1	149.868	-0.0737316	0.280762	-0.262612	0.792849	0.891168	Acute
Tcn2	1725.67	-0.240729	0.11336	-2.12358	0.0337052	0.0822657	Acute
4921536K21Rik	6.63366	-2.02495	1.2485	-1.6219	0.104824	0.213583	Acute
Osbp2	20.4537	-2.43334	0.757109	-3.21398	0.00130907	0.00460708	Acute
Gabrg2	27.0553	0.106403	0.557241	0.190946	0.848568	0.921272	Acute
Myo1g	2160.1	0.246904	0.117497	2.10136	0.0356095	0.0862666	Acute
Smtn	38.9265	-1.46604	0.531017	-2.76081	0.00576578	0.0174854	Acute
Arf5	859.206	0.427496	0.145633	2.93544	0.00333074	0.0107736	Acute
2310033P09Rik	101.645	0.280784	0.300616	0.934029	0.350289	0.540209	Acute
Guk1	75.0831	-1.04578	0.355832	-2.93896	0.00329313	0.0106625	Acute
Rnf185	458.262	0.189763	0.162785	1.16573	0.243726	0.417412	Acute
Limk2	178.771	-0.91165	0.236478	-3.85511	0.000115679	0.000497122	Acute
Patz1	292.03	-1.65093	0.20294	-8.13506	4.11728e-16	4.79171e-15	Acute
Eif4enif1	612.637	-0.0947364	0.147612	-0.641794	0.521007	0.700445	Acute
Trim11	196.991	-0.400833	0.223859	-1.79056	0.073364	0.158223	Acute
Ogdh	3209.91	0.367153	0.10107	3.63266	0.000280512	0.00113109	Acute
Drg1	821.888	0.218179	0.136835	1.59447	0.11083	0.223335	Acute
Rtn4	11452.4	0.476337	0.0916657	5.19646	2.03121e-07	1.23775e-06	Acute
Mtif2	235.782	-0.0240075	0.212536	-0.112958	0.910064	0.953804	Acute
Rps27a	1694.41	0.282139	0.120933	2.33303	0.0196467	0.0514489	Acute
Cfap36	75.7486	-0.410022	0.34753	-1.17982	0.238073	0.410235	Acute
Ppp4r3b	1339.44	0.13589	0.135016	1.00647	0.314188	0.503035	Acute
Pnpt1	663.483	1.81089	0.145042	12.4853	8.98408e-36	2.22144e-34	Acute
Pold2	123.847	-0.121301	0.283409	-0.428005	0.668648	0.810954	Acute
Zkscan17	401.005	-0.411964	0.176391	-2.33551	0.0195166	0.0511493	Acute
Aebp1	57.4527	-0.44363	0.402671	-1.10172	0.270585	0.451438	Acute
Polm	153.943	0.325116	0.258636	1.25704	0.208739	0.370641	Acute
Pgam2	7.32321	-1.17691	1.09683	-1.07301	0.283265	0.466329	Acute
Dbnl	1484.84	1.13101	0.127876	8.84461	9.18496e-19	1.20516e-17	Acute
Mrps24	143.211	-0.592993	0.271654	-2.1829	0.029043	0.0721751	Acute
Ccdc117	276.496	-0.31247	0.20205	-1.5465	0.121985	0.241271	Acute
Dynll2	1003.11	-0.297173	0.127507	-2.33064	0.0197724	0.0517446	Acute
Xbp1	1806.13	0.0383674	0.119785	0.320301	0.74874	0.863604	Acute
Supt4a	316.332	-0.169992	0.204983	-0.829297	0.406937	0.597281	Acute
Septin4	7.88134	-0.806006	1.03442	-0.779185	0.435871	0.625528	Acute
2810021J22Rik	46.45	-0.908889	0.457924	-1.9848	0.0471665	0.109456	Acute
[truncated: 28,039 more rows]
