# Supplementary material for: Borrelia burgdorferi initiates early transcriptional re-programming in macrophages that supports long-term suppression of inflammation
Source: PLoS Pathog. 2023 Dec 29;19(12):e1011886. doi: 10.1371/journal.ppat.1011886 (PMC10783791; doi:10.1371/journal.ppat.1011886)
Supplement: S2 Table — (XLSX) [file ppat.1011886.s002.xlsx]

## Sheet: S2-Gene Set Enrichment Analysis
pathway	pval	padj	ES	NES	nMoreExtreme	size	leadingEdge	contrast
HALLMARK_INTERFERON_GAMMA_RESPONSE	0.000104844	0.00428377	0.846364	2.53352	0	173	c("CXCL10", "SOD2", "ICAM1", "CMPK2", "IFIT2", "NFKBIA", "SOCS3", "FPR1", "CD274", "TNFAIP3", "PARP14", "HELZ2", "PDE4B", "LCP2", "CDKN1A", "IRF7", "RNF213", "USP18", "TNFAIP2", "IFIH1", "DDX58", "ZBP1", "JAK2", "IRF1", "RIPK2", "PIM1", "XAF1", "NFKB1", "TRIM21", "MX1", "HERC6", "NAMPT", "RSAD2", "PARP12", "STAT1", "IFIT3", "OAS3", "CD69", "EIF2AK2", "PELI1", "TAP1", "SLAMF7", "GCH1", "NLRC5", "Z…	Acute
HALLMARK_INTERFERON_ALPHA_RESPONSE	0.000113675	0.00428377	0.855479	2.41953	0	87	c("CXCL10", "GBP2", "CMPK2", "IFIT2", "PARP14", "HELZ2", "IRF7", "USP18", "IFIH1", "IRF1", "RIPK2", "TRIM21", "MX1", "HERC6", "RSAD2", "PARP12", "IFIT3", "PARP9", "EIF2AK2", "TAP1", "SAMD9L", "PROCR", "DDX60", "IFI35", "UBE2L6", "OASL", "TRAFD1", "CCRL2", "CSF1", "DHX58", "IFI44", "ADAR", "ISG15", "SP110", "NCOA7", "CMTR1", "RNF31", "IL15", "OGFR", "BATF2", "PNPT1", "UBA7", "CASP1", "ISG20", "TRI…	Acute
HALLMARK_INFLAMMATORY_RESPONSE	0.000104943	0.00428377	0.792864	2.37265	0	172	c("CXCL10", "IL12B", "ICAM1", "NLRP3", "NFKBIA", "FPR1", "PDE4B", "MMP14", "LCP2", "TNFRSF1B", "CDKN1A", "IRF7", "NOD2", "CD14", "ITGB8", "TNFSF9", "ICOSLG", "IRF1", "RIPK2", "NFKB1", "TNFSF15", "NAMPT", "TLR1", "MET", "PIK3R5", "SLC31A2", "DCBLD2", "IRAK2", "CALCRL", "TLR2", "CD69", "EIF2AK2", "MEFV", "SLC7A2", "CLEC5A", "GCH1", "IL1B", "RASGRP1", "EBI3", "CYBB", "LPAR1", "ADGRE1", "MARCO", "CD4…	Acute
HALLMARK_TNFA_SIGNALING_VIA_NFKB	0.000104362	0.00428377	0.778265	2.33873	0	181	c("TNF", "CXCL10", "SOD2", "CCL4", "IL12B", "ICAM1", "IFIT2", "NFKBIA", "SOCS3", "EHD1", "TNFAIP3", "SLC2A6", "PDE4B", "CFLAR", "SDC4", "ETS2", "CDKN1A", "TRAF1", "TNFAIP2", "IFIH1", "DDX58", "SQSTM1", "PLEK", "BIRC3", "TNFSF9", "ICOSLG", "IRF1", "RIPK2", "NFKBIE", "NFKB1", "ZC3H12A", "NAMPT", "NFKB2", "CEBPD", "TNIP1", "DRAM1", "DUSP2", "TLR2", "CD69", "TAP1", "GCH1", "REL", "IL1B", "BCL2A1", "P…	Acute
GOBP_CELLULAR_RESPONSE_TO_INTERLEUKIN_1	0.000116673	0.00428377	0.818131	2.26482	0	73	c("ACOD1", "CCL18", "CCL3", "CCL3L1", "CCL3L3", "GBP2", "CCL4", "ZBP1", "IRAK3", "NFKB1", "ZC3H12A", "IRAK2", "IL1B", "CD40", "IL1RN", "TANK", "HIF1A", "MYD88", "CEBPB", "CCL15", "CCL23", "ST18", "IL6", "CCL2", "CX3CL1", "RELA", "CCL7", "CCL8", "CD47", "CCL22", "EGR1", "OTUD4", "IKBKB")	Acute
GOBP_RESPONSE_TO_INTERLEUKIN_1	0.000112221	0.00428377	0.788382	2.24827	0	94	c("ACOD1", "CCL18", "CCL3", "CCL3L1", "CCL3L3", "GBP2", "CCL4", "ZBP1", "IRAK3", "RIPK2", "NFKB1", "ZC3H12A", "SRC", "IRAK2", "IL1B", "CD40", "CD38", "IL1RN", "TANK", "HIF1A", "MTHFR", "MYD88", "CEBPB", "CCL15", "CCL23", "ST18", "IL6", "CCL2", "CX3CL1", "RELA", "CCL7", "CCL8", "CD47", "CCL22", "GCLC", "EGR1", "OTUD4", "IKBKB")	Acute
GOBP_RESPONSE_TO_INTERFERON_GAMMA	0.000111421	0.00428377	0.781282	2.23791	0	98	c("ACOD1", "TNF", "CCL18", "CCL3", "CCL3L1", "CCL3L3", "GBP2", "CCL4", "IL12B", "PARP14", "IRGM", "JAK2", "IRF1", "CDC42EP2", "HCK", "TRIM21", "STAT1", "PARP9", "TLR2", "MEFV", "GCH1", "NLRC5", "SOCS1", "CD40", "ASS1", "FLNB", "NOS2", "GBP5", "CCL15", "CCL23", "CCL2", "RAB20", "NR1H3", "CASP1", "CX3CL1", "BST2", "CXCL16", "CCL7", "TLR3", "CCL8", "CD47", "NMI", "GBP6", "CCL22", "ACTG1", "STXBP1", …	Acute
REACTOME_INTERFERON_ALPHA_BETA_SIGNALING	0.000123716	0.00428377	0.845327	2.21547	0	48	c("GBP2", "IFIT2", "SOCS3", "IRF7", "USP18", "IRF1", "XAF1", "MX1", "RSAD2", "STAT1", "IFIT3", "OAS3", "IFI35", "OAS2", "SOCS1", "OASL", "ADAR", "ISG15", "SAMHD1", "PTPN1", "PTPN6", "ISG20", "BST2", "TYK2", "HLA-A", "HLA-B", "HLA-C", "HLA-E", "HLA-F", "HLA-G", "PSMB8", "OAS1", "IRF9", "ABCE1", "EGR1", "PTPN11")	Acute
REACTOME_INTERFERON_SIGNALING	0.00010627	0.00428377	0.743373	2.20657	0	152	c("GBP2", "ICAM1", "IFIT2", "SOCS3", "IRF7", "USP18", "USP41", "DDX58", "JAK2", "IRF1", "XAF1", "TRIM21", "MX1", "RSAD2", "STAT1", "IFIT3", "OAS3", "EIF2AK2", "KPNA3", "IFI35", "OAS2", "SOCS1", "UBE2L6", "OASL", "EIF4G2", "FLNB", "GBP5", "ADAR", "PRKCD", "ISG15", "SAMHD1", "KPNA4", "UBA7", "PTPN1", "PTPN6", "ISG20", "TRIM5", "CD44", "NUP98", "BST2", "TRIM34", "TYK2", "HLA-A", "HLA-B", "HLA-C", "H…	Acute
GOMF_CYTOKINE_ACTIVITY	0.000111669	0.00428377	0.765838	2.18997	0	97	c("TNF", "CCL18", "CCL3", "CCL3L1", "CCL3L3", "CXCL10", "CCL4", "IL12B", "TNFSF9", "TNFSF15", "NAMPT", "IL27", "IL1B", "EBI3", "IL1RN", "CSF1", "IL1A", "CCL15", "CCL23", "TNFSF10", "IL6", "CCL2", "IL15", "CX3CL1", "CXCL16", "CCL7", "IL18", "CCL8", "INHBA", "BMP1", "GDF15", "CLCF1", "CXCL6", "CCL22", "IL12A", "CXCL9")	Acute
GOBP_CELLULAR_RESPONSE_TO_INTERFERON_GAMMA	0.000114574	0.00428377	0.777068	2.18505	0	83	c("ACOD1", "TNF", "CCL18", "CCL3", "CCL3L1", "CCL3L3", "GBP2", "CCL4", "IL12B", "PARP14", "IRGM", "JAK2", "IRF1", "CDC42EP2", "HCK", "STAT1", "PARP9", "TLR2", "NLRC5", "SOCS1", "ASS1", "FLNB", "NOS2", "GBP5", "CCL15", "CCL23", "CCL2", "RAB20", "NR1H3", "CASP1", "CX3CL1", "CCL7", "TLR3", "CCL8", "CD47", "NMI", "GBP6", "CCL22", "ACTG1", "STXBP1", "MED1", "HSP90AB1", "ACTR2", "ACTR3", "CDC37", "AIF1…	Acute
GOBP_DEFENSE_RESPONSE_TO_SYMBIONT	0.00010353	0.00428377	0.721759	2.18396	0	208	c("ACOD1", "CXCL10", "IL12B", "IFIT2", "TNFAIP3", "IRF7", "IFIH1", "DDX58", "ZBP1", "BIRC3", "IRF1", "TRIM21", "TREX1", "MX1", "ZC3H12A", "RSAD2", "STAT1", "IFIT3", "OAS3", "DTX3L", "IFI16", "PARP9", "TLR2", "EIF2AK2", "IL27", "SLFN13", "NLRC5", "IL1B", "ZNFX1", "NT5C3A", "DDX60", "OAS2", "OASL", "CD40", "IFIT1B", "DHX58", "MYD88", "ADAR", "ISG15", "RIOK3", "IL6", "ZC3HAV1", "SAMHD1", "IL15", "TR…	Acute
GOBP_CELLULAR_RESPONSE_TO_MOLECULE_OF_BACTERIAL_ORIGIN	0.000106508	0.00428377	0.733403	2.17512	0	151	c("ACOD1", "TNF", "CCL3", "CXCL10", "IL12B", "NLRP3", "CMPK2", "NFKBIA", "CD274", "TNFAIP3", "MALT1", "PDE4B", "TNFRSF1B", "NOD2", "IRGM", "CD14", "JAK2", "RIPK2", "NFKB1", "HCK", "ZC3H12A", "SRC", "TLR1", "TNIP1", "IRAK2", "TLR2", "MTDH", "IL1B", "TNIP3", "ASS1", "LYN", "ZFP36", "NOS2", "MYD88", "CEBPB", "IL1A", "TRIB1", "SPI1", "IL6", "CCL2", "NR1H3", "CASP1", "CX3CL1", "STAP1", "TRIM5", "RELA"…	Acute
GOBP_INNATE_IMMUNE_RESPONSE	0.00010014	0.00428377	0.698396	2.16762	0	516	c("ACOD1", "CLEC4E", "TNF", "CCL18", "CCL3", "CCL3L1", "CCL3L3", "CXCL10", "GBP2", "CCL4", "FPR2", "IL12B", "NLRP3", "IFIT2", "C3", "TNFAIP3", "PARP14", "MALT1", "IRF7", "USP18", "IFIH1", "MNDA", "DDX58", "NOD2", "IRGM", "ZBP1", "IRAK3", "CD14", "JAK2", "BIRC3", "SYK", "IRF1", "CDC42EP2", "RIPK2", "HCK", "TRIM21", "TREX1", "MX1", "SRC", "RSAD2", "LACC1", "STAT1", "IFIT3", "TARM1", "OAS3", "SLC15A…	Acute
HALLMARK_ALLOGRAFT_REJECTION	0.000105899	0.00428377	0.728132	2.16532	0	155	c("TNF", "GBP2", "CCL4", "IL12B", "ICAM1", "NLRP3", "LCP2", "IRF7", "ITGAL", "JAK2", "ICOSLG", "RIPK2", "TLR1", "STAT1", "TLR2", "TAP1", "IGSF6", "IL1B", "SOCS1", "CD40", "LYN", "CSF1", "NOS2", "HIF1A", "MMP9", "FAS", "BCL3", "HCLS1", "SPI1", "IL6", "CCL2", "NCK1", "TAPBP", "IL15", "ABI1", "TAP2", "PTPN6", "LY75", "FYB1", "SRGN", "PTPRC", "TRAF2", "NCF4", "TLR6", "PSMB10", "CCL7", "HLA-A", "HLA-E…	Acute
GOBP_LIPOPOLYSACCHARIDE_MEDIATED_SIGNALING_PATHWAY	0.000122205	0.00428377	0.815273	2.16386	0	52	c("ACOD1", "TNF", "CCL3", "NFKBIA", "TNFAIP3", "MALT1", "CD14", "RIPK2", "HCK", "IRAK2", "TLR2", "MTDH", "IL1B", "LYN", "MYD88", "TRIB1", "SPI1", "CCL2", "CX3CL1", "TRIM5", "CD55", "IL18", "BCL10")	Acute
GOBP_CELLULAR_RESPONSE_TO_BIOTIC_STIMULUS	0.000104701	0.00428377	0.721142	2.16022	0	175	c("ACOD1", "TNF", "CCL3", "CXCL10", "IL12B", "NLRP3", "CMPK2", "NFKBIA", "CD274", "TNFAIP3", "MALT1", "PDE4B", "TNFRSF1B", "NOD2", "IRGM", "CD14", "JAK2", "SYK", "RIPK2", "NFKB1", "HCK", "ZC3H12A", "SRC", "TLR1", "TNIP1", "IRAK2", "TLR2", "MTDH", "IL1B", "TNIP3", "ASS1", "LYN", "ZFP36", "NOS2", "MYD88", "CEBPB", "IL1A", "TRIB1", "SPI1", "IL6", "CCL2", "NR1H3", "CASP1", "CX3CL1", "STAP1", "TRIM5",…	Acute
GOBP_PATTERN_RECOGNITION_RECEPTOR_SIGNALING_PATHWAY	0.000106056	0.00428377	0.725545	2.15588	0	154	c("ACOD1", "CLEC4E", "TNF", "NFKBIA", "TNFAIP3", "IRF7", "IFIH1", "MAPKAPK2", "DDX58", "NOD2", "IRGM", "IRAK3", "CD14", "BIRC3", "IRF1", "RIPK2", "RSAD2", "TLR1", "LACC1", "TNIP1", "OAS3", "SLC15A3", "IRAK2", "TLR2", "PELI1", "NOD1", "DDX60", "TNIP3", "IFI35", "OASL", "CD40", "CAV1", "LYN", "DHX58", "MYD88", "RIOK3", "PIK3AP1", "NR1H3", "NINJ1", "APPL1", "RELA", "NPLOC4", "GFI1", "TLR6", "SMPDL3B…	Acute
GOBP_CYTOKINE_MEDIATED_SIGNALING_PATHWAY	0.00010102	0.00428377	0.697269	2.14477	0	320	c("TNF", "CCL18", "CCL3", "CCL3L1", "CCL3L3", "CXCL10", "CCL4", "IL12B", "NFKBIA", "TNFAIP3", "PARP14", "ACSL1", "TNFRSF1B", "TRAF1", "IRF7", "USP18", "IRGM", "ZBP1", "IRAK3", "JAK2", "BIRC3", "SYK", "IRF1", "RIPK2", "HCK", "TREX1", "MX1", "SRC", "STAT1", "OAS3", "IRAK2", "PARP9", "IKBKE", "PTPRJ", "NLRC5", "IL1B", "EBI3", "OAS2", "SOCS1", "ADAM17", "OASL", "CCRL2", "CAV1", "IL1RN", "CSF1", "HIF1…	Acute
GOBP_RESPONSE_TO_VIRUS	0.000101492	0.00428377	0.699822	2.14404	0	284	c("ACOD1", "TNF", "CXCL10", "CCL4", "IL12B", "NLRP3", "IFIT2", "TNFAIP3", "IRF7", "IFIH1", "DDX58", "IRGM", "ZBP1", "IRAK3", "ITGB8", "BIRC3", "IRF1", "NFKB1", "TRIM21", "TREX1", "MX1", "ZC3H12A", "SRC", "RSAD2", "STAT1", "IFIT3", "OAS3", "DTX3L", "IFI16", "PARP9", "IKBKE", "TLR2", "EIF2AK2", "IL27", "SLFN13", "NLRC5", "IL1B", "ZNFX1", "NT5C3A", "DDX60", "OAS2", "OASL", "CD40", "IFIT1B", "DHX58",…	Acute
REACTOME_INTERLEUKIN_1_FAMILY_SIGNALING	0.000109063	0.00428377	0.737157	2.14384	0	120	c("NFKBIA", "NOD2", "IRAK3", "SQSTM1", "RIPK2", "NFKB1", "NFKB2", "IRAK2", "PELI1", "IL1B", "NOD1", "IL1RN", "PSMA6", "MYD88", "IL1A", "PTPN23", "PTPN6", "CASP1", "CUL1", "PTPN12", "MAP3K8", "PSME1", "RELA", "PSMB10", "PSME2", "PSMD10", "IL18", "PSMB8", "FBXW11", "PSMD11", "PSMA5", "GSDMD", "TAB2", "PSMA3", "IKBKG", "PSMD7", "PSMD1", "PSMB9", "PSMA2", "TBK1", "MAP2K1", "PTPN11", "IKBKB", "PSMC2",…	Acute
REACTOME_INTERLEUKIN_1_SIGNALING	0.000112221	0.00428377	0.748462	2.13443	0	94	c("NFKBIA", "NOD2", "IRAK3", "SQSTM1", "RIPK2", "NFKB1", "NFKB2", "IRAK2", "PELI1", "IL1B", "NOD1", "IL1RN", "PSMA6", "MYD88", "IL1A", "CUL1", "MAP3K8", "PSME1", "RELA", "PSMB10", "PSME2", "PSMD10", "PSMB8", "FBXW11", "PSMD11", "PSMA5", "TAB2", "PSMA3", "IKBKG", "PSMD7", "PSMD1", "PSMB9", "PSMA2", "MAP2K1", "IKBKB", "PSMC2", "PSMB4", "PSME3", "PSMD6", "PSME4", "PSMB7", "PSMD14", "PSMB6", "PSMC6",…	Acute
GOBP_REGULATION_OF_RESPONSE_TO_BIOTIC_STIMULUS	0.000101843	0.00428377	0.697266	2.13145	0	265	c("ACOD1", "FPR2", "IL12B", "CD274", "TNFAIP3", "PARP14", "IRF7", "USP18", "MNDA", "DDX58", "NOD2", "IRGM", "ZBP1", "IRAK3", "BIRC3", "SYK", "IRF1", "RIPK2", "HCK", "TRIM21", "TREX1", "ZC3H12A", "SRC", "STAT1", "OAS3", "DTX3L", "IFI16", "PARP9", "IKBKE", "IL27", "NLRC5", "IL1B", "MAPKBP1", "RASGRP1", "ZNFX1", "NOD1", "DDX60", "IFI35", "SOCS1", "OASL", "TRAFD1", "LYN", "IFIT1B", "DHX58", "GBP5", "…	Acute
REACTOME_INTERLEUKIN_10_SIGNALING	0.000127389	0.00428377	0.838207	2.13011	0	39	c("TNF", "CCL3", "CCL3L1", "CCL3L3", "CXCL10", "CCL4", "IL12B", "ICAM1", "FPR1", "TNFRSF1B", "IL1B", "PTGS2", "IL1RN", "CSF1", "IL1A", "IL6", "CCL2", "TYK2", "IL18", "CCL22", "IL12A", "TNFRSF1A", "STAT3", "CSF3", "IL10RA", "IL10")	Acute
REACTOME_INTERFERON_GAMMA_SIGNALING	0.000118175	0.00428377	0.775461	2.1271	0	68	c("GBP2", "ICAM1", "SOCS3", "IRF7", "JAK2", "IRF1", "TRIM21", "STAT1", "OAS3", "OAS2", "SOCS1", "OASL", "GBP5", "PRKCD", "PTPN1", "PTPN6", "TRIM5", "CD44", "TRIM34", "HLA-A", "HLA-B", "HLA-C", "HLA-E", "HLA-F", "HLA-G", "PML", "OAS1", "IRF9", "GBP6", "B2M", "PTPN11", "TRIM25", "HLA-DQB1", "TRIM26", "IFNGR2", "VCAM1", "PTPN2")	Acute
GOBP_REGULATION_OF_INNATE_IMMUNE_RESPONSE	0.000104264	0.00428377	0.706769	2.12495	0	182	c("ACOD1", "FPR2", "IL12B", "TNFAIP3", "PARP14", "IRF7", "USP18", "MNDA", "NOD2", "IRGM", "ZBP1", "IRAK3", "BIRC3", "SYK", "IRF1", "HCK", "TRIM21", "TREX1", "SRC", "OAS3", "IFI16", "PARP9", "IKBKE", "NLRC5", "RASGRP1", "ZNFX1", "IFI35", "SOCS1", "TRAFD1", "LYN", "DHX58", "GBP5", "ADAR", "N4BP1", "PVR", "ISG15", "RIOK3", "NCF1", "SPI1", "SAMHD1", "NFE2L2", "NR1H3", "TRIM56", "PTPN1", "PIK3R6", "PT…	Acute
GOMF_CHEMOKINE_RECEPTOR_BINDING	0.000131752	0.00435774	0.862399	2.11322	0	31	c("CCL18", "CCL3", "CCL3L1", "CCL3L3", "CXCL10", "CCL4", "STAT1", "CCRL2", "CCL15", "CCL23", "CCL2", "CX3CL1", "CXCL16", "CCL7", "CCL8", "CXCL6", "CCL22", "CXCL9")	Acute
GOBP_DEFENSE_RESPONSE_TO_OTHER_ORGANISM	0.00010003	0.00428377	0.677763	2.11109	0	652	c("ACOD1", "CLEC4E", "TNF", "CCL18", "CCL3", "CCL3L1", "CCL3L3", "CXCL10", "GBP2", "CCL4", "FPR2", "IL12B", "NLRP3", "IFIT2", "C3", "TNFAIP3", "PARP14", "MALT1", "IRF7", "RNF213", "USP18", "IFIH1", "MNDA", "DDX58", "NOD2", "IRGM", "ZBP1", "IRAK3", "CD14", "JAK2", "BIRC3", "SYK", "IRF1", "CDC42EP2", "RIPK2", "HCK", "TRIM21", "TREX1", "MX1", "ZC3H12A", "SRC", "RSAD2", "LACC1", "STAT1", "IFIT3", "TA…	Acute
REACTOME_FCERI_MEDIATED_NF_KB_ACTIVATION	0.00011636	0.00428377	0.755078	2.09743	0	75	c("NFKBIA", "MALT1", "NFKB1", "RASGRP1", "LYN", "PSMA6", "CUL1", "PSME1", "RELA", "PSMB10", "PSME2", "PSMD10", "PSMB8", "FBXW11", "PSMD11", "PSMA5", "BCL10", "TAB2", "PSMA3", "IKBKG", "PSMD7", "PSMD1", "PSMB9", "PSMA2", "IKBKB", "PSMC2", "FCER1G", "PSMB4", "PSME3", "PSMD6", "PSME4", "PSMB7", "PSMD14", "PSMB6", "PSMC6", "PSMC1", "UBE2D2", "PSMB2", "PSMA4", "UBE2N", "PSMC5", "PSMD12", "PSMB5", "CHU…	Acute
GOBP_NEGATIVE_REGULATION_OF_RESPONSE_TO_BIOTIC_STIMULUS	0.000114797	0.00428377	0.744555	2.0911	0	82	c("ACOD1", "TNFAIP3", "PARP14", "USP18", "IRAK3", "TRIM21", "TREX1", "OAS3", "IFI16", "NLRC5", "MAPKBP1", "TRAFD1", "DHX58", "ADAR", "ISG15", "RIOK3", "TRIB1", "IL4I1", "SAMHD1", "NR1H3", "NPLOC4", "FGL2", "HLA-A", "HLA-B", "HLA-E", "HLA-F", "HLA-G", "ILRUN", "OAS1", "NMI", "SLAMF8", "AHR", "PPM1B", "CRK", "HTRA1", "PTPN2")	Acute
GOBP_CELLULAR_RESPONSE_TO_VIRUS	0.000118991	0.00428377	0.765408	2.08735	0	65	c("CXCL10", "NLRP3", "IRF7", "IFIH1", "DDX58", "IRGM", "BIRC3", "NFKB1", "ZC3H12A", "OAS3", "IKBKE", "DDX60", "OASL", "DHX58", "HIF1A", "ADAR", "RIOK3", "POU2F2", "IL6", "EXT1", "NPLOC4", "TLR3", "ANKRD17", "OAS1", "IL12A", "TRIM25", "TOMM70", "EIF5A", "FMR1", "BIRC2", "ARF1", "LSM14A", "CHUK", "BAX", "USP15", "MAPK14", "PUM2")	Acute
GOBP_NEGATIVE_REGULATION_OF_DEFENSE_RESPONSE	0.000105053	0.00428377	0.698354	2.08698	0	167	c("ACOD1", "FPR2", "IL12B", "NLRP3", "SOCS3", "TNFAIP3", "PARP14", "TNFRSF1B", "USP18", "NOD2", "IRAK3", "SYK", "NFKB1", "HCK", "TRIM21", "TREX1", "SRC", "OAS3", "CALCRL", "IFI16", "MEFV", "ADORA2A", "RHBDF2", "NLRC5", "AOAH", "MAPKBP1", "TRAFD1", "LYN", "ZFP36", "DHX58", "ADAR", "PRKCD", "ISG15", "LDLR", "RIOK3", "SAMHD1", "NR1H3", "CX3CL1", "PLK2", "PTPRC", "NPLOC4", "CD200", "FGL2", "SMPDL3B",…	Acute
GOBP_NEUTROPHIL_MIGRATION	0.00011538	0.00428377	0.746719	2.08499	0	78	c("CCL18", "CCL3", "CCL3L1", "CCL3L3", "CXCL10", "CCL4", "PDE4B", "NOD2", "SYK", "IL1B", "MCOLN2", "MYD88", "IL1A", "RAC2", "CCL15", "CCL23", "PIK3CG", "CCL2", "CX3CL1", "CCL7", "CCL8", "RHOG", "WDR1", "CXCL6", "SLAMF8", "CCL22", "ITGA9", "CXCL9", "TIRAP", "C5AR1", "FCER1G", "CSF3R")	Acute
REACTOME_PEPTIDE_LIGAND_BINDING_RECEPTORS	0.000116523	0.00428377	0.75105	2.08269	0	74	c("CCL3", "CCL3L1", "CCL3L3", "CXCL10", "CCL4", "FPR2", "FPR1", "C3", "CCRL2", "CCL23", "CCL2", "CX3CL1", "EDNRB", "CXCL16", "CCL7", "CXCL6", "CCL22", "CXCL9", "C5AR1")	Acute
GOBP_RESPONSE_TO_MOLECULE_OF_BACTERIAL_ORIGIN	0.00010269	0.00428377	0.68319	2.07767	0	235	c("ACOD1", "TNF", "CCL3", "CXCL10", "SOD2", "IL12B", "NLRP3", "CMPK2", "NFKBIA", "CD274", "TNFAIP3", "MALT1", "PDE4B", "TNFRSF1B", "MAPKAPK2", "NOD2", "IRGM", "IRAK3", "CD14", "JAK2", "RIPK2", "NFKB1", "HCK", "ZC3H12A", "SRC", "TLR1", "TNIP1", "IRAK2", "TLR2", "MTDH", "PELI1", "GCH1", "IL1B", "PTGS2", "TNIP3", "ADAM17", "ASS1", "LYN", "ZFP36", "NOS2", "MYD88", "CEBPB", "IL1A", "TRIB1", "SPI1", "I…	Acute
GOBP_CYTOPLASMIC_PATTERN_RECOGNITION_RECEPTOR_SIGNALING_PATHWAY	0.000121581	0.00428377	0.777811	2.07637	0	55	c("NFKBIA", "TNFAIP3", "IRF7", "IFIH1", "DDX58", "NOD2", "IRGM", "BIRC3", "RIPK2", "LACC1", "OAS3", "SLC15A3", "DDX60", "OASL", "DHX58", "RIOK3", "RELA", "NPLOC4", "ANKRD17", "ERBIN", "TRIM25", "TIFA", "ALPK1", "BIRC2", "HSPA1A", "HSPA1B")	Acute
HALLMARK_IL6_JAK_STAT3_SIGNALING	0.00011733	0.00428377	0.750773	2.07074	0	71	c("TNF", "CXCL10", "SOCS3", "TNFRSF1B", "CD14", "IRF1", "PIM1", "STAT1", "PIK3R5", "TLR2", "IL1B", "EBI3", "SOCS1", "CD38", "CSF1", "HMOX1", "MYD88", "ITGA4", "FAS", "IL6", "PTPN1", "CD44", "MAP3K8", "CCL7", "TYK2", "IL2RG", "IL15RA", "IRF9", "IL13RA1", "CXCL9", "PTPN11", "TNFRSF1A", "IL17RA", "CSF3R", "STAT3", "IFNGR2", "PTPN2", "IL7", "CBL", "ACVR1B", "STAM2")	Acute
GOBP_NEUTROPHIL_CHEMOTAXIS	0.000119432	0.00428377	0.762157	2.06785	0	62	c("CCL18", "CCL3", "CCL3L1", "CCL3L3", "CXCL10", "CCL4", "PDE4B", "NOD2", "SYK", "IL1B", "RAC2", "CCL15", "CCL23", "PIK3CG", "CCL2", "CX3CL1", "CCL7", "CCL8", "CXCL6", "CCL22", "ITGA9", "CXCL9", "TIRAP", "C5AR1", "FCER1G", "CSF3R", "CD74", "DNM1L", "SRP54", "TREM1", "VAV1")	Acute
GOBP_RESPONSE_TO_TYPE_I_INTERFERON	0.000121271	0.00428377	0.771373	2.06514	0	56	c("IRF7", "USP18", "ZBP1", "TREX1", "MX1", "STAT1", "OAS3", "IKBKE", "NLRC5", "OAS2", "IFIT1B", "MYD88", "ADAR", "ISG15", "CH25H", "SAMHD1", "TRIM56", "PTPN1", "PTPN6", "TYK2", "OAS1", "TBK1", "PTPN11", "HSP90AB1", "CDC37", "IFITM1", "PTPN2", "UBE2K", "LSM14A", "CNOT7", "YTHDF2")	Acute
GOBP_REGULATION_OF_DEFENSE_RESPONSE	0.000100271	0.00428377	0.666132	2.06504	0	444	c("ACOD1", "TNF", "CCL3", "NFKBIZ", "FPR2", "IL12B", "NLRP3", "NFKBIA", "SOCS3", "C3", "TNFAIP3", "PARP14", "PTGES", "TNFRSF1B", "IRF7", "USP18", "MNDA", "DDX58", "NOD2", "IRGM", "ZBP1", "IRAK3", "JAK2", "BIRC3", "SYK", "IRF1", "RIPK2", "NFKB1", "HCK", "TRIM21", "TREX1", "ZC3H12A", "SRC", "LACC1", "STAT1", "TNIP1", "OAS3", "DTX3L", "CALCRL", "IFI16", "PARP9", "IKBKE", "TLR2", "IL27", "MEFV", "ADO…	Acute
GOBP_GRANULOCYTE_CHEMOTAXIS	0.000115554	0.00428377	0.740397	2.06478	0	77	c("CCL18", "CCL3", "CCL3L1", "CCL3L3", "CXCL10", "CCL4", "PDE4B", "NOD2", "SYK", "IL1B", "CSF1", "RAC2", "CCL15", "CCL23", "PIK3CG", "CCL2", "CX3CL1", "CCL7", "CCL8", "CMKLR1", "CXCL6", "CCL22", "ITGA9", "CXCL9", "TIRAP", "C5AR1", "FCER1G", "IL17RA", "CSF3R", "AKIRIN1", "CD74", "DNM1L", "SRP54", "TREM1", "VAV1")	Acute
REACTOME_DECTIN_1_MEDIATED_NONCANONICAL_NF_KB_SIGNALING	0.000121065	0.00428377	0.768567	2.06255	0	57	c("NFKB2", "PSMA6", "RELB", "CUL1", "PSME1", "RELA", "PSMB10", "PSME2", "PSMD10", "PSMB8", "FBXW11", "PSMD11", "PSMA5", "PSMA3", "CCL22", "PSMD7", "PSMD1", "PSMB9", "PSMA2", "UBE2M", "PSMC2", "PSMB4", "PSME3", "PSMD6", "PSME4", "PSMB7", "PSMD14", "PSMB6", "PSMC6", "PSMC1", "PSMB2", "PSMA4", "PSMC5", "PSMD12", "PSMB5", "CHUK", "PSMB3", "PSMA7", "PSMC4", "PSMD3", "PSMD5")	Acute
REACTOME_REGULATION_OF_HMOX1_EXPRESSION_AND_ACTIVITY	0.000119546	0.00428377	0.759906	2.05942	0	61	c("HMOX1", "PSMA6", "PRKCD", "NFE2L2", "CUL1", "PSME1", "PSMB10", "PSME2", "PSMD10", "PSMB8", "PSMD11", "PSMA5", "PSMA3", "PSMD7", "PSMD1", "PSMB9", "PSMA2", "PSMC2", "PSMB4", "PSME3", "CUL3", "PSMD6", "PSME4", "PSMB7", "PSMD14", "PSMB6", "PSMC6", "PSMC1", "MAFK", "PSMB2", "PSMA4", "PSMC5", "PSMD12", "PSMB5", "PSMB3", "PSMA7", "CSNK2A2", "PSMC4", "CSNK2A1", "KEAP1", "PSMD3", "PSMD5", "CSNK2B")	Acute
GOMF_CHEMOKINE_ACTIVITY	0.000140272	0.00460242	0.900013	2.05799	0	21	c("CCL18", "CCL3", "CCL3L1", "CCL3L3", "CXCL10", "CCL4", "CCL15", "CCL23", "CCL2", "CX3CL1", "CXCL16", "CCL7", "CCL8", "CXCL6", "CCL22", "CXCL9")	Acute
REACTOME_ANTIGEN_PROCESSING_CROSS_PRESENTATION	0.000112145	0.00428377	0.721237	2.05726	0	95	c("CD14", "TLR1", "TLR2", "TAP1", "CYBB", "PSMA6", "MYD88", "NCF1", "TAPBP", "TAP2", "PSME1", "NCF4", "TLR6", "PSMB10", "PSME2", "PSMD10", "HLA-A", "HLA-B", "HLA-C", "HLA-E", "HLA-F", "HLA-G", "PSMB8", "PSMD11", "PSMA5", "PSMA3", "B2M", "IKBKG", "PSMD7", "PSMD1", "PSMB9", "PSMA2", "VAMP8", "TIRAP", "IKBKB", "PSMC2", "ITGAV", "PSMB4", "PSME3", "PSMD6", "PSME4", "PSMB7", "PSMD14", "PSMB6", "PSMC6",…	Acute
GOBP_REGULATION_OF_RESPONSE_TO_CYTOKINE_STIMULUS	0.000107759	0.00428377	0.700412	2.05574	0	133	c("TNFAIP3", "PARP14", "IRF7", "USP18", "IFIH1", "DDX58", "IRGM", "ZBP1", "IRAK3", "SYK", "RIPK2", "TREX1", "OAS3", "IRAK2", "PARP9", "IKBKE", "TLR2", "NLRC5", "SOCS1", "ADAM17", "CAV1", "IL1RN", "CSF1", "HIF1A", "RFFL", "ADAR", "SPPL2A", "ISG15", "IL6", "SAMHD1", "NR1H3", "TRIM56", "PTPN1", "PTPN6", "CASP1", "STAP1", "PTPRC", "TRAF2", "GFI1", "OAS1", "AXL", "TBK1", "MED1", "RABGEF1", "OTUD4", "P…	Acute
GOBP_RESPONSE_TO_BACTERIUM	0.000100634	0.00428377	0.664121	2.05178	0	379	c("ACOD1", "CLEC4E", "TNF", "CCL3", "CXCL10", "SOD2", "GBP2", "FPR2", "IL12B", "NLRP3", "CMPK2", "NFKBIA", "C3", "CD274", "TNFAIP3", "MALT1", "PDE4B", "TNFRSF1B", "RNF213", "MAPKAPK2", "NOD2", "IRGM", "IRAK3", "CD14", "JAK2", "SYK", "RIPK2", "NFKB1", "HCK", "HERC6", "ZC3H12A", "SRC", "TLR1", "TNIP1", "OAS3", "IRAK2", "TLR2", "MTDH", "PELI1", "IL27", "GCH1", "IL1B", "MAPKBP1", "ZNFX1", "NOD1", "PT…	Acute
REACTOME_TCR_SIGNALING	0.000111483	0.00428377	0.715851	2.05078	0	99	c("NFKBIA", "MALT1", "LCP2", "VASP", "RIPK2", "NFKB1", "PTPRJ", "PSMA6", "NCK1", "CUL1", "FYB1", "PTPRC", "PSME1", "RELA", "PIK3R1", "PSMB10", "PSME2", "PSMD10", "PSMB8", "FBXW11", "PSMD11", "PSMA5", "BCL10", "TAB2", "PSMA3", "IKBKG", "PSMD7", "PSMD1", "PSMB9", "PSMA2", "IKBKB", "PSMC2", "PAG1", "HLA-DQB1", "PSMB4", "PSME3", "PSMD6", "PSME4", "PSMB7", "PSMD14", "PSMB6", "PSMC6", "PSMC1", "UBE2D2"…	Acute
REACTOME_CYTOKINE_SIGNALING_IN_IMMUNE_SYSTEM	0.00010012	0.00428377	0.659704	2.05004	0	550	c("TNF", "CCL3", "CCL3L1", "CCL3L3", "CXCL10", "SOD2", "GBP2", "CCL4", "IL12B", "ICAM1", "IFIT2", "NFKBIA", "SOCS3", "FPR1", "TNFRSF1B", "CDKN1A", "IRF7", "USP18", "USP41", "MAPKAPK2", "DDX58", "NOD2", "IRAK3", "SQSTM1", "JAK2", "BIRC3", "TNFSF9", "SYK", "IRF1", "RIPK2", "PIM1", "XAF1", "NFKB1", "HCK", "TRIM21", "MX1", "TNFSF15", "RSAD2", "NFKB2", "STAT1", "CEBPD", "IFIT3", "OAS3", "IRAK2", "EIF2…	Acute
GOBP_RESPONSE_TO_TUMOR_NECROSIS_FACTOR	0.000105186	0.00428377	0.686274	2.04823	0	163	c("ACOD1", "TNF", "CCL18", "CCL3", "CCL3L1", "CCL3L3", "GBP2", "CCL4", "NFKBIA", "TNFAIP3", "TNFRSF1B", "TRAF1", "CD14", "JAK2", "BIRC3", "SYK", "NFKB1", "ZC3H12A", "STAT1", "GCH1", "PTGS2", "ADAM17", "CD40", "ASS1", "ZFP36", "TANK", "RFFL", "SPPL2A", "FAS", "PID1", "CCL15", "CCL23", "ST18", "CCL2", "EXT1", "NFE2L2", "CASP1", "CX3CL1", "TRAF2", "RELA", "TNFRSF14", "CXCL16", "CCL7", "CCL8", "CCL22…	Acute
GOBP_NEGATIVE_REGULATION_OF_INNATE_IMMUNE_RESPONSE	0.000121271	0.00428377	0.763398	2.04379	0	56	c("ACOD1", "TNFAIP3", "PARP14", "USP18", "IRAK3", "TRIM21", "TREX1", "OAS3", "IFI16", "NLRC5", "TRAFD1", "DHX58", "ADAR", "ISG15", "SAMHD1", "NR1H3", "HLA-A", "HLA-B", "HLA-E", "HLA-F", "HLA-G", "OAS1", "NMI", "SLAMF8")	Acute
GOBP_GRANULOCYTE_MIGRATION	0.000112145	0.00428377	0.715847	2.04189	0	95	c("CCL18", "CCL3", "CCL3L1", "CCL3L3", "CXCL10", "CCL4", "PDE4B", "NOD2", "SYK", "IL1B", "MCOLN2", "CSF1", "MYD88", "IL1A", "RAC2", "CCL15", "CCL23", "PIK3CG", "CCL2", "CX3CL1", "CCL7", "CCL8", "RHOG", "CMKLR1", "WDR1", "CXCL6", "SLAMF8", "CCL22", "ITGA9", "CXCL9", "TIRAP", "C5AR1", "FCER1G", "IL17RA", "CSF3R", "AKIRIN1", "CD74")	Acute
REACTOME_C_TYPE_LECTIN_RECEPTORS_CLRS	0.000109278	0.00428377	0.69988	2.0327	0	118	c("CLEC4E", "NFKBIA", "MALT1", "SYK", "NFKB1", "SRC", "NFKB2", "IL1B", "LYN", "PSMA6", "CLEC4D", "CLEC4A", "PRKCD", "RELB", "CUL1", "PSME1", "RELA", "PSMB10", "PSME2", "RAF1", "CALM1", "PSMD10", "PSMB8", "FBXW11", "PSMD11", "PSMA5", "BCL10", "TAB2", "PSMA3", "CCL22", "IKBKG", "PSMD7", "PSMD1", "PSMB9", "PSMA2", "UBE2M", "IKBKB", "PSMC2", "FCER1G", "PSMB4", "PSME3", "PSMD6", "PSME4", "PSMB7", "PSM…	Acute
REACTOME_AUF1_HNRNP_D0_BINDS_AND_DESTABILIZES_MRNA	0.000122941	0.00428377	0.770017	2.03192	0	50	c("PSMA6", "PSME1", "PSMB10", "PSME2", "PSMD10", "PSMB8", "PSMD11", "PSMA5", "PSMA3", "PSMD7", "PSMD1", "PSMB9", "PSMA2", "HSPA8", "EIF4G1", "PSMC2", "PSMB4", "PSME3", "PSMD6", "PSME4", "PSMB7", "PSMD14", "PSMB6", "PSMC6", "HSPA1A", "PSMC1", "PSMB2", "PSMA4", "PSMC5", "PSMD12", "HNRNPD", "PSMB5", "PSMB3", "PSMA7", "PSMC4", "PSMD3", "PSMD5")	Acute
REACTOME_TNFR2_NON_CANONICAL_NF_KB_PATHWAY	0.000114837	0.00428377	0.724084	2.0316	0	81	c("TNF", "TNFRSF1B", "BIRC3", "TNFSF9", "TNFSF15", "NFKB2", "CD40", "PSMA6", "RELB", "CUL1", "TRAF2", "PSME1", "PSMB10", "TNFRSF14", "PSME2", "PSMD10", "PSMB8", "FBXW11", "PSMD11", "PSMA5", "PSMA3", "PSMD7", "PSMD1", "PSMB9", "PSMA2", "UBE2M", "TNFRSF8", "PSMC2", "TNFRSF1A", "PSMB4", "PSME3", "PSMD6", "PSME4", "PSMB7", "BIRC2", "PSMD14", "PSMB6", "PSMC6", "PSMC1", "PSMB2", "PSMA4", "PSMC5", "PSMD…	Acute
GOBP_MONOCYTE_CHEMOTAXIS	0.000126406	0.00428377	0.789993	2.0291	0	42	c("CCL18", "CCL3", "CCL3L1", "CCL3L3", "CXCL10", "CCL4", "FPR2", "LYN", "CCL15", "CCL23", "IL6", "CCL2", "CX3CL1", "CCL7", "CCL8", "PLA2G7", "SERPINE1", "SLAMF8", "CCL22")	Acute
REACTOME_DOWNSTREAM_SIGNALING_EVENTS_OF_B_CELL_RECEPTOR_BCR	0.000115942	0.00428377	0.727962	2.02593	0	76	c("NFKBIA", "MALT1", "NFKBIE", "NFKB1", "REL", "RASGRP1", "PSMA6", "CUL1", "PSME1", "RELA", "PSMB10", "PSME2", "CALM1", "PSMD10", "PSMB8", "FBXW11", "PSMD11", "PSMA5", "PRKCB", "BCL10", "PSMA3", "IKBKG", "PSMD7", "PSMD1", "PSMB9", "PSMA2", "IKBKB", "PSMC2", "PSMB4", "PSME3", "PSMD6", "PSME4", "PSMB7", "PSMD14", "PSMB6", "PSMC6", "PSMC1", "PSMB2", "PSMA4", "PSMC5", "PSMD12", "PSMB5", "CHUK", "PSMB…	Acute
GOBP_TOLL_LIKE_RECEPTOR_SIGNALING_PATHWAY	0.000110509	0.00428377	0.70149	2.02377	0	108	c("ACOD1", "TNF", "NFKBIA", "TNFAIP3", "IRF7", "MAPKAPK2", "NOD2", "IRAK3", "CD14", "BIRC3", "IRF1", "RIPK2", "RSAD2", "TLR1", "TNIP1", "IRAK2", "TLR2", "PELI1", "TNIP3", "IFI35", "CD40", "CAV1", "LYN", "MYD88", "PIK3AP1", "NR1H3", "NINJ1", "APPL1", "GFI1", "TLR6", "SMPDL3B", "TLR3", "BCL10", "OAS1", "NMI", "OTUD4", "TIRAP", "AP3B1", "UBQLN1", "BIRC2", "TICAM1")	Acute
REACTOME_HEDGEHOG_LIGAND_BIOGENESIS	0.000121581	0.00428377	0.757411	2.02191	0	55	c("ADAM17", "PSMA6", "PSME1", "PSMB10", "PSME2", "PSMD10", "VCP", "PSMB8", "PSMD11", "PSMA5", "PSMA3", "PSMD7", "PSMD1", "PSMB9", "PSMA2", "PSMC2", "PSMB4", "PSME3", "PSMD6", "PSME4", "PSMB7", "PSMD14", "PSMB6", "PSMC6", "PSMC1", "DERL2", "PSMB2", "PSMA4", "PSMC5", "PSMD12", "PSMB5", "PSMB3", "SYVN1", "PSMA7", "PSMC4", "PSMD3", "PSMD5", "SEL1L")	Acute
GOMF_CYTOKINE_RECEPTOR_BINDING	0.000105419	0.00428377	0.67808	2.02093	0	160	c("TNF", "CCL18", "CCL3", "CCL3L1", "CCL3L3", "CXCL10", "CCL4", "IL12B", "CFLAR", "TRAF1", "JAK2", "TNFSF9", "SYK", "TNFSF15", "STAT1", "IL27", "IL1B", "EBI3", "ADAM17", "CCRL2", "IL1RN", "CSF1", "MYD88", "IL1A", "SPRED1", "CCL15", "CCL23", "TNFSF10", "IL6", "CCL2", "IL15", "CX3CL1", "STAP1", "TRAF2", "PIK3R1", "CXCL16", "CCL7", "TYK2", "IL18", "CCL8", "CLCF1", "CXCL6", "CCL22", "IL12A", "IL13RA1…	Acute
GOBP_POSITIVE_REGULATION_OF_CYTOKINE_PRODUCTION	0.000100878	0.00428377	0.65531	2.02003	0	340	c("CLEC4E", "TNF", "CCL3", "IL12B", "NLRP3", "C3", "CD274", "MALT1", "PDE4B", "IRF7", "IFIH1", "MNDA", "MAPKAPK2", "DDX58", "NOD2", "IRAK3", "CD14", "JAK2", "SYK", "IRF1", "RIPK2", "SRC", "RSAD2", "TLR1", "LACC1", "STAT1", "OAS3", "IFI16", "TLR2", "EIF2AK2", "PELI1", "PTPRJ", "IL27", "MEFV", "CLEC5A", "IL1B", "RASGRP1", "EBI3", "NOD1", "PTGS2", "MCOLN2", "CYBB", "OAS2", "ADAM17", "CD40", "NOS2", …	Acute
GOBP_RESPONSE_TO_CYTOKINE	0.00010003	0.00428377	0.648494	2.01962	0	642	c("ACOD1", "TNF", "CCL18", "CCL3", "CCL3L1", "CCL3L3", "CXCL10", "GBP2", "CCL4", "IL12B", "ICAM1", "IFIT2", "NFKBIA", "SOCS3", "CD274", "TNFAIP3", "PARP14", "ACSL1", "TNFRSF1B", "TRAF1", "LOX", "IRF7", "USP18", "IFIH1", "MNDA", "MAPKAPK2", "DDX58", "IRGM", "ZBP1", "IRAK3", "CD14", "JAK2", "BIRC3", "SYK", "IRF1", "CDC42EP2", "RIPK2", "XAF1", "NFKB1", "HCK", "TRIM21", "TREX1", "MX1", "ZC3H12A", "NR…	Acute
GOBP_POSITIVE_REGULATION_OF_DEFENSE_RESPONSE	0.00010337	0.00428377	0.666016	2.01617	0	210	c("TNF", "CCL3", "NFKBIZ", "FPR2", "IL12B", "NFKBIA", "C3", "IRF7", "MNDA", "NOD2", "IRGM", "ZBP1", "JAK2", "SYK", "RIPK2", "HCK", "SRC", "TNIP1", "IFI16", "PARP9", "IKBKE", "TLR2", "NLRC5", "IL1B", "RASGRP1", "ZNFX1", "NOD1", "PTGS2", "IFI35", "ABCC1", "CTSC", "LYN", "GBP5", "PVR", "CEBPB", "LDLR", "RIOK3", "PIK3CG", "SPI1", "IL6", "RNF31", "IL15", "TRIM56", "CASP1", "CX3CL1", "STAP1", "TRIM5", …	Acute
REACTOME_SIGNALING_BY_THE_B_CELL_RECEPTOR_BCR	0.000110595	0.00428377	0.69874	2.01108	0	103	c("NFKBIA", "MALT1", "SYK", "NFKBIE", "NFKB1", "REL", "ORAI2", "RASGRP1", "LYN", "PSMA6", "PIK3AP1", "NCK1", "PTPN6", "CUL1", "PSME1", "RELA", "PIK3R1", "PSMB10", "PSME2", "CALM1", "PSMD10", "PSMB8", "FBXW11", "PSMD11", "PSMA5", "PRKCB", "BCL10", "PSMA3", "IKBKG", "PSMD7", "PSMD1", "PSMB9", "PSMA2", "IKBKB", "PSMC2", "PSMB4", "PSME3", "PSMD6", "PSME4", "PSMB7", "PSMD14", "PSMB6", "PSMC6", "PSMC1"…	Acute
GOBP_CYTOKINE_PRODUCTION_INVOLVED_IN_IMMUNE_RESPONSE	0.000115554	0.00428377	0.720256	2.00862	0	77	c("TNF", "NLRP3", "MALT1", "TNFRSF1B", "DDX58", "NOD2", "IRAK3", "RSAD2", "LACC1", "IL1B", "HMOX1", "IL6", "TRAF2", "BST2", "TNFRSF14", "CD55", "HLA-A", "HLA-E", "HLA-F", "HLA-G", "IL18", "TLR3", "BCL10", "DDX21", "SLAMF9", "NR4A3", "B2M", "ARID5A", "TRPM4", "CD74", "TICAM1", "IL10", "FZD5", "TREM1", "DDX1", "TGFB1")	Acute
GOBP_REGULATION_OF_INFLAMMATORY_RESPONSE	0.000101999	0.00428377	0.656704	2.00508	0	256	c("ACOD1", "TNF", "CCL3", "NFKBIZ", "FPR2", "IL12B", "NLRP3", "NFKBIA", "SOCS3", "C3", "TNFAIP3", "PTGES", "TNFRSF1B", "USP18", "NOD2", "ZBP1", "JAK2", "BIRC3", "SYK", "NFKB1", "HCK", "TREX1", "SRC", "LACC1", "TNIP1", "CALCRL", "TLR2", "MEFV", "ADORA2A", "RHBDF2", "AOAH", "IL1B", "PTGS2", "IFI35", "ABCC1", "CTSC", "LYN", "ZFP36", "PSMA6", "MYD88", "AKNA", "CEBPB", "MMP9", "PRKCD", "LDLR", "PIK3AP…	Acute
GOBP_NIK_NF_KAPPAB_SIGNALING	0.000110595	0.00428377	0.696071	2.00419	0	104	c("TNF", "IL12B", "NLRP3", "NFKBIA", "MALT1", "NOD2", "CD14", "BIRC3", "TNFSF15", "ZC3H12A", "NFKB2", "IKBKE", "TLR2", "EIF2AK2", "REL", "IL1B", "NOD1", "EZR", "IFI35", "PRDX1", "RELB", "BCL3", "SPI1", "TRAF2", "RELA", "TLR6", "AGO3", "IL18", "TLR3", "NMI", "PTP4A3", "TIRAP", "RC3H2", "PPM1B", "RC3H1", "BIRC2", "SASH1", "APP")	Acute
GOBP_TYPE_I_INTERFERON_PRODUCTION	0.000113675	0.00428377	0.707575	2.00122	0	87	c("ACOD1", "IRF7", "IFIH1", "DDX58", "CD14", "SYK", "IRF1", "RIPK2", "TRIM21", "TREX1", "STAT1", "OAS3", "TLR2", "REL", "OAS2", "DHX58", "MYD88", "ISG15", "RELB", "RIOK3", "TRIM56", "NPLOC4", "TLR3", "ILRUN", "OAS1", "OTUD5", "NMI", "TBK1", "PTPN11", "TIRAP", "PPM1B", "TOMM70", "POLR3D", "G3BP1", "CGAS", "TICAM1", "IL10")	Acute
GOMF_CCR_CHEMOKINE_RECEPTOR_BINDING	0.000141543	0.00463176	0.884396	2.00081	0	20	c("CCL18", "CCL3", "CCL3L1", "CCL3L3", "CCL4", "STAT1", "CCRL2", "CCL15", "CCL23", "CCL2", "CX3CL1", "CCL7", "CCL8", "CCL22")	Acute
GOBP_POSITIVE_REGULATION_OF_NF_KAPPAB_TRANSCRIPTION_FACTOR_ACTIVITY	0.000108672	0.00428377	0.684848	1.99714	0	123	c("TNF", "NLRP3", "MALT1", "CFLAR", "TRAF1", "NOD2", "IRAK3", "SLCO3A1", "RIPK2", "TRIM21", "IRAK2", "TLR2", "MTDH", "EIF2AK2", "IL1B", "NOD1", "CD40", "CAV1", "PSMA6", "MYD88", "IL6", "RNF31", "CX3CL1", "TRIM5", "MTPN", "TRIM13", "TRAF2", "RELA", "TLR6", "TRIM34", "IL18", "TLR3", "PRKCB", "BCL10", "CLOCK", "IKBKG", "TIRAP", "IKBKB", "TRIM25", "ZBTB7A", "STAT3", "AIM2", "HSPA1A", "HSPA1B", "TICAM…	Acute
GOBP_RESPONSE_TO_CHEMOKINE	0.000120482	0.00428377	0.742037	1.9967	0	58	c("CCL18", "CCL3", "CCL3L1", "CCL3L3", "CXCL10", "CCL4", "LOX", "ZC3H12A", "CCRL2", "HIF1A", "CCL15", "CCL23", "CCL2", "CX3CL1", "CCL7", "CCL8", "CMKLR1", "LRCH1", "CXCL6", "CCL22", "CXCL9")	Acute
REACTOME_REGULATION_OF_RUNX3_EXPRESSION_AND_ACTIVITY	0.000122504	0.00428377	0.752844	1.9928	0	51	c("SRC", "PSMA6", "PSME1", "PSMB10", "PSME2", "PSMD10", "PSMB8", "PSMD11", "PSMA5", "PSMA3", "MDM2", "PSMD7", "PSMD1", "PSMB9", "PSMA2", "PSMC2", "PSMB4", "PSME3", "PSMD6", "PSMB7", "PSMD14", "PSMB6", "PSMC6", "PSMC1", "PSMB2", "PSMA4", "PSMC5", "SMURF1", "PSMD12", "PSMB5", "PSMB3", "TGFB1", "PSMA7", "PSMC4", "PSMD3", "CBFB", "PSMD5", "SMURF2", "PSMD4", "PSMD2", "UBC")	Acute
GOBP_POSITIVE_REGULATION_OF_TUMOR_NECROSIS_FACTOR_SUPERFAMILY_CYTOKINE_PRODUCTION	0.000114797	0.00428377	0.708922	1.99103	0	82	c("CCL3", "IL12B", "IFIH1", "MAPKAPK2", "DDX58", "NOD2", "CD14", "JAK2", "SYK", "RIPK2", "TLR1", "OAS3", "TLR2", "PTPRJ", "RASGRP1", "NOD1", "CYBB", "OAS2", "MYD88", "SPN", "IL1A", "IL6", "PTPRC", "PIK3R1", "HLA-E", "TLR3", "BCL10", "OAS1", "ARID5A", "PTPN11", "TIRAP", "TNFRSF8", "STAT3", "TICAM1", "APP")	Acute
REACTOME_DDX58_IFIH1_MEDIATED_INDUCTION_OF_INTERFERON_ALPHA_BETA	0.000121271	0.00428377	0.74352	1.99057	0	56	c("NFKBIA", "TNFAIP3", "IRF7", "IFIH1", "DDX58", "NFKB1", "NFKB2", "IKBKE", "NLRC5", "UBE2L6", "DHX58", "TANK", "ISG15", "UBA7", "TRAF2", "RELA", "UBE2D3", "OTUD5", "IKBKG", "TBK1", "IKBKB", "TRIM25", "HSP90AB1", "TOMM70", "APP", "UBE2D2", "UBE2K", "CHUK", "CREBBP")	Acute
GOBP_NEGATIVE_REGULATION_OF_VIRAL_PROCESS	0.000118694	0.00428377	0.728011	1.9901	0	66	c("TNF", "IFIH1", "TRIM21", "MX1", "RSAD2", "STAT1", "TNIP1", "OAS3", "IFI16", "EIF2AK2", "ZNFX1", "OAS2", "OASL", "ZFP36", "N4BP1", "PARP10", "ISG15", "CH25H", "ZC3HAV1", "ISG20", "TRIM5", "TRIM13", "RESF1", "BST2", "LY6E", "OAS1", "APOBEC3H", "TRIM25", "TRIM26", "PTX3", "IFITM1")	Acute
GOBP_MYELOID_LEUKOCYTE_MIGRATION	0.000106542	0.00428377	0.670991	1.98907	0	150	c("CCL18", "CCL3", "CCL3L1", "CCL3L3", "CXCL10", "CCL4", "FPR2", "PDE4B", "MMP14", "NOD2", "SYK", "IL1B", "MCOLN2", "LYN", "CSF1", "MYD88", "IL1A", "RAC2", "CCL15", "CCL23", "PIK3CG", "RIN3", "SPI1", "IL6", "CCL2", "CX3CL1", "STAP1", "EDNRB", "CD200", "CCL7", "CCL8", "RHOG", "PLA2G7", "CD47", "CMKLR1", "WDR1", "CXCL6", "SWAP70", "SERPINE1", "SLAMF8", "CCL22", "ITGA9", "CXCL9", "TIRAP", "C5AR1", "…	Acute
REACTOME_CLEC7A_DECTIN_1_SIGNALING	0.000112145	0.00428377	0.695272	1.9832	0	95	c("NFKBIA", "MALT1", "SYK", "NFKB1", "SRC", "NFKB2", "IL1B", "PSMA6", "PRKCD", "RELB", "CUL1", "PSME1", "RELA", "PSMB10", "PSME2", "CALM1", "PSMD10", "PSMB8", "FBXW11", "PSMD11", "PSMA5", "BCL10", "TAB2", "PSMA3", "CCL22", "IKBKG", "PSMD7", "PSMD1", "PSMB9", "PSMA2", "UBE2M", "IKBKB", "PSMC2", "PSMB4", "PSME3", "PSMD6", "PSME4", "PSMB7", "PSMD14", "PSMB6", "PSMC6", "PSMC1", "UBE2D2", "PSMB2", "PS…	Acute
GOBP_POSITIVE_REGULATION_OF_RESPONSE_TO_BIOTIC_STIMULUS	0.000107527	0.00428377	0.674694	1.98302	0	135	c("ACOD1", "FPR2", "IL12B", "CD274", "IRF7", "MNDA", "NOD2", "IRGM", "ZBP1", "SYK", "HCK", "SRC", "IFI16", "PARP9", "IKBKE", "NLRC5", "RASGRP1", "ZNFX1", "DDX60", "IFI35", "OASL", "LYN", "DHX58", "GBP5", "PVR", "RIOK3", "SPI1", "TRIM56", "TRIM5", "HLA-E", "HLA-F", "HLA-G", "ANKRD17", "NMI", "IL12A", "TBK1", "MED1", "TIRAP", "IKBKB", "TOMM70", "POLR3D", "SFPQ", "AIM2", "CGAS", "SASH1", "NECTIN2", …	Acute
GOBP_POSITIVE_REGULATION_OF_TYPE_I_INTERFERON_PRODUCTION	0.000121581	0.00428377	0.742202	1.98131	0	55	c("IRF7", "IFIH1", "DDX58", "CD14", "SYK", "IRF1", "RIPK2", "STAT1", "OAS3", "TLR2", "OAS2", "DHX58", "MYD88", "ISG15", "RIOK3", "TRIM56", "TLR3", "OAS1", "TBK1", "PTPN11", "TOMM70", "POLR3D", "G3BP1", "CGAS", "TICAM1")	Acute
GOBP_T_CELL_DIFFERENTIATION_INVOLVED_IN_IMMUNE_RESPONSE	0.000121581	0.00428377	0.74085	1.9777	0	55	c("CLEC4E", "NFKBIZ", "IL12B", "NLRP3", "MALT1", "RIPK2", "ZC3H12A", "IL27", "CLEC4D", "SPN", "RELB", "SEMA4A", "BCL3", "BATF", "IL6", "LY9", "FGL2", "IL18", "NFKBID", "RC3H2", "FCER1G", "FOXP1", "RC3H1", "STAT3")	Acute
GOBP_INFLAMMATORY_RESPONSE	0.00010017	0.00428377	0.637046	1.97734	0	524	c("ACOD1", "TNF", "CCL18", "CCL3", "CCL3L1", "CCL3L3", "NFKBIZ", "CXCL10", "CCL4", "FPR2", "IL12B", "NLRP3", "NFKBIA", "SOCS3", "FPR1", "C3", "TNFAIP3", "CERS6", "PTGES", "TNFRSF1B", "ITGAL", "USP18", "MAPKAPK2", "NOD2", "IRGM", "ZBP1", "CD14", "JAK2", "BIRC3", "SYK", "RIPK2", "NFKB1", "HCK", "TREX1", "ZC3H12A", "SRC", "TLR1", "LACC1", "TNIP1", "IRAK2", "CALCRL", "IFI16", "TLR2", "IL27", "MEFV", …	Acute
GOBP_REGULATION_OF_TYPE_I_INTERFERON_MEDIATED_SIGNALING_PATHWAY	0.000127453	0.00428377	0.775763	1.97623	0	40	c("IRF7", "USP18", "ZBP1", "TREX1", "OAS3", "IKBKE", "NLRC5", "ADAR", "ISG15", "SAMHD1", "TRIM56", "PTPN1", "PTPN6", "OAS1", "TBK1", "PTPN11", "HSP90AB1", "CDC37", "PTPN2", "UBE2K", "LSM14A", "CNOT7", "YTHDF2")	Acute
GOBP_POSITIVE_REGULATION_OF_INNATE_IMMUNE_RESPONSE	0.000110144	0.00428377	0.682037	1.97069	0	110	c("FPR2", "IL12B", "IRF7", "MNDA", "NOD2", "IRGM", "ZBP1", "SYK", "HCK", "SRC", "IFI16", "PARP9", "IKBKE", "NLRC5", "RASGRP1", "ZNFX1", "IFI35", "LYN", "GBP5", "PVR", "RIOK3", "SPI1", "TRIM56", "TRIM5", "HLA-E", "HLA-F", "HLA-G", "NMI", "IL12A", "TBK1", "MED1", "TIRAP", "IKBKB", "TOMM70", "POLR3D", "SFPQ", "AIM2", "CGAS", "NECTIN2", "UBE2K", "PAK2", "LSM14A")	Acute
REACTOME_NEGATIVE_REGULATION_OF_NOTCH4_SIGNALING	0.000122941	0.00428377	0.746094	1.96879	0	50	c("PSMA6", "CUL1", "PSME1", "PSMB10", "PSME2", "PSMD10", "PSMB8", "PSMD11", "PSMA5", "PSMA3", "PSMD7", "YWHAZ", "PSMD1", "PSMB9", "PSMA2", "PSMC2", "PSMB4", "PSME3", "PSMD6", "PSMB7", "PSMD14", "PSMB6", "PSMC6", "PSMC1", "PSMB2", "PSMA4", "PSMC5", "PSMD12", "PSMB5", "PSMB3", "PSMA7", "PSMC4", "PSMD3", "PSMD5")	Acute
GOBP_TUMOR_NECROSIS_FACTOR_SUPERFAMILY_CYTOKINE_PRODUCTION	0.000107956	0.00428377	0.671085	1.96787	0	132	c("CCL3", "IL12B", "CD274", "TNFAIP3", "IFIH1", "MAPKAPK2", "DDX58", "NOD2", "IRAK3", "CD14", "JAK2", "SYK", "RIPK2", "TREX1", "ZC3H12A", "TLR1", "OAS3", "TLR2", "PTPRJ", "RASGRP1", "NOD1", "CYBB", "OAS2", "ZFP36", "MYD88", "GPR18", "SPN", "CLEC4A", "IL1A", "BCL3", "IL6", "PTPN6", "CX3CL1", "PTPRC", "PIK3R1", "HLA-E", "TLR3", "ACP5", "ILRUN", "CD47", "BCL10", "OAS1", "AXL", "ARID5A", "UBE2J1", "P…	Acute
GOBP_DEFENSE_RESPONSE	0.0001	0.00428377	0.629097	1.96704	0	1034	c("ACOD1", "CLEC4E", "TNF", "CCL18", "CCL3", "CCL3L1", "CCL3L3", "NFKBIZ", "CXCL10", "GBP2", "CCL4", "FPR2", "IL12B", "NLRP3", "IFIT2", "NFKBIA", "SOCS3", "FPR1", "C3", "TNFAIP3", "PARP14", "MALT1", "CERS6", "PTGES", "TNFRSF1B", "IRF7", "RNF213", "ITGAL", "USP18", "IFIH1", "MNDA", "MAPKAPK2", "DDX58", "NOD2", "IRGM", "ZBP1", "IRAK3", "CD14", "JAK2", "BIRC3", "ICOSLG", "SYK", "IRF1", "CDC42EP2", "…	Acute
GOBP_T_CELL_ACTIVATION_INVOLVED_IN_IMMUNE_RESPONSE	0.000116932	0.00428377	0.711165	1.96648	0	72	c("CLEC4E", "NFKBIZ", "IL12B", "ICAM1", "NLRP3", "MALT1", "ITGAL", "RIPK2", "ZC3H12A", "IL27", "LCP1", "CLEC4D", "SPN", "RELB", "SEMA4A", "BCL3", "BATF", "IL6", "LY9", "FGL2", "IL18", "NFKBID", "APBB1IP", "RC3H2", "FCER1G", "SLC11A1", "FOXP1", "RC3H1", "STAT3", "CD74")	Acute
REACTOME_DEFECTIVE_CFTR_CAUSES_CYSTIC_FIBROSIS	0.000121271	0.00428377	0.734435	1.96625	0	56	c("PSMA6", "PSME1", "PSMB10", "PSME2", "PSMD10", "VCP", "PSMB8", "PSMD11", "PSMA5", "PSMA3", "PSMD7", "PSMD1", "PSMB9", "PSMA2", "PSMC2", "PSMB4", "PSME3", "PSMD6", "PSME4", "PSMB7", "PSMD14", "PSMB6", "PSMC6", "PSMC1", "DERL2", "PSMB2", "PSMA4", "PSMC5", "PSMD12", "PSMB5", "PSMB3", "PSMA7", "PSMC4", "PSMD3", "PSMD5", "SEL1L", "PSMD4", "PSMD2", "UBC")	Acute
REACTOME_SIGNALING_BY_INTERLEUKINS	0.000100766	0.00428377	0.636607	1.96481	0	363	c("TNF", "CCL3", "CCL3L1", "CCL3L3", "CXCL10", "SOD2", "CCL4", "IL12B", "ICAM1", "NFKBIA", "SOCS3", "FPR1", "TNFRSF1B", "CDKN1A", "MAPKAPK2", "NOD2", "IRAK3", "SQSTM1", "JAK2", "SYK", "RIPK2", "PIM1", "NFKB1", "HCK", "NFKB2", "STAT1", "CEBPD", "IRAK2", "PELI1", "IL27", "IL1B", "EBI3", "NOD1", "PTGS2", "SOCS1", "LCP1", "LYN", "IL1RN", "CSF1", "NOS2", "HIF1A", "HMOX1", "PSMA6", "MYD88", "SERPINB2",…	Acute
HALLMARK_COMPLEMENT	0.000105731	0.00428377	0.659879	1.96381	0	157	c("C3", "EHD1", "TNFAIP3", "MMP14", "LCP2", "IRF7", "GPD2", "JAK2", "PLEK", "MMP13", "IRF1", "PIM1", "CP", "SRC", "PIK3R5", "RASGRP1", "DGKH", "MAFF", "CTSC", "DYRK2", "LYN", "GCA", "DOCK4", "SERPINB2", "CEBPB", "F10", "PRKCD", "PIK3CG", "IL6", "CASP1", "CD55", "RAF1", "CALM1", "VCPIP1", "RHOG", "PLA2G7", "HSPA5", "ME1", "OLR1", "SERPINE1", "PLA2G4A", "CFB", "PSMB9", "DOCK10", "FCER1G", "RNF4", "…	Acute
GOBP_IMMUNE_RESPONSE_REGULATING_SIGNALING_PATHWAY	0.000101102	0.00428377	0.638913	1.96377	0	315	c("ACOD1", "CLEC4E", "TNF", "NFKBIZ", "FPR2", "NFKBIA", "FPR1", "TNFAIP3", "MALT1", "PDE4B", "LCP2", "IRF7", "IFIH1", "MNDA", "MAPKAPK2", "DDX58", "NOD2", "IRGM", "IRAK3", "CD14", "BIRC3", "ICOSLG", "SYK", "IRF1", "RIPK2", "HCK", "ZC3H12A", "SRC", "RSAD2", "TLR1", "LACC1", "TNIP1", "OAS3", "SLC15A3", "IRAK2", "TLR2", "PELI1", "PTPRJ", "NOD1", "EZR", "DDX60", "TNIP3", "IFI35", "OASL", "CD40", "CD3…	Acute
GOBP_NEGATIVE_REGULATION_OF_NF_KAPPAB_TRANSCRIPTION_FACTOR_ACTIVITY	0.000117619	0.00428377	0.713219	1.96366	0	70	c("ACOD1", "NLRP3", "NFKBIA", "TNFAIP3", "NOD2", "IRAK3", "TRIM21", "ZC3H12A", "IRAK2", "PELI1", "NLRC5", "PARP10", "BCL3", "SPI1", "GFI1", "CD200", "PSMD10", "CMKLR1", "MTURN", "ERBIN", "PPP2CB", "AIM2", "IL10")	Acute
GOBP_POSITIVE_REGULATION_OF_INTERLEUKIN_8_PRODUCTION	0.000124502	0.00428377	0.754118	1.9635	0	46	c("TNF", "DDX58", "NOD2", "CD14", "SYK", "TLR1", "TLR2", "IL1B", "NOD1", "NOS2", "MYD88", "IL6", "RELA", "TLR3", "BCL10", "SERPINE1", "TIRAP", "STAT3", "RAB1A", "HSPA1A", "HSPA1B", "CD74")	Acute
REACTOME_DEGRADATION_OF_AXIN	0.000122504	0.00428377	0.740084	1.95902	0	51	c("PSMA6", "PSME1", "PSMB10", "PSME2", "PSMD10", "PSMB8", "PSMD11", "PSMA5", "PSMA3", "PSMD7", "PSMD1", "PSMB9", "PSMA2", "PSMC2", "PSMB4", "PSME3", "PSMD6", "PSME4", "PSMB7", "PSMD14", "PSMB6", "PSMC6", "PSMC1", "PSMB2", "PSMA4", "PSMC5", "PSMD12", "PSMB5", "PSMB3", "PSMA7", "PSMC4", "PSMD3", "PSMD5", "SMURF2", "PSMD4", "PSMD2", "UBC", "PSMC3", "UBB", "PSMD13", "TNKS2")	Acute
GOBP_REGULATION_OF_HUMORAL_IMMUNE_RESPONSE	0.000273261	0.00748821	0.830754	1.95781	1	25	c("ACOD1", "TNF", "C3", "NOD2", "IL1B", "PTPN6", "PTPRC", "CD55")	Acute
GOBP_POSITIVE_REGULATION_OF_INTERLEUKIN_1_BETA_PRODUCTION	0.000126727	0.00428377	0.765135	1.95759	0	41	c("TNF", "CCL3", "NLRP3", "MALT1", "MNDA", "NOD2", "JAK2", "RIPK2", "IFI16", "MEFV", "NOD1", "MYD88", "GBP5", "IL6", "CASP1", "TLR6", "GSDMD", "EGR1", "STAT3", "AIM2", "PANX1", "APP")	Acute
REACTOME_STABILIZATION_OF_P53	0.000122205	0.00428377	0.737447	1.95729	0	52	c("COP1", "PSMA6", "PSME1", "PSMB10", "PSME2", "PSMD10", "PSMB8", "PSMD11", "PSMA5", "PSMA3", "MDM2", "PSMD7", "PSMD1", "PSMB9", "PSMA2", "PSMC2", "PSMB4", "PSME3", "PSMD6", "PSME4", "PSMB7", "PSMD14", "PSMB6", "PSMC6", "PSMC1", "PSMB2", "PSMA4", "PSMC5", "PSMD12", "PSMB5", "PSMB3", "PSMA7", "PSMC4", "PSMD3", "MDM4", "PSMD5")	Acute
GOBP_POSITIVE_REGULATION_OF_INTERFERON_BETA_PRODUCTION	0.000129116	0.00429362	0.779955	1.95641	0	36	c("IRF7", "IFIH1", "DDX58", "IRF1", "RIPK2", "OAS3", "TLR2", "OAS2", "DHX58", "ISG15", "RIOK3", "TRIM56", "TLR3", "OAS1", "TBK1", "PTPN11", "TOMM70", "POLR3D", "TICAM1")	Acute
GOBP_INTERLEUKIN_1_MEDIATED_SIGNALING_PATHWAY	0.000273261	0.00748821	0.829978	1.95599	1	25	c("ZBP1", "IRAK3", "IRAK2", "IL1B", "IL1RN", "MYD88", "ST18", "IL6", "RELA", "EGR1", "OTUD4", "IKBKB")	Acute
GOBP_DEFENSE_RESPONSE_TO_BACTERIUM	0.000107759	0.00428377	0.666147	1.95517	0	133	c("CLEC4E", "TNF", "GBP2", "FPR2", "IL12B", "RNF213", "NOD2", "IRGM", "SYK", "RIPK2", "OAS3", "TLR2", "MAPKBP1", "ZNFX1", "NOD1", "OAS2", "ADAM17", "NOS2", "MYD88", "CLEC4D", "RBPJ", "CEBPB", "SPN", "PRKCD", "ISG15", "BCL3", "IL6", "LCN2", "RNF31", "NOTCH2", "TLR6", "TNFRSF14", "HLA-A", "HLA-E", "TLR3", "ANKRD17", "ACP5", "GSDMD", "OAS1", "CXCL6", "SERPINE1", "GBP6", "SLAMF8", "IL12A", "TBK1", "T…	Acute
GOBP_INTERFERON_BETA_PRODUCTION	0.000122504	0.00428377	0.73719	1.95136	0	51	c("IRF7", "IFIH1", "DDX58", "IRF1", "RIPK2", "OAS3", "TLR2", "REL", "OAS2", "DHX58", "ISG15", "RELB", "RIOK3", "TRIM56", "TLR3", "OAS1", "NMI", "TBK1", "PTPN11", "TIRAP", "PPM1B", "TOMM70", "POLR3D")	Acute
REACTOME_ANTIVIRAL_MECHANISM_BY_IFN_STIMULATED_GENES	0.000115942	0.00428377	0.700524	1.94957	0	76	c("USP18", "USP41", "DDX58", "MX1", "STAT1", "OAS3", "EIF2AK2", "KPNA3", "OAS2", "UBE2L6", "OASL", "EIF4G2", "FLNB", "ISG15", "KPNA4", "UBA7", "NUP98", "OAS1", "EIF4E", "RANBP2", "ABCE1", "EIF4G1", "TRIM25", "KPNB1", "PPM1B", "EIF4A1", "NUP153", "TPR", "NUP54", "FLNA", "UBE2N", "NUP88", "NUP58", "KPNA1", "SEH1L", "ARIH1")	Acute
GOBP_POSITIVE_REGULATION_OF_INFLAMMATORY_RESPONSE	0.000110791	0.00428377	0.677678	1.94806	0	102	c("TNF", "CCL3", "NFKBIZ", "IL12B", "NFKBIA", "C3", "ZBP1", "JAK2", "TNIP1", "TLR2", "IL1B", "PTGS2", "IFI35", "ABCC1", "CTSC", "CEBPB", "LDLR", "PIK3CG", "IL6", "IL15", "CASP1", "CX3CL1", "STAP1", "NINJ1", "HLA-E", "IL18", "TLR3", "PLA2G7", "CD47", "NUPR1", "NMI", "SERPINE1", "CLOCK", "VAMP8", "TNFRSF1A", "IL17RA", "KARS1")	Acute
GOBP_IMMUNE_RESPONSE	0.0001	0.00428377	0.6224	1.94613	0	1038	c("ACOD1", "CLEC4E", "TNF", "CCL18", "CCL3", "CCL3L1", "CCL3L3", "NFKBIZ", "CXCL10", "GBP2", "CCL4", "FPR2", "IL12B", "ICAM1", "NLRP3", "IFIT2", "NFKBIA", "FPR1", "C3", "CD274", "TNFAIP3", "PARP14", "MALT1", "PDE4B", "LCP2", "TNFRSF1B", "IRF7", "ITGAL", "USP18", "IFIH1", "MNDA", "MAPKAPK2", "DDX58", "NOD2", "IRGM", "ZBP1", "ST3GAL1", "IRAK3", "CD14", "JAK2", "ITGB8", "BIRC3", "TNFSF9", "ICOSLG", …	Acute
REACTOME_DEGRADATION_OF_DVL	0.0001221	0.00428377	0.730833	1.94304	0	53	c("PSMA6", "PSME1", "PSMB10", "PSME2", "PSMD10", "PSMB8", "PSMD11", "PSMA5", "PSMA3", "PSMD7", "PSMD1", "PSMB9", "PSMA2", "PSMC2", "PSMB4", "PSME3", "CUL3", "PSMD6", "PSME4", "PSMB7", "PSMD14", "PSMB6", "PSMC6", "PSMC1", "PSMB2", "PSMA4", "PSMC5", "PSMD12", "PSMB5", "PSMB3", "PSMA7", "PSMC4", "PSMD3", "PSMD5", "PSMD4", "PSMD2", "UBC", "PSMC3", "UBB", "DVL1", "PSMD13", "KLHL12")	Acute
GOCC_PROTEASOME_COMPLEX	0.000121271	0.00428377	0.725624	1.94266	0	56	c("PSMA6", "PSME1", "PSMB10", "PSME2", "PSMD10", "VCP", "PSMB8", "PSMD11", "PSMA5", "TXNL1", "PSMA3", "PSMD7", "PSMD1", "PSMB9", "PSMA2", "RAD23B", "PSMC2", "ECPAS", "PSMB4", "PSME3", "PSMD6", "PSME4", "PSMB7", "UBQLN1", "PSMD14", "PSMB6", "PSMC6", "PSMC1", "PSMB2", "PSMA4", "PSMC5", "PSMD12", "USP14", "PSMB5", "PSMB3", "PSMA7", "PSMC4", "PSMD3", "PSMD5", "ADRM1", "PSMD4", "PSMD2")	Acute
GOCC_CYTOPLASMIC_STRESS_GRANULE	0.000118175	0.00428377	0.707772	1.94142	0	68	c("ZNFX1", "ZFP36", "LARP1", "PRRC2C", "MOV10", "RBPMS", "VCP", "YTHDF1", "CSDE1", "EIF4E", "EIF2S1", "C9orf72", "LARP4B", "ELAVL1", "EIF4G1", "CAPRIN1", "RC3H2", "TRIM25", "KPNB1", "RC3H1", "FMR1", "G3BP1", "ROCK1", "LARP4", "NUFIP2", "LSM14A", "HNRNPK", "STAU2", "DDX1", "ATXN2", "YTHDF2", "STAU1", "ATXN2L", "CELF1", "PUM2", "DDX6", "DDX19B", "TARDBP", "NXF1", "GIGYF2", "UBAP2L")	Acute
GOBP_I_KAPPAB_KINASE_NF_KAPPAB_SIGNALING	0.000102627	0.00428377	0.638074	1.94114	0	237	c("TNF", "NFKBIA", "TNFAIP3", "MALT1", "CFLAR", "TRAF1", "NOD2", "SQSTM1", "BIRC3", "RIPK2", "TRIM21", "ZC3H12A", "STAT1", "TNIP1", "IRAK2", "IKBKE", "TLR2", "MTDH", "PELI1", "REL", "IL1B", "MAPKBP1", "NOD1", "TNIP3", "LPAR1", "CD40", "TANK", "HMOX1", "MYD88", "CLEC4D", "IL1A", "RELB", "RIOK3", "TNFSF10", "BCL3", "RNF31", "AZI2", "PIM2", "ATP2C1", "CASP1", "CX3CL1", "TRIM5", "PLK2", "TRIM13", "TR…	Acute
GOBP_NEGATIVE_REGULATION_OF_VIRAL_GENOME_REPLICATION	0.000127453	0.00428377	0.761951	1.94104	0	40	c("TNF", "IFIH1", "MX1", "RSAD2", "TNIP1", "OAS3", "IFI16", "EIF2AK2", "ZNFX1", "OAS2", "OASL", "N4BP1", "PARP10", "ISG15", "ZC3HAV1", "ISG20", "RESF1", "BST2", "OAS1", "APOBEC3H")	Acute
REACTOME_CELLULAR_RESPONSE_TO_HYPOXIA	0.000117897	0.00428377	0.706029	1.94076	0	69	c("HIF1A", "PSMA6", "PSME1", "PSMB10", "PSME2", "PSMD10", "UBE2D3", "PSMB8", "PSMD11", "PSMA5", "CITED2", "PSMA3", "PSMD7", "PSMD1", "PSMB9", "PSMA2", "PSMC2", "ELOC", "PSMB4", "PSME3", "PSMD6", "PSME4", "PSMB7", "PSMD14", "PSMB6", "PSMC6", "PSMC1", "UBE2D2", "PSMB2", "PSMA4", "PSMC5", "PSMD12", "PSMB5", "PSMB3", "CUL2", "LIMD1", "VHL", "CREBBP", "PSMA7", "PSMC4", "PSMD3", "PSMD5")	Acute
REACTOME_PCP_CE_PATHWAY	0.000114837	0.00428377	0.691023	1.93884	0	81	c("FZD1", "PSMA6", "RAC2", "DAAM1", "PSME1", "PSMB10", "PSME2", "PSMD10", "PSMB8", "PSMD11", "PSMA5", "PRKCB", "PSMA3", "PSMD7", "PSMD1", "PSMB9", "PSMA2", "PSMC2", "PSMB4", "PSME3", "AP2B1", "PSMD6", "PSME4", "PSMB7", "PSMD14", "PSMB6", "PSMC6", "PSMC1", "PFN1", "PSMB2", "PSMA4", "PSMC5", "SMURF1", "PSMD12", "PSMB5", "PSMB3", "FZD5", "PSMA7", "PSMC4", "PSMD3", "PSMD5", "CLTC", "RHOA", "SMURF2", …	Acute
REACTOME_SIGNALING_BY_CSF3_G_CSF	0.000132784	0.00438011	0.799247	1.93682	0	29	c("SOCS3", "JAK2", "SYK", "HCK", "STAT1", "SOCS1", "LYN", "TYK2", "UBE2D3", "PTPN11", "STAT5A", "ELOC", "CSF3R", "STAT3", "CSF3", "UBE2D2")	Acute
GOBP_BIOLOGICAL_PROCESS_INVOLVED_IN_INTERSPECIES_INTERACTION_BETWEEN_ORGANISMS	0.0001	0.00428377	0.619299	1.93642	0	1007	c("ACOD1", "CLEC4E", "TNF", "CCL18", "CCL3", "CCL3L1", "CCL3L3", "CXCL10", "SOD2", "GBP2", "CCL4", "FPR2", "IL12B", "ICAM1", "NLRP3", "CMPK2", "IFIT2", "NFKBIA", "C3", "CD274", "TNFAIP3", "PARP14", "MALT1", "PDE4B", "TNFRSF1B", "IRF7", "RNF213", "USP18", "IFIH1", "MNDA", "MAPKAPK2", "DDX58", "NOD2", "IRGM", "ZBP1", "IRAK3", "CD14", "JAK2", "ITGB8", "BIRC3", "SYK", "IRF1", "CDC42EP2", "RIPK2", "NF…	Acute
REACTOME_THE_ROLE_OF_GTSE1_IN_G2_M_PROGRESSION_AFTER_G2_CHECKPOINT	0.000118793	0.00428377	0.709792	1.93461	0	64	c("CDKN1A", "PSMA6", "PSME1", "PSMB10", "PSME2", "PSMD10", "PSMB8", "PSMD11", "PSMA5", "PSMA3", "PSMD7", "PSMD1", "PSMB9", "PSMA2", "TUBA4A", "PSMC2", "HSP90AB1", "PSMB4", "PSME3", "PSMD6", "PSME4", "PSMB7", "PSMD14", "PSMB6", "PSMC6", "PSMC1", "PSMB2", "PSMA4", "PSMC5", "PSMD12", "PSMB5", "PSMB3", "MAPRE1", "PSMA7", "PSMC4", "PSMD3", "PSMD5", "FKBPL", "PSMD4", "PSMD2", "UBC", "PSMC3", "TUBB4B", …	Acute
REACTOME_INTERLEUKIN_4_AND_INTERLEUKIN_13_SIGNALING	0.000114051	0.00428377	0.685303	1.93318	0	85	c("TNF", "IL12B", "ICAM1", "SOCS3", "TNFRSF1B", "CDKN1A", "JAK2", "PIM1", "STAT1", "CEBPD", "IL1B", "PTGS2", "SOCS1", "NOS2", "HIF1A", "HMOX1", "JUNB", "MMP9", "IL1A", "BATF", "IL6", "CCL2", "LCN2", "FSCN1", "PIK3R1", "TYK2", "IL18", "IL2RG", "CCL22", "IL12A", "ITGB1", "IL13RA1", "HSPA8")	Acute
REACTOME_CROSS_PRESENTATION_OF_SOLUBLE_EXOGENOUS_ANTIGENS_ENDOSOMES	0.000124116	0.00428377	0.739649	1.93191	0	47	c("PSMA6", "PSME1", "PSMB10", "PSME2", "PSMD10", "PSMB8", "PSMD11", "PSMA5", "PSMA3", "PSMD7", "PSMD1", "PSMB9", "PSMA2", "PSMC2", "PSMB4", "PSME3", "PSMD6", "PSME4", "PSMB7", "PSMD14", "PSMB6", "PSMC6", "PSMC1", "PSMB2", "PSMA4", "PSMC5", "PSMD12", "PSMB5", "PSMB3", "PSMA7", "PSMC4", "PSMD3", "PSMD5")	Acute
REACTOME_CELLULAR_RESPONSE_TO_CHEMICAL_STRESS	0.000106929	0.00428377	0.654383	1.93148	0	142	c("SOD2", "NLRP3", "HELZ2", "PRDX5", "GSR", "CYBB", "ABCC1", "HMOX1", "PSMA6", "PRKCD", "PRDX1", "NCF1", "NFE2L2", "CUL1", "PSME1", "TXNRD1", "NCF4", "PSMB10", "PSME2", "PSMD10", "PSMB8", "PSMD11", "PSMA5", "ERO1A", "PSMA3", "BLVRB", "PSMD7", "PSMD1", "PSMB9", "PSMA2", "PRDX6", "MED1", "PSMC2", "TGS1", "TXN", "PSMB4", "PSME3", "STAT3", "CUL3", "PSMD6", "PSME4", "PSMB7", "CYCS", "PSMD14", "PSMB6",…	Acute
REACTOME_OVARIAN_TUMOR_DOMAIN_PROTEASES	0.000130378	0.00432391	0.776256	1.93048	0	34	c("TNFAIP3", "IFIH1", "DDX58", "NOD2", "RIPK2", "TNIP1", "NOD1", "TNIP3", "VCPIP1", "VCP", "OTUD5", "IKBKG", "TRIM25")	Acute
GOBP_REGULATION_OF_PATTERN_RECOGNITION_RECEPTOR_SIGNALING_PATHWAY	0.000112803	0.00428377	0.67917	1.93004	0	91	c("ACOD1", "TNFAIP3", "IRF7", "NOD2", "IRAK3", "BIRC3", "IRF1", "RSAD2", "TLR1", "SLC15A3", "TLR2", "PELI1", "DDX60", "IFI35", "OASL", "CAV1", "LYN", "DHX58", "RIOK3", "NR1H3", "NINJ1", "APPL1", "NPLOC4", "GFI1", "TLR6", "SMPDL3B", "TLR3", "ANKRD17", "ZDHHC5", "OTUD4", "TIRAP", "ERBIN", "UBQLN1", "BIRC2", "HSPA1A", "HSPA1B")	Acute
GOBP_REGULATION_OF_IMMUNE_RESPONSE	0.00010008	0.00428377	0.62023	1.92977	0	600	c("ACOD1", "CLEC4E", "TNF", "NFKBIZ", "FPR2", "IL12B", "NLRP3", "NFKBIA", "FPR1", "C3", "CD274", "TNFAIP3", "PARP14", "MALT1", "PDE4B", "LCP2", "TNFRSF1B", "IRF7", "USP18", "IFIH1", "MNDA", "MAPKAPK2", "DDX58", "NOD2", "IRGM", "ZBP1", "IRAK3", "CD14", "BIRC3", "ICOSLG", "SYK", "IRF1", "RIPK2", "HCK", "TRIM21", "TREX1", "ZC3H12A", "SRC", "RSAD2", "TLR1", "LACC1", "TNIP1", "OAS3", "SLC15A3", "IRAK2…	Acute
REACTOME_ASYMMETRIC_LOCALIZATION_OF_PCP_PROTEINS	0.000120106	0.00428377	0.714815	1.92828	0	59	c("FZD1", "PSMA6", "PSME1", "PSMB10", "PSME2", "PSMD10", "PSMB8", "PSMD11", "PSMA5", "PSMA3", "PSMD7", "PSMD1", "PSMB9", "PSMA2", "PSMC2", "PSMB4", "PSME3", "PSMD6", "PSME4", "PSMB7", "PSMD14", "PSMB6", "PSMC6", "PSMC1", "PSMB2", "PSMA4", "PSMC5", "SMURF1", "PSMD12", "PSMB5", "PSMB3", "FZD5", "PSMA7", "PSMC4", "PSMD3", "PSMD5", "SMURF2", "PSMD4", "PSMD2", "UBC", "PRICKLE1", "PSMC3", "UBB")	Acute
GOBP_NEGATIVE_REGULATION_OF_IMMUNE_RESPONSE	0.000108026	0.00428377	0.657264	1.92653	0	131	c("ACOD1", "IL12B", "TNFAIP3", "PARP14", "USP18", "NOD2", "IRAK3", "SYK", "HCK", "TRIM21", "TREX1", "ZC3H12A", "SRC", "OAS3", "IFI16", "RHBDF2", "NLRC5", "SAMSN1", "TRAFD1", "LYN", "DHX58", "HMOX1", "ADAR", "ISG15", "IL4I1", "SPI1", "SAMHD1", "NR1H3", "PTPN6", "PLK2", "PTPRC", "FGL2", "TNFRSF14", "CD55", "HLA-A", "HLA-B", "HLA-E", "HLA-F", "HLA-G", "OAS1", "NMI", "SLAMF8", "AHR", "RABGEF1", "RC3H…	Acute
GOBP_RESPONSE_TO_INTERFERON_BETA	0.000406339	0.00963313	0.810207	1.92572	2	26	c("ACOD1", "MNDA", "IRGM", "IRF1", "XAF1", "TREX1", "STAT1", "IFI16", "IKBKE", "PNPT1", "BST2", "TLR3", "OAS1", "IFITM1", "AIM2", "UBE2K")	Acute
GOBP_LYMPHOCYTE_MIGRATION	0.000115942	0.00428377	0.691569	1.92465	0	76	c("CCL18", "CCL3", "CCL3L1", "CCL3L3", "CXCL10", "CCL4", "ICAM1", "ITGAL", "ADAM17", "ITGA4", "SPN", "CCL15", "CCL23", "PIK3CG", "CH25H", "CCL2", "EXT1", "MSN", "CX3CL1", "CD200", "TNFRSF14", "CXCL16", "CCL7", "CCL8", "LRCH1", "CCL22")	Acute
GOBP_ENDOTHELIAL_CELL_DEVELOPMENT	0.000121921	0.00428377	0.722075	1.92436	0	54	c("TNF", "ICAM1", "RAPGEF2", "MET", "IL1B", "EZR", "CLIC4", "MYD88", "MYADM", "RAP1B", "MSN", "VCL", "RAP2B", "EDNRB", "HEG1", "RAP2C", "PPP1R12A", "ZDHHC21", "FASN", "IKBKB", "COL18A1", "TNFRSF1A", "ROCK1", "RAB1A")	Acute
REACTOME_REGULATION_OF_MRNA_STABILITY_BY_PROTEINS_THAT_BIND_AU_RICH_ELEMENTS	0.000114982	0.00428377	0.687007	1.92399	0	80	c("MAPKAPK2", "ZFP36", "PSMA6", "DCP2", "PRKCD", "PSME1", "PSMB10", "PSME2", "PSMD10", "PSMB8", "PSMD11", "PSMA5", "PSMA3", "ANP32A", "PSMD7", "YWHAZ", "PSMD1", "PSMB9", "PSMA2", "HSPA8", "ELAVL1", "EIF4G1", "PSMC2", "PSMB4", "PSME3", "PSMD6", "PSME4", "XRN1", "PSMB7", "PSMD14", "PSMB6", "PSMC6", "HSPA1A", "PSMC1", "PSMB2", "PSMA4", "PSMC5", "PSMD12", "YWHAB", "HNRNPD", "PSMB5", "PSMB3", "PSMA7",…	Acute
GOBP_POSITIVE_REGULATION_OF_RESPONSE_TO_EXTERNAL_STIMULUS	0.000101163	0.00428377	0.626125	1.92346	0	314	c("ACOD1", "TNF", "CCL3", "NFKBIZ", "CXCL10", "CCL4", "FPR2", "IL12B", "NFKBIA", "C3", "IRF7", "MNDA", "NOD2", "IRGM", "ZBP1", "JAK2", "SYK", "RIPK2", "HCK", "SRC", "MET", "TNIP1", "IFI16", "PARP9", "IKBKE", "TLR2", "NLRC5", "IL1B", "RASGRP1", "ZNFX1", "NOD1", "PTGS2", "DDX60", "IFI35", "ADAM17", "ABCC1", "OASL", "CTSC", "LYN", "CSF1", "DHX58", "GBP5", "PVR", "CEBPB", "RAC2", "LDLR", "RIOK3", "PI…	Acute
GOBP_POSITIVE_REGULATION_OF_CALCIUM_MEDIATED_SIGNALING	0.000139431	0.00458706	0.835566	1.92344	0	22	c("TNF", "CCL3", "CCL4", "SYK")	Acute
GOBP_NEGATIVE_REGULATION_OF_INFLAMMATORY_RESPONSE	0.000110595	0.00428377	0.667857	1.92295	0	104	c("ACOD1", "FPR2", "IL12B", "NLRP3", "SOCS3", "TNFAIP3", "TNFRSF1B", "NOD2", "SYK", "NFKB1", "HCK", "SRC", "CALCRL", "MEFV", "ADORA2A", "RHBDF2", "AOAH", "LYN", "ZFP36", "PRKCD", "LDLR", "NR1H3", "CX3CL1", "PLK2", "PTPRC", "CD200", "SMPDL3B", "ACP5", "SLAMF8", "GPR31", "RABGEF1", "TNFRSF1A", "PSMB4", "PTPN2", "FGR", "IL10")	Acute
GOBP_INFLAMMATORY_RESPONSE_TO_ANTIGENIC_STIMULUS	0.000123716	0.00428377	0.733443	1.92224	0	48	c("TNF", "IL12B", "C3", "NOD2", "SYK", "HCK", "TREX1", "SRC", "RHBDF2", "RASGRP1", "LYN", "IL1RN", "RBPJ", "EXT1", "PLK2", "NOTCH2", "CYSLTR1", "NOTCH1", "HLA-E", "PSMB4", "KARS1", "FGR", "IL10")	Acute
GOBP_LYMPHOCYTE_CHEMOTAXIS	0.000129116	0.00429362	0.765798	1.9209	0	36	c("CCL18", "CCL3", "CCL3L1", "CCL3L3", "CXCL10", "CCL4", "ADAM17", "CCL15", "CCL23", "PIK3CG", "CH25H", "CCL2", "CX3CL1", "CXCL16", "CCL7", "CCL8", "CCL22")	Acute
GOBP_INTERLEUKIN_8_PRODUCTION	0.000119232	0.00428377	0.706298	1.92031	0	63	c("TNF", "DDX58", "NOD2", "CD14", "SYK", "TLR1", "TLR2", "IL1B", "MAPKBP1", "NOD1", "NOS2", "MYD88", "BCL3", "IL6", "PTPRC", "RELA", "TLR6", "TLR3", "BCL10", "SERPINE1", "TIRAP", "STAT3", "RAB1A", "HSPA1A", "HSPA1B", "CD74", "IL10")	Acute
REACTOME_CHEMOKINE_RECEPTORS_BIND_CHEMOKINES	0.000265569	0.00731095	0.792138	1.91959	1	29	c("CCL3", "CCL3L1", "CCL3L3", "CXCL10", "CCL4", "CCRL2", "CCL2", "CX3CL1", "CXCL16", "CCL7", "CXCL6", "CCL22", "CXCL9")	Acute
REACTOME_INACTIVATION_OF_CSF3_G_CSF_SIGNALING	0.00027552	0.00753333	0.820722	1.91912	1	24	c("SOCS3", "JAK2", "SYK", "HCK", "STAT1", "SOCS1", "LYN", "TYK2", "UBE2D3", "STAT5A", "ELOC", "CSF3R", "STAT3", "CSF3", "UBE2D2")	Acute
GOBP_NEGATIVE_REGULATION_OF_RESPONSE_TO_EXTERNAL_STIMULUS	0.000101585	0.00428377	0.626103	1.91636	0	275	c("ACOD1", "TNF", "FPR2", "IL12B", "NLRP3", "SOCS3", "TNFAIP3", "PARP14", "TNFRSF1B", "USP18", "NOD2", "IRAK3", "SYK", "NFKB1", "HCK", "TRIM21", "TREX1", "SRC", "OAS3", "CALCRL", "IFI16", "MEFV", "ADORA2A", "RHBDF2", "NLRC5", "AOAH", "MAPKBP1", "TRAFD1", "LYN", "ZFP36", "DHX58", "GPR18", "SERPINB2", "ADAR", "PRKCD", "ISG15", "LDLR", "RIOK3", "RIN3", "SEMA4A", "TRIB1", "CCL2", "SAMHD1", "NR1H3", "…	Acute
GOBP_REGULATION_OF_DEFENSE_RESPONSE_TO_VIRUS	0.000121271	0.00428377	0.714607	1.91317	0	56	c("IL12B", "TNFAIP3", "DDX58", "ZC3H12A", "STAT1", "DTX3L", "PARP9", "IL27", "IL1B", "IFIT1B", "DHX58", "RIOK3", "IL15", "NPLOC4", "FGL2", "ILRUN", "PPM1B", "TOMM70", "HTRA1", "AIM2", "CGAS")	Acute
GOBP_POSITIVE_REGULATION_OF_CYTOKINE_PRODUCTION_INVOLVED_IN_IMMUNE_RESPONSE	0.000121921	0.00428377	0.717737	1.9128	0	54	c("NLRP3", "MALT1", "DDX58", "NOD2", "RSAD2", "LACC1", "IL1B", "IL6", "TRAF2", "TNFRSF14", "CD55", "HLA-A", "HLA-E", "HLA-F", "HLA-G", "IL18", "BCL10", "DDX21", "NR4A3", "B2M", "ARID5A", "CD74", "TICAM1", "FZD5", "DDX1")	Acute
GOBP_POSITIVE_REGULATION_OF_RESPONSE_TO_CYTOKINE_STIMULUS	0.000120482	0.00428377	0.710648	1.91223	0	58	c("PARP14", "IRF7", "IFIH1", "DDX58", "IRGM", "ZBP1", "RIPK2", "PARP9", "IKBKE", "TLR2", "NLRC5", "ADAM17", "CSF1", "HIF1A", "TRIM56", "CASP1", "TRAF2", "GFI1", "AXL", "TBK1", "MED1", "HSPA1A", "HSPA1B", "CD74", "IL7", "PAFAH1B1", "UBE2K", "LSM14A")	Acute
GOMF_G_PROTEIN_COUPLED_RECEPTOR_BINDING	0.00010609	0.00428377	0.641754	1.90595	0	153	c("CCL18", "CCL3", "CCL3L1", "CCL3L3", "CXCL10", "CCL4", "FPR1", "C3", "JAK2", "RAPGEF2", "STAT1", "ADORA2A", "FZD1", "MARCO", "CCRL2", "SAV1", "CCL15", "CCL23", "CCL2", "CX3CL1", "EDNRB", "CXCL16", "CCL7", "RTP4", "TYK2", "CCL8", "CXCL6", "DNAJA1", "CCL22", "HSPA8", "CXCL9", "GRK3", "GRK2", "HSPA1A", "HSPA1B", "FLNA", "GNAI3", "PSMC5")	Acute
REACTOME_METABOLISM_OF_POLYAMINES	0.000121921	0.00428377	0.715138	1.90588	0	54	c("PSMA6", "PSME1", "PSMB10", "PSME2", "PSMD10", "PSMB8", "PSMD11", "PSMA5", "PSMA3", "PSMD7", "PSMD1", "PSMB9", "PSMA2", "PSMC2", "PSMB4", "PSME3", "PSMD6", "PSME4", "PSMB7", "PSMD14", "PSMB6", "PSMC6", "PSMC1", "PSMB2", "PSMA4", "PSMC5", "PSMD12", "PSMB5", "PSMB3", "PSMA7", "PSMC4", "AMD1", "PSMD3", "PSMD5", "AZIN1", "PSMD4", "PSMD2", "ODC1", "NQO1", "PSMC3")	Acute
GOBP_CYTOKINE_PRODUCTION	0.00010017	0.00428377	0.613578	1.90544	0	537	c("ACOD1", "CLEC4E", "TNF", "CCL3", "IL12B", "NLRP3", "C3", "CD274", "TNFAIP3", "MALT1", "PDE4B", "TNFRSF1B", "IRF7", "IFIH1", "MNDA", "MAPKAPK2", "DDX58", "NOD2", "IRAK3", "CD14", "JAK2", "ITGB8", "ICOSLG", "SYK", "IRF1", "RIPK2", "NFKB1", "TRIM21", "TREX1", "ZC3H12A", "SRC", "RSAD2", "TLR1", "LACC1", "STAT1", "OAS3", "IFI16", "TLR2", "EIF2AK2", "PELI1", "PTPRJ", "IL27", "MEFV", "CLEC5A", "REL",…	Acute
GOBP_POSITIVE_REGULATION_OF_INTERLEUKIN_1_PRODUCTION	0.000123487	0.00428377	0.724477	1.90362	0	49	c("TNF", "CCL3", "NLRP3", "MALT1", "MNDA", "NOD2", "JAK2", "RIPK2", "IFI16", "MEFV", "NOD1", "MYD88", "GBP5", "IL6", "CASP1", "TLR6", "GSDMD", "EGR1", "STAT3", "AIM2", "PANX1", "APP")	Acute
GOBP_TUMOR_NECROSIS_FACTOR_MEDIATED_SIGNALING_PATHWAY	0.000116673	0.00428377	0.686945	1.90166	0	73	c("TNF", "NFKBIA", "TNFAIP3", "TNFRSF1B", "TRAF1", "JAK2", "BIRC3", "SYK", "STAT1", "ADAM17", "RFFL", "SPPL2A", "FAS", "ST18", "EXT1", "CASP1", "TRAF2", "RELA", "TNFRSF14", "IKBKB", "EIF5A", "TNFRSF1A", "PPP2CB", "AIM2", "BIRC2", "HSPA1A", "HSPA1B", "PTPN2")	Acute
GOBP_RESPONSE_TO_DSRNA	0.000128123	0.00428377	0.753217	1.90074	0	37	c("NFKBIA", "IFIH1", "DDX58", "NOD2", "IRAK3", "RIPK2", "NFKB1", "PELI1", "CAV1", "IFIT1B", "RIOK3", "SLC3A2", "TLR3", "DDX21")	Acute
GOBP_NEUROINFLAMMATORY_RESPONSE	0.000260722	0.00724231	0.767272	1.90025	1	33	c("TNF", "CCL3", "TNFRSF1B", "IL1B", "PTGS2", "CTSC", "MMP9", "LDLR", "IL6", "CX3CL1", "STAP1", "PTPRC", "CD200", "IL18", "NUPR1", "ITGB1")	Acute
GOBP_MICROGLIAL_CELL_ACTIVATION	0.000128123	0.00428377	0.752519	1.89897	0	37	c("TNF", "CCL3", "FPR2", "JAK2", "TLR2", "CTSC", "LDLR", "IL6", "CX3CL1", "STAP1", "PTPRC", "TLR6", "TLR3", "C5AR1", "AIF1", "IFNGR2", "APP")	Acute
REACTOME_NICOTINATE_METABOLISM	0.00041328	0.00974138	0.812082	1.89892	2	24	c("PARP14", "NAMPT", "PARP9", "PTGS2", "CD38", "PARP10", "NADK", "PARP8")	Acute
REACTOME_REGULATION_OF_PTEN_STABILITY_AND_ACTIVITY	0.000118991	0.00428377	0.696281	1.89883	0	65	c("PSMA6", "PSME1", "PSMB10", "PSME2", "PSMD10", "PSMB8", "PSMD11", "PSMA5", "PSMA3", "PSMD7", "PSMD1", "PSMB9", "PSMA2", "PSMC2", "PSMB4", "PSME3", "PSMD6", "PSME4", "PSMB7", "PSMD14", "PSMB6", "PSMC6", "PSMC1", "PSMB2", "PSMA4", "PSMC5", "PSMD12", "PSMB5", "PSMB3", "PSMA7", "CSNK2A2", "PSMC4", "CSNK2A1", "PSMD3", "PSMD5", "CSNK2B", "PSMD4", "PSMD2", "UBC", "PSMC3", "XIAP", "UBB", "PSMD13", "TNK…	Acute
GOBP_NUCLEOTIDE_BINDING_DOMAIN_LEUCINE_RICH_REPEAT_CONTAINING_RECEPTOR_SIGNALING_PATHWAY	0.00041328	0.00974138	0.810967	1.89631	2	24	c("NFKBIA", "TNFAIP3", "NOD2", "IRGM", "BIRC3", "RIPK2", "LACC1", "SLC15A3", "RELA", "ERBIN", "RNF34", "BIRC2", "HSPA1A", "HSPA1B")	Acute
REACTOME_SIGNALING_BY_NOTCH4	0.000116673	0.00428377	0.684423	1.89468	0	73	c("PSMA6", "RBPJ", "NOTCH2", "CUL1", "JAG1", "PSME1", "PSMB10", "PSME2", "NOTCH1", "PSMD10", "PSMB8", "PSMD11", "PSMA5", "PSMA3", "PSMD7", "YWHAZ", "PSMD1", "PSMB9", "PSMA2", "PSMC2", "PSMB4", "PSME3", "PSMD6", "PSMB7", "PSMD14", "PSMB6", "PSMC6", "PSMC1", "PSMB2", "PSMA4", "PSMC5", "PSMD12", "PSMB5", "PSMB3", "NCSTN", "CREBBP", "PSMA7", "PSMC4", "MAML2", "PSMD3", "PSMD5", "PSEN1", "KAT2B", "PSMD…	Acute
GOBP_INTERLEUKIN_1_PRODUCTION	0.00011538	0.00428377	0.678019	1.89316	0	78	c("TNF", "CCL3", "NLRP3", "TNFAIP3", "MALT1", "MNDA", "NOD2", "JAK2", "RIPK2", "ZC3H12A", "IFI16", "MEFV", "NOD1", "MYD88", "GBP5", "IL6", "CASP1", "CX3CL1", "TLR6", "PML", "ACP5", "GSDMD", "EGR1", "FOXP1", "STAT3", "AIM2", "PANX1", "APP", "IL10")	Acute
GOBP_REGULATION_OF_RESPONSE_TO_EXTERNAL_STIMULUS	0.00010002	0.00428377	0.606617	1.89043	0	673	c("ACOD1", "TNF", "CCL3", "NFKBIZ", "CXCL10", "CCL4", "FPR2", "IL12B", "NLRP3", "NFKBIA", "SOCS3", "C3", "TNFAIP3", "PARP14", "PTGES", "TNFRSF1B", "IRF7", "USP18", "MNDA", "DDX58", "NOD2", "IRGM", "ZBP1", "IRAK3", "JAK2", "BIRC3", "SYK", "IRF1", "RIPK2", "NFKB1", "HCK", "TRIM21", "TREX1", "ZC3H12A", "SRC", "MET", "LACC1", "STAT1", "TNIP1", "OAS3", "DTX3L", "CALCRL", "IFI16", "PARP9", "IKBKE", "TL…	Acute
GOMF_SIGNALING_RECEPTOR_REGULATOR_ACTIVITY	0.000102987	0.00428377	0.622671	1.88954	0	222	c("TNF", "CCL18", "CCL3", "CCL3L1", "CCL3L3", "CXCL10", "CCL4", "IL12B", "TNFSF9", "CDC42EP2", "TNFSF15", "NAMPT", "IL27", "IL1B", "EBI3", "IL1RN", "CSF1", "IL1A", "CCL15", "CCL23", "SEMA4A", "TNFSF10", "IL6", "CCL2", "IL15", "CX3CL1", "JAG1", "CXCL16", "CCL7", "IL18", "OSGIN2", "CCL8", "INHBA", "LY6E", "FLRT3", "BMP1", "GDF15", "CLCF1", "CXCL6", "CCL22", "RABEP1", "IL12A", "CXCL9", "SEMA4D", "VE…	Acute
GOBP_PROGRAMMED_NECROTIC_CELL_DEATH	0.000255167	0.0071354	0.745654	1.88889	1	38	c("TNF", "CFLAR", "ZBP1", "BIRC3", "PELI1", "CAV1", "FAS", "MLKL", "TRAF2", "TLR3", "NUPR1", "BIRC2", "DNM1L", "BAX", "ARHGEF2", "YBX3", "PGAM5")	Acute
GOBP_REGULATION_OF_T_HELPER_CELL_DIFFERENTIATION	0.000534474	0.0116392	0.784673	1.88821	3	28	c("NFKBIZ", "IL12B", "NLRP3", "MALT1", "RIPK2", "ZC3H12A", "IL27", "IL18", "NFKBID", "RC3H2", "RC3H1")	Acute
GOBP_MYELOID_LEUKOCYTE_MEDIATED_IMMUNITY	0.000114837	0.00428377	0.672838	1.88782	0	81	c("CCL3", "C3", "DDX58", "SYK", "RASGRP1", "ADAM17", "LYN", "HMOX1", "MYD88", "RAC2", "PIK3CG", "SPI1", "IL6", "STAP1", "HLA-E", "DDX21", "WDR1", "CXCL6", "MILR1", "NR4A3", "STXBP1", "VAMP8", "RABGEF1", "TICAM1", "FGR", "CBL", "STXBP3", "SNX4", "TREM1", "DDX1", "ADORA2B", "PTAFR", "VAMP3", "STX4", "PDPK1", "ANXA3")	Acute
REACTOME_REGULATION_OF_RUNX2_EXPRESSION_AND_ACTIVITY	0.000118793	0.00428377	0.69245	1.88734	0	64	c("HIVEP3", "STAT1", "PSMA6", "CUL1", "PSME1", "PSMB10", "PSME2", "PSMD10", "NR3C1", "PSMB8", "PSMD11", "PSMA5", "PSMA3", "PSMD7", "PSMD1", "PSMB9", "PSMA2", "PSMC2", "ESRRA", "PSMB4", "PSME3", "PSMD6", "PSME4", "PSMB7", "PSMD14", "PSMB6", "PSMC6", "PSMC1", "PSMB2", "PSMA4", "PSMC5", "SMURF1", "PSMD12", "PSMB5", "PSMB3", "PSMA7", "PSMC4", "PSMD3", "CBFB", "PSMD5")	Acute
GOBP_LIVER_MORPHOGENESIS	0.000144739	0.00472378	0.853413	1.88711	0	18	c("TNF", "TNFAIP3", "CFLAR", "CEBPB", "IL6", "NOTCH2", "MED1", "CUL3", "HPN")	Acute
GOBP_POSITIVE_REGULATION_OF_I_KAPPAB_KINASE_NF_KAPPAB_SIGNALING	0.00010563	0.00428377	0.633219	1.88481	0	158	c("TNF", "MALT1", "CFLAR", "NOD2", "BIRC3", "RIPK2", "TRIM21", "IKBKE", "MTDH", "PELI1", "REL", "IL1B", "NOD1", "LPAR1", "CD40", "HMOX1", "MYD88", "CLEC4D", "IL1A", "TNFSF10", "RNF31", "PIM2", "ATP2C1", "CASP1", "CX3CL1", "TRIM5", "PLK2", "TRIM13", "TRAF2", "RELA", "TLR6", "BST2", "TRIM34", "TLR3", "ANKRD17", "PRKCB", "BCL10", "TAB2", "DDX21", "IKBKG", "TBK1", "TIRAP", "IKBKB", "TRIM25", "TIFA", …	Acute
REACTOME_ABC_TRANSPORTER_DISORDERS	0.000118694	0.00428377	0.68934	1.88439	0	66	c("PSMA6", "PSME1", "PSMB10", "PSME2", "PSMD10", "VCP", "PSMB8", "PSMD11", "PSMA5", "PSMA3", "PSMD7", "PSMD1", "PSMB9", "PSMA2", "PSMC2", "PSMB4", "PSME3", "PSMD6", "PSME4", "PSMB7", "PSMD14", "PSMB6", "PSMC6", "PSMC1", "DERL2", "PSMB2", "PSMA4", "PSMC5", "PSMD12", "PSMB5", "PSMB3", "LMBRD1", "PSMA7", "PSMC4", "PSMD3", "PSMD5", "SEL1L")	Acute
GOBP_TOLL_LIKE_RECEPTOR_4_SIGNALING_PATHWAY	0.000260756	0.00724231	0.757399	1.88359	1	34	c("ACOD1", "NFKBIA", "TNFAIP3", "CD14", "RIPK2", "PELI1", "TNIP3", "IFI35", "LYN", "PIK3AP1", "NR1H3", "NINJ1", "APPL1", "OAS1", "NMI", "TIRAP")	Acute
GOBP_REGULATION_OF_NIK_NF_KAPPAB_SIGNALING	0.000114982	0.00428377	0.672573	1.88357	0	80	c("TNF", "IL12B", "NLRP3", "NFKBIA", "NOD2", "CD14", "ZC3H12A", "TLR2", "EIF2AK2", "IL1B", "NOD1", "EZR", "IFI35", "PRDX1", "BCL3", "SPI1", "RELA", "AGO3", "IL18", "TLR3", "NMI", "PTP4A3", "RC3H2", "PPM1B", "RC3H1", "BIRC2", "SASH1", "APP")	Acute
GOBP_CYTOPLASMIC_PATTERN_RECOGNITION_RECEPTOR_SIGNALING_PATHWAY_IN_RESPONSE_TO_VIRUS	0.000263505	0.00730216	0.768351	1.88276	1	31	c("IRF7", "IFIH1", "DDX58", "BIRC3", "OAS3", "DDX60", "OASL", "DHX58", "RIOK3", "NPLOC4", "ANKRD17", "TRIM25", "BIRC2", "LSM14A", "USP15", "PUM2")	Acute
GOBP_ALPHA_BETA_T_CELL_DIFFERENTIATION	0.000114837	0.00428377	0.670601	1.88155	0	81	c("NFKBIZ", "IL12B", "NLRP3", "MALT1", "SYK", "IRF1", "RIPK2", "ZC3H12A", "RSAD2", "IL27", "SOCS1", "GPR18", "SPN", "RELB", "SEMA4A", "BCL3", "BATF", "IL6", "LY9", "PRDM1", "PNP", "IL18", "CD83", "NFKBID", "RC3H2", "FOXP1", "RC3H1", "STAT3", "AP3B1")	Acute
REACTOME_DEGRADATION_OF_GLI1_BY_THE_PROTEASOME	0.000121921	0.00428377	0.705095	1.87911	0	54	c("PSMA6", "CUL1", "PSME1", "PSMB10", "PSME2", "PSMD10", "PSMB8", "PSMD11", "PSMA5", "PSMA3", "PSMD7", "PSMD1", "PSMB9", "PSMA2", "PSMC2", "PSMB4", "PSME3", "PSMD6", "PSME4", "PSMB7", "PSMD14", "PSMB6", "PSMC6", "PSMC1", "PSMB2", "PSMA4", "PSMC5", "PSMD12", "PSMB5", "PSMB3", "PSMA7", "PSMC4", "PSMD3", "PSMD5")	Acute
REACTOME_ZBP1_DAI_MEDIATED_INDUCTION_OF_TYPE_I_IFNS	0.000285633	0.00774102	0.839461	1.87877	1	19	c("NFKBIA", "ZBP1", "NFKB1", "NFKB2", "MYD88", "RELA", "TLR3", "IKBKG", "TBK1", "IKBKB", "TICAM1", "CHUK")	Acute
REACTOME_DEFECTIVE_B4GALT7_CAUSES_EDS_PROGEROID_TYPE	0.000285633	0.00774102	0.83913	1.87803	1	19	c("SDC4", "VCAN", "AGRN", "SDC1")	Acute
GOBP_ESTABLISHMENT_OF_ENDOTHELIAL_BARRIER	0.000125834	0.00428377	0.728343	1.87761	0	43	c("TNF", "ICAM1", "RAPGEF2", "IL1B", "EZR", "MYD88", "MYADM", "RAP1B", "MSN", "VCL", "RAP2B", "EDNRB", "RAP2C", "PPP1R12A", "ZDHHC21", "FASN", "IKBKB", "TNFRSF1A", "ROCK1", "RAB1A")	Acute
GOBP_POSITIVE_REGULATION_OF_T_CELL_MEDIATED_IMMUNITY	0.000126727	0.00428377	0.733399	1.87639	0	41	c("IL12B", "NLRP3", "MALT1", "RSAD2", "IL1B", "PVR", "IL6", "PTPRC", "TRAF2", "CD55", "HLA-A", "HLA-B", "HLA-E", "HLA-F", "HLA-G", "IL18", "B2M", "IL12A", "ARID5A")	Acute
GOBP_MONONUCLEAR_CELL_MIGRATION	0.000107585	0.00428377	0.638529	1.87518	0	134	c("TNF", "CCL18", "CCL3", "CCL3L1", "CCL3L3", "CXCL10", "CCL4", "FPR2", "ICAM1", "ITGAL", "ADAM17", "LYN", "CSF1", "ITGA4", "SPN", "CCL15", "CCL23", "PIK3CG", "CH25H", "SPI1", "IL6", "CCL2", "EXT1", "MSN", "CX3CL1", "CD200", "TNFRSF14", "CXCL16", "CCL7", "CCL8", "PLA2G7", "CD47", "CMKLR1", "LRCH1", "SERPINE1", "SLAMF8", "CCL22", "IL12A", "C5AR1", "CRK", "TRPM4", "AIF1")	Acute
REACTOME_G1_S_DNA_DAMAGE_CHECKPOINTS	0.000119847	0.00428377	0.693832	1.87494	0	60	c("CDKN1A", "COP1", "PSMA6", "PSME1", "PSMB10", "PSME2", "PSMD10", "PSMB8", "PSMD11", "PSMA5", "PSMA3", "MDM2", "PSMD7", "PSMD1", "PSMB9", "PSMA2", "PSMC2", "PSMB4", "PSME3", "PSMD6", "PSME4", "PSMB7", "PSMD14", "PSMB6", "PSMC6", "PSMC1", "PSMB2", "PSMA4", "PSMC5", "CDC25A", "PSMD12", "PSMB5", "PSMB3", "PSMA7", "PSMC4", "PSMD3", "MDM4", "PSMD5")	Acute
GOBP_T_CELL_MEDIATED_IMMUNITY	0.000116523	0.00428377	0.675551	1.87333	0	74	c("IL12B", "ICAM1", "NLRP3", "MALT1", "TNFRSF1B", "NOD2", "TREX1", "RSAD2", "IL1B", "CTSC", "PVR", "IL4I1", "IL6", "PTPRC", "JAG1", "TRAF2", "CD55", "HLA-A", "HLA-B", "HLA-E", "HLA-F", "HLA-G", "IL18", "B2M", "IL12A", "ARID5A", "AHR")	Acute
REACTOME_GROWTH_HORMONE_RECEPTOR_SIGNALING	0.000424628	0.00989513	0.824215	1.86466	2	20	c("SOCS3", "JAK2", "STAT1", "SOCS1", "ADAM17", "LYN", "PTPN1", "PTPN6", "STAT5A", "STAT3", "CISH")	Acute
BIOCARTA_TID_PATHWAY	0.000148038	0.00479333	0.861251	1.86324	0	16	c("TNF", "NFKBIA", "TNFRSF1B", "JAK2", "NFKB1", "RELA", "IKBKB", "TNFRSF1A", "IFNGR2", "HSPA1A")	Acute
GOBP_NECROTIC_CELL_DEATH	0.000123487	0.00428377	0.709034	1.86304	0	49	c("TNF", "CFLAR", "ZBP1", "BIRC3", "PELI1", "CAV1", "FAS", "TMEM123", "MLKL", "NINJ1", "TRAF2", "TLR3", "NUPR1", "ATG9A", "BIRC2", "DNM1L", "BAX", "ARHGEF2", "YBX3", "PGAM5", "MT-CO2")	Acute
GOBP_INTERFERON_GAMMA_MEDIATED_SIGNALING_PATHWAY	0.000424628	0.00989513	0.823303	1.8626	2	20	c("PARP14", "IRGM", "JAK2", "IRF1", "HCK", "STAT1", "PARP9", "NLRC5", "SOCS1", "NR1H3", "NMI", "MED1", "HSP90AB1", "CDC37", "PTPN2")	Acute
GOBP_NEGATIVE_REGULATION_OF_PROTEIN_SECRETION	0.000124502	0.00428377	0.715066	1.86182	0	46	c("IL12B", "RAB11FIP1", "KLF7", "RSAD2", "RHBDF2", "IL1B", "HMGCR", "CYP51A1", "REST", "PIM3", "NR1H3", "CD200", "PFKL", "IL12A", "PTPN11")	Acute
GOBP_CD4_POSITIVE_ALPHA_BETA_T_CELL_DIFFERENTIATION	0.000119847	0.00428377	0.688783	1.86129	0	60	c("NFKBIZ", "IL12B", "NLRP3", "MALT1", "RIPK2", "ZC3H12A", "RSAD2", "IL27", "SOCS1", "SPN", "RELB", "SEMA4A", "BCL3", "BATF", "IL6", "LY9", "IL18", "CD83", "NFKBID", "RC3H2", "FOXP1", "RC3H1", "STAT3")	Acute
REACTOME_REGULATED_NECROSIS	0.000124797	0.00428377	0.717006	1.86126	0	45	c("CFLAR", "BIRC3", "IRF1", "PELI1", "IL1B", "FAS", "IL1A", "TNFSF10", "MLKL", "CASP1", "TRAF2", "IL18", "GSDMD", "CHMP4B", "CDC37", "CYCS", "BIRC2")	Acute
REACTOME_CYTOSOLIC_SENSORS_OF_PATHOGEN_ASSOCIATED_DNA	0.000120106	0.00428377	0.687485	1.85455	0	59	c("NFKBIA", "IRF7", "ZBP1", "NFKB1", "TRIM21", "TREX1", "NFKB2", "IFI16", "MYD88", "TRIM56", "RELA", "TLR3", "IKBKG", "TBK1", "IKBKB", "POLR3D", "AIM2", "CGAS", "TICAM1")	Acute
GOBP_TYROSINE_PHOSPHORYLATION_OF_STAT_PROTEIN	0.000123716	0.00428377	0.706934	1.85276	0	48	c("TNF", "IL12B", "SOCS3", "PARP14", "JAK2", "PARP9", "SOCS1", "CD40", "CAV1", "LYN", "HCLS1", "IL6", "IL15", "IL18", "CLCF1", "IL12A", "PPP2CA", "TNFRSF1A", "PTPN2", "LIF", "GGNBP2", "CNOT7")	Acute
REACTOME_RIP_MEDIATED_NFKB_ACTIVATION_VIA_ZBP1	0.000148038	0.00479333	0.85637	1.85268	0	16	c("NFKBIA", "ZBP1", "NFKB1", "NFKB2", "MYD88", "RELA", "TLR3", "IKBKG", "IKBKB", "TICAM1", "CHUK")	Acute
REACTOME_TAK1_ACTIVATES_NFKB_BY_PHOSPHORYLATION_AND_ACTIVATION_OF_IKKS_COMPLEX	0.000671051	0.0136699	0.772883	1.8503	4	27	c("NFKBIA", "NOD2", "RIPK2", "NFKB1", "NFKB2", "IRAK2", "NOD1", "RELA", "TAB2", "IKBKG", "IKBKB", "APP", "UBE2N", "CHUK")	Acute
GOBP_INTERLEUKIN_12_PRODUCTION	0.000124116	0.00428377	0.708333	1.85011	0	47	c("IL12B", "NOD2", "IRAK3", "SYK", "IRF1", "RIPK2", "NFKB1", "TLR2", "MEFV", "CD40", "RELA", "HLA-B", "HLA-G", "TLR3", "ACP5", "CD47", "CMKLR1", "TIRAP", "FOXP1")	Acute
GOBP_ANTIGEN_PROCESSING_AND_PRESENTATION	0.000115168	0.00428377	0.661449	1.84984	0	79	c("ICAM1", "NOD2", "TREX1", "TAP1", "NOD1", "RAB10", "CLEC4A", "RELB", "EXT1", "TAPBP", "TAP2", "PSME1", "FGL2", "HLA-A", "HLA-B", "HLA-C", "HLA-E", "HLA-F", "HLA-G", "PSMB8", "YTHDF1", "TAPBPL", "B2M", "ERAP1", "IKBKB", "FCER1G", "SLC11A1", "HLA-DQB1", "AP3B1", "LNPEP", "CD74", "RAB6A")	Acute
GOMF_PROTEIN_FOLDING_CHAPERONE	0.000260722	0.00724231	0.746786	1.84951	1	33	c("DNAJB6", "HSPA5", "CCT8", "CCT3", "HSPA8", "CCT6A", "TCP1", "HSP90AB1", "PDCL3", "HSPA1A", "HSPA1B", "CD74", "CCT2", "CCT5", "HSPA13", "HSPA9", "CALR", "CCT4", "CCT7")	Acute
GOCC_PROTEASOME_CORE_COMPLEX	0.000434216	0.00999484	0.836311	1.84929	2	18	c("PSMA6", "PSMB10", "PSMB8", "PSMA5", "PSMA3", "PSMB9", "PSMA2", "PSMB4", "PSMB7", "PSMB6", "PSMB2", "PSMA4", "PSMB5", "PSMB3", "PSMA7")	Acute
GOBP_REGULATION_OF_DEFENSE_RESPONSE_TO_VIRUS_BY_HOST	0.000527009	0.011497	0.754622	1.84912	3	31	c("IL12B", "TNFAIP3", "DDX58", "ZC3H12A", "STAT1", "DTX3L", "PARP9", "IL27", "IL1B", "IL15", "TOMM70", "AIM2", "CGAS")	Acute
GOBP_ALPHA_BETA_T_CELL_ACTIVATION	0.000109481	0.00428377	0.636919	1.84797	0	116	c("NFKBIZ", "IL12B", "NLRP3", "CD274", "MALT1", "JAK2", "SYK", "IRF1", "RIPK2", "ZC3H12A", "RSAD2", "TARM1", "IL27", "ADORA2A", "EBI3", "SOCS1", "GPR18", "SPN", "CLEC4A", "RELB", "SEMA4A", "BCL3", "BATF", "IL6", "IL15", "LY9", "PRDM1", "PTPRC", "TNFRSF14", "CD55", "PNP", "TYK2", "HLA-A", "HLA-E", "IL18", "CD83", "IL12A", "NFKBID", "RC3H2", "FOXP1", "RC3H1", "ELF4", "STAT3", "AP3B1")	Acute
GOBP_TOLL_LIKE_RECEPTOR_2_SIGNALING_PATHWAY	0.000148038	0.00479333	0.852969	1.84532	0	16	c("ACOD1", "TNFAIP3", "NOD2", "RIPK2", "TLR1", "TLR2", "LYN", "PIK3AP1", "TLR6", "TIRAP")	Acute
REACTOME_NEGATIVE_REGULATORS_OF_DDX58_IFIH1_SIGNALING	0.000663922	0.0136376	0.761431	1.84518	4	29	c("TNFAIP3", "IFIH1", "DDX58", "IKBKE", "NLRC5", "UBE2L6", "ISG15", "UBA7", "UBE2D3", "OTUD5", "TBK1", "TRIM25", "UBE2D2", "UBE2K")	Acute
GOBP_IMMUNE_EFFECTOR_PROCESS	0.000100412	0.00428377	0.59629	1.84511	0	405	c("CLEC4E", "TNF", "CCL3", "NFKBIZ", "IL12B", "ICAM1", "NLRP3", "C3", "MALT1", "TNFRSF1B", "IRF7", "ITGAL", "DDX58", "NOD2", "ST3GAL1", "IRAK3", "SYK", "RIPK2", "HCK", "TREX1", "ZC3H12A", "SRC", "RSAD2", "LACC1", "PTPRJ", "IL27", "SLAMF7", "IL1B", "RASGRP1", "DDX60", "IFI35", "ADAM17", "CD40", "CTSC", "LCP1", "LYN", "NOS2", "DHX58", "HMOX1", "MYD88", "RNF19B", "CLEC4D", "PVR", "SPN", "PRKCD", "PR…	Acute
GOBP_ADAPTIVE_IMMUNE_RESPONSE	0.000101307	0.00428377	0.601481	1.84507	0	296	c("TNF", "NFKBIZ", "IL12B", "ICAM1", "NLRP3", "C3", "CD274", "TNFAIP3", "MALT1", "TNFRSF1B", "IRF7", "NOD2", "JAK2", "ICOSLG", "SYK", "IRF1", "RIPK2", "TREX1", "ZC3H12A", "RSAD2", "NFKB2", "TARM1", "IL27", "TAP1", "SLAMF7", "IL1B", "EBI3", "MCOLN2", "ADAM17", "SAMSN1", "ADGRE1", "CD40", "CTSC", "LYN", "MYD88", "RNF19B", "CLEC4D", "PVR", "SPN", "CLEC4A", "PRKCD", "RELB", "PIK3CG", "SEMA4A", "BCL3"…	Acute
GOBP_ADAPTIVE_IMMUNE_RESPONSE_BASED_ON_SOMATIC_RECOMBINATION_OF_IMMUNE_RECEPTORS_BUILT_FROM_IMMUNOGLOBULIN_SUPERFAMILY_DOMAINS	0.000103061	0.00428377	0.608345	1.84505	0	217	c("TNF", "NFKBIZ", "IL12B", "ICAM1", "NLRP3", "C3", "CD274", "TNFAIP3", "MALT1", "TNFRSF1B", "IRF7", "NOD2", "RIPK2", "TREX1", "ZC3H12A", "RSAD2", "NFKB2", "IL27", "IL1B", "EBI3", "ADAM17", "CD40", "CTSC", "MYD88", "PVR", "SPN", "PRKCD", "RELB", "SEMA4A", "BCL3", "IL4I1", "BATF", "IL6", "LY9", "PTPN6", "PTPRC", "JAG1", "TRAF2", "CD55", "NOTCH1", "HLA-A", "HLA-B", "HLA-E", "HLA-F", "HLA-G", "IL18"…	Acute
GOBP_POSITIVE_REGULATION_OF_CD4_POSITIVE_ALPHA_BETA_T_CELL_DIFFERENTIATION	0.000418293	0.0098121	0.801496	1.84501	2	22	c("NFKBIZ", "IL12B", "NLRP3", "MALT1", "RIPK2", "SOCS1", "IL18", "CD83", "NFKBID")	Acute
GOBP_REGULATION_OF_IMMUNE_EFFECTOR_PROCESS	0.000102312	0.00428377	0.604783	1.84324	0	245	c("TNF", "NFKBIZ", "IL12B", "ICAM1", "NLRP3", "C3", "MALT1", "TNFRSF1B", "DDX58", "NOD2", "IRAK3", "SYK", "RIPK2", "TREX1", "ZC3H12A", "RSAD2", "LACC1", "PTPRJ", "IL27", "IL1B", "RASGRP1", "DDX60", "CD40", "LYN", "NOS2", "DHX58", "HMOX1", "PVR", "RAC2", "NCF1", "IL4I1", "SPI1", "IL6", "PIK3R6", "PTPN6", "STAP1", "PTPRC", "APPL1", "TRAF2", "FGL2", "BST2", "TNFRSF14", "CD55", "HLA-A", "HLA-B", "HLA…	Acute
GOBP_POSITIVE_REGULATION_OF_CELL_CELL_ADHESION	0.000103563	0.00428377	0.609737	1.84323	0	202	c("TNF", "NFKBIZ", "IL12B", "NLRP3", "CD274", "MALT1", "NOD2", "JAK2", "TNFSF9", "ICOSLG", "SYK", "RIPK2", "SRC", "IL1B", "RASGRP1", "EBI3", "SOCS1", "CAV1", "LYN", "ITGA4", "IL1A", "IL4I1", "IL6", "CCL2", "NCK1", "IL15", "MYO10", "CCDC88B", "PTPN23", "PIK3R6", "PTPN6", "CX3CL1", "CD44", "PTPRC", "MAP3K8", "RELA", "TNFRSF14", "CD55", "PNP", "TYK2", "HLA-A", "HLA-E", "HLA-G", "IL18", "PLPP3", "CD4…	Acute
GOBP_MACROPHAGE_ACTIVATION	0.000114574	0.00428377	0.655474	1.84314	0	83	c("TNF", "CCL3", "FPR2", "JAK2", "SYK", "TREX1", "ZC3H12A", "TLR1", "TLR2", "IFI35", "CTSC", "LDLR", "IL6", "NR1H3", "CX3CL1", "STAP1", "PTPRC", "TLR6", "CD200", "TLR3", "NMI", "PLA2G4A", "C5AR1", "SLC11A1", "FOXP1", "KARS1", "AIF1", "IFNGR2", "CD74", "TICAM1", "APP", "IL10")	Acute
GOBP_REGULATION_OF_TOLL_LIKE_RECEPTOR_SIGNALING_PATHWAY	0.000118793	0.00428377	0.676005	1.84252	0	64	c("ACOD1", "TNFAIP3", "IRF7", "NOD2", "IRAK3", "BIRC3", "IRF1", "RSAD2", "TLR1", "TLR2", "PELI1", "IFI35", "CAV1", "LYN", "NR1H3", "NINJ1", "APPL1", "GFI1", "TLR6", "SMPDL3B", "TLR3", "OTUD4", "TIRAP", "UBQLN1", "BIRC2")	Acute
GOBP_LEUKOCYTE_CELL_CELL_ADHESION	0.000101874	0.00428377	0.602928	1.84228	0	261	c("TNF", "NFKBIZ", "IL12B", "ICAM1", "NLRP3", "CD274", "MALT1", "SDC4", "ITGAL", "NOD2", "JAK2", "TNFSF9", "ICOSLG", "SYK", "IRF1", "RIPK2", "ZC3H12A", "SRC", "TNIP1", "TARM1", "PELI1", "ADORA2A", "IL1B", "RASGRP1", "EBI3", "EZR", "SOCS1", "ASS1", "CAV1", "LYN", "ITGA4", "CEBPB", "SPN", "IL1A", "RAC2", "IL4I1", "IL6", "CCL2", "NCK1", "EXT1", "IL15", "CCDC88B", "PIK3R6", "PTPN6", "MSN", "CD44", "P…	Acute
GOBP_MYELOID_LEUKOCYTE_ACTIVATION	0.000104417	0.00428377	0.613178	1.8419	0	180	c("TNF", "CCL3", "FPR2", "LCP2", "JAK2", "ITGB8", "SYK", "TREX1", "ZC3H12A", "TLR1", "TLR2", "RASGRP1", "IFI35", "CTSC", "LYN", "CSF1", "HMOX1", "MYD88", "CLEC4D", "RBPJ", "PRKCD", "RAC2", "RELB", "LDLR", "PIK3CG", "BATF", "SPI1", "IL6", "IL15", "BATF2", "NR1H3", "PTPN6", "CX3CL1", "STAP1", "NOTCH2", "PTPRC", "TLR6", "CD200", "IL18", "TLR3", "NMI", "CXCL6", "MILR1", "NR4A3", "PLA2G4A", "STXBP1", …	Acute
GOBP_REGULATION_OF_T_CELL_PROLIFERATION	0.000109505	0.00428377	0.634774	1.84112	0	114	c("IL12B", "CD274", "SDC4", "TNFRSF1B", "JAK2", "TNFSF9", "ICOSLG", "SYK", "IRF1", "RIPK2", "PELI1", "IL27", "IL1B", "EBI3", "CEBPB", "SPN", "IL1A", "RAC2", "IL4I1", "IL6", "NCK1", "IL15", "CCDC88B", "PTPN6", "PTPRC", "TNFRSF14", "CD55", "PNP", "TYK2", "HLA-A", "HLA-E", "HLA-G", "IL18")	Acute
REACTOME_CYTOPROTECTION_BY_HMOX1	0.000109505	0.00428377	0.634463	1.84022	0	114	c("NLRP3", "HELZ2", "ABCC1", "HMOX1", "PSMA6", "PRKCD", "NFE2L2", "CUL1", "PSME1", "PSMB10", "PSME2", "PSMD10", "PSMB8", "PSMD11", "PSMA5", "PSMA3", "BLVRB", "PSMD7", "PSMD1", "PSMB9", "PSMA2", "MED1", "PSMC2", "TGS1", "PSMB4", "PSME3", "STAT3", "CUL3", "PSMD6", "PSME4", "PSMB7", "CYCS", "PSMD14", "PSMB6", "PSMC6", "PSMC1", "MAFK", "PSMB2", "PSMA4", "PSMC5", "PSMD12", "PSMB5", "PSMB3", "CREBBP", …	Acute
GOBP_REGULATION_OF_VIRAL_GENOME_REPLICATION	0.000119432	0.00428377	0.67823	1.84014	0	62	c("TNF", "IFIH1", "MX1", "RSAD2", "TNIP1", "OAS3", "IFI16", "EIF2AK2", "ZNFX1", "OAS2", "OASL", "LARP1", "ADAR", "N4BP1", "PARP10", "ISG15", "ZC3HAV1", "ISG20", "RESF1", "BST2", "NOTCH1", "OAS1", "APOBEC3H")	Acute
REACTOME_DISEASES_OF_IMMUNE_SYSTEM	0.000677231	0.013773	0.773749	1.83906	4	26	c("NFKBIA", "CD14", "NFKB1", "NFKB2", "TLR1", "TLR2", "MYD88", "RELA", "TLR6", "TLR3", "IKBKG", "TIRAP", "IKBKB", "TICAM1", "CHUK")	Acute
GOBP_CELLULAR_RESPONSE_TO_INTERFERON_BETA	0.000428449	0.00993733	0.821623	1.83885	2	19	c("ACOD1", "MNDA", "IRGM", "IRF1", "TREX1", "STAT1", "IFI16", "PNPT1", "TLR3", "OAS1", "AIM2", "UBE2K")	Acute
GOBP_POSITIVE_REGULATION_OF_LEUKOCYTE_CELL_CELL_ADHESION	0.000104943	0.00428377	0.613889	1.83707	0	172	c("TNF", "NFKBIZ", "IL12B", "NLRP3", "CD274", "MALT1", "NOD2", "JAK2", "TNFSF9", "ICOSLG", "SYK", "RIPK2", "SRC", "IL1B", "RASGRP1", "EBI3", "SOCS1", "CAV1", "LYN", "ITGA4", "IL1A", "IL4I1", "IL6", "CCL2", "NCK1", "IL15", "CCDC88B", "PIK3R6", "PTPN6", "CD44", "PTPRC", "MAP3K8", "RELA", "TNFRSF14", "CD55", "PNP", "TYK2", "HLA-A", "HLA-E", "HLA-G", "IL18", "CD47", "BCL10", "CD83", "NR4A3", "B2M", "…	Acute
GOBP_REGULATION_OF_CALCIUM_MEDIATED_SIGNALING	0.000122205	0.00428377	0.691996	1.83666	0	52	c("TNF", "CCL3", "CCL4", "PLEK", "SYK", "DYRK2", "ATP2B4", "CALM1", "CMKLR1", "TMBIM4")	Acute
GOBP_CELL_CHEMOTAXIS	0.00010337	0.00428377	0.606648	1.83645	0	210	c("CCL18", "CCL3", "CCL3L1", "CCL3L3", "CXCL10", "CCL4", "FPR2", "PDE4B", "LOX", "NOD2", "SYK", "MET", "IL1B", "LPAR1", "ADAM17", "ABCC1", "CCRL2", "LYN", "CSF1", "DOCK4", "GPR18", "PRKCD", "RAC2", "CCL15", "CCL23", "PIK3CG", "RIN3", "CH25H", "SPI1", "IL6", "CCL2", "PDGFRB", "CX3CL1", "STAP1", "NINJ1", "EDNRB", "CXCL16", "NOTCH1", "CCL7", "CCL8", "RHOG", "PLA2G7", "CMKLR1", "SBDS", "CXCL6", "SWAP…	Acute
GOBP_REGULATION_OF_ALPHA_BETA_T_CELL_DIFFERENTIATION	0.000123487	0.00428377	0.698836	1.83624	0	49	c("NFKBIZ", "IL12B", "NLRP3", "MALT1", "SYK", "RIPK2", "ZC3H12A", "IL27", "SOCS1", "PRDM1", "PNP", "IL18", "CD83", "NFKBID", "RC3H2", "RC3H1", "AP3B1")	Acute
GOBP_REACTIVE_NITROGEN_SPECIES_METABOLIC_PROCESS	0.000119546	0.00428377	0.677188	1.83525	0	61	c("TNF", "SOD2", "JAK2", "ZC3H12A", "TLR2", "GCH1", "IL1B", "PTGS2", "ASS1", "CAV1", "NOS2", "ATP2B4", "TLR6", "ACP5", "CD47", "CYB5B", "HSP90AB1", "PTX3", "AIF1", "TICAM1", "IL10")	Acute
GOBP_POSITIVE_REGULATION_OF_T_HELPER_CELL_DIFFERENTIATION	0.000434216	0.00999484	0.828733	1.83254	2	18	c("NFKBIZ", "IL12B", "NLRP3", "MALT1", "RIPK2", "IL18", "NFKBID")	Acute
REACTOME_ANTIGEN_PRESENTATION_FOLDING_ASSEMBLY_AND_PEPTIDE_LOADING_OF_CLASS_I_MHC	0.0006888	0.0139564	0.78366	1.83246	4	24	c("TAP1", "TAPBP", "TAP2", "HLA-A", "HLA-B", "HLA-C", "HLA-E", "HLA-F", "HLA-G", "SEC24B", "HSPA5", "B2M", "ERAP1", "CANX", "SAR1B", "CALR", "SEC13", "SEC24C", "SEC24A", "SEC31A", "SEC24D", "SEC23A")	Acute
GOBP_LEUKOCYTE_MIGRATION	0.000101874	0.00428377	0.599029	1.83057	0	263	c("TNF", "CCL18", "CCL3", "CCL3L1", "CCL3L3", "CXCL10", "CCL4", "FPR2", "ICAM1", "PDE4B", "MMP14", "ITGAL", "NOD2", "SYK", "HCK", "SRC", "IL1B", "MCOLN2", "ADAM17", "LYN", "CSF1", "HMOX1", "MYD88", "ITGA4", "GPR18", "SPN", "MMP9", "IL1A", "RAC2", "CCL15", "CCL23", "PIK3CG", "RIN3", "CH25H", "SPI1", "IL6", "CCL2", "EXT1", "MSN", "CX3CL1", "STAP1", "NINJ1", "EDNRB", "CD200", "TNFRSF14", "CXCL16", "…	Acute
GOBP_REGULATION_OF_CD4_POSITIVE_ALPHA_BETA_T_CELL_DIFFERENTIATION	0.000387347	0.0094188	0.729489	1.82983	2	36	c("NFKBIZ", "IL12B", "NLRP3", "MALT1", "RIPK2", "ZC3H12A", "IL27", "SOCS1", "IL18", "CD83", "NFKBID", "RC3H2", "RC3H1")	Acute
GOBP_PROTEIN_K63_LINKED_UBIQUITINATION	0.0001221	0.00428377	0.687687	1.82833	0	53	c("TRAF1", "RNF213", "NOD2", "TRIM21", "PELI1", "PARP10", "TRIM56", "TRIM5", "TRAF2", "UBE2E2", "UBE2S", "RNF4", "BFAR", "TRIP12", "BIRC2", "RNF115", "SASH1", "UBE2N", "HECTD1", "PLAA", "ARIH2", "TRAF5")	Acute
GOBP_NEUROTRANSMITTER_GATED_ION_CHANNEL_CLUSTERING	0.000150648	0.00485228	0.869459	1.82751	0	14	c("SLC7A11", "GPHN")	Acute
GOCC_ER_TO_GOLGI_TRANSPORT_VESICLE_MEMBRANE	0.000124116	0.00428377	0.699615	1.82734	0	47	c("HLA-A", "HLA-B", "HLA-C", "HLA-E", "HLA-F", "HLA-G", "SEC24B", "VTI1A", "SREBF2", "B2M", "USO1", "SEC23IP", "HLA-DQB1", "TMED7", "CD74", "SEC23B", "SAR1A", "TMED2", "SAR1B", "SEC16A", "SEC13", "SEC24C", "SEC24A", "AREG", "LMAN1", "GOSR2", "SEC31A", "SEC24D", "SEC23A")	Acute
GOBP_POSITIVE_REGULATION_OF_ADAPTIVE_IMMUNE_RESPONSE	0.000113186	0.00428377	0.644374	1.82713	0	89	c("TNF", "NFKBIZ", "IL12B", "NLRP3", "C3", "CD274", "MALT1", "NOD2", "RIPK2", "RSAD2", "IL1B", "CD40", "PVR", "IL6", "PTPRC", "TRAF2", "CD55", "HLA-A", "HLA-B", "HLA-E", "HLA-F", "HLA-G", "IL18", "CLCF1", "PLA2G4A", "B2M", "IL12A", "NFKBID", "ARID5A")	Acute
REACTOME_NICOTINAMIDE_SALVAGING	0.000150648	0.00485228	0.869142	1.82684	0	14	c("PARP14", "NAMPT", "PARP9", "PTGS2", "PARP10", "PARP8")	Acute
GOBP_CHEMOKINE_PRODUCTION	0.00011733	0.00428377	0.662295	1.8267	0	71	c("TNF", "NOD2", "SYK", "RIPK2", "OAS3", "TLR2", "EIF2AK2", "MEFV", "IL1B", "MCOLN2", "ADAM17", "HIF1A", "HMOX1", "MYD88", "IL6", "IL18", "TLR3", "OAS1", "CXCL6", "EGR1", "TIRAP", "ERBIN", "FOXP1", "IL17RA", "AIF1", "CD74", "TICAM1", "IL7", "APP", "IL10")	Acute
GOBP_POSITIVE_REGULATION_OF_PATTERN_RECOGNITION_RECEPTOR_SIGNALING_PATHWAY	0.000254907	0.0071354	0.716749	1.82589	1	40	c("RSAD2", "TLR1", "SLC15A3", "TLR2", "PELI1", "DDX60", "IFI35", "OASL", "CAV1", "DHX58", "NR1H3", "NINJ1", "TLR3", "ANKRD17", "ZDHHC5", "TIRAP", "HSPA1A", "HSPA1B", "TREML4", "RTN4", "USP15", "PUM2")	Acute
GOBP_REGULATION_OF_ACUTE_INFLAMMATORY_RESPONSE	0.000522603	0.0114217	0.739946	1.82406	3	32	c("TNF", "NLRP3", "C3", "PTGES", "IL1B", "PTGS2", "PIK3CG", "IL6", "EDNRB", "HLA-E")	Acute
GOBP_REGULATION_OF_ALPHA_BETA_T_CELL_ACTIVATION	0.00011538	0.00428377	0.653178	1.8238	0	78	c("NFKBIZ", "IL12B", "NLRP3", "CD274", "MALT1", "JAK2", "SYK", "IRF1", "RIPK2", "ZC3H12A", "TARM1", "IL27", "ADORA2A", "EBI3", "SOCS1", "PRDM1", "PTPRC", "TNFRSF14", "CD55", "PNP", "TYK2", "HLA-A", "HLA-E", "IL18", "CD83", "IL12A", "NFKBID", "RC3H2", "RC3H1", "AP3B1")	Acute
GOBP_POSITIVE_REGULATION_OF_ERK1_AND_ERK2_CASCADE	0.000107527	0.00428377	0.620404	1.82379	0	136	c("TNF", "CCL18", "CCL3", "CCL3L1", "CCL3L3", "CCL4", "FPR2", "ICAM1", "CFLAR", "NOD2", "RIPK2", "SRC", "RAPGEF2", "RASGRP1", "NOD1", "MARCO", "IL1A", "CCL15", "CCL23", "CCL2", "RAP1B", "PDGFRB", "CX3CL1", "CD44", "NOTCH2", "PTPRC", "BRAF", "NOTCH1", "CCL7", "CCL8", "MTURN", "CCL22", "MAP2K1", "PTPN11", "TIRAP", "C5AR1", "KDR")	Acute
GOBP_POSITIVE_REGULATION_OF_CHEMOKINE_PRODUCTION	0.000122504	0.00428377	0.688851	1.82341	0	51	c("TNF", "NOD2", "SYK", "RIPK2", "OAS3", "TLR2", "EIF2AK2", "IL1B", "MCOLN2", "ADAM17", "HIF1A", "HMOX1", "MYD88", "IL6", "IL18", "TLR3", "OAS1", "EGR1", "TIRAP", "IL17RA", "AIF1", "CD74", "TICAM1", "IL7", "APP")	Acute
REACTOME_REGULATION_OF_RAS_BY_GAPS	0.000118793	0.00428377	0.668771	1.8228	0	64	c("PSMA6", "SPRED1", "RASA4", "PSME1", "PSMB10", "PSME2", "PSMD10", "PSMB8", "PSMD11", "RASA2", "PSMA5", "PSMA3", "PSMD7", "PSMD1", "PSMB9", "PSMA2", "PSMC2", "PSMB4", "PSME3", "CUL3", "PSMD6", "PSME4", "PSMB7", "PSMD14", "PSMB6", "PSMC6", "PSMC1", "PSMB2", "PSMA4", "PSMC5", "PSMD12", "PSMB5", "PSMB3", "PSMA7", "PSMC4", "PSMD3", "NRAS", "PSMD5", "NF1", "SPRED2", "PSMD4", "PSMD2")	Acute
GOBP_NEGATIVE_REGULATION_OF_IMMUNE_SYSTEM_PROCESS	0.000101307	0.00428377	0.593368	1.82018	0	296	c("ACOD1", "TNF", "CCL3", "IL12B", "CD274", "TNFAIP3", "PARP14", "SDC4", "USP18", "MNDA", "NOD2", "IRAK3", "SYK", "IRF1", "HCK", "TRIM21", "TREX1", "ZC3H12A", "SRC", "TARM1", "OAS3", "IFI16", "PELI1", "PTPRJ", "ADORA2A", "RHBDF2", "NLRC5", "EZR", "SOCS1", "SAMSN1", "TRAFD1", "LYN", "DHX58", "HMOX1", "GPR18", "ADAR", "CEBPB", "TMEM176B", "SPN", "TMEM176A", "ISG15", "LDLR", "RIN3", "TRIB1", "IL4I1"…	Acute
BIOCARTA_EPONFKB_PATHWAY	0.000160333	0.00513735	0.94349	1.8197	0	9	c("SOD2", "NFKBIA", "CDKN1A", "JAK2", "NFKB1", "HIF1A", "RELA")	Acute
REACTOME_DEGRADATION_OF_BETA_CATENIN_BY_THE_DESTRUCTION_COMPLEX	0.00023076	0.00661836	0.651573	1.81932	1	78	c("PSMA6", "PPP2R5A", "CUL1", "PSME1", "PSMB10", "PSME2", "PSMD10", "PSMB8", "PSMD11", "PSMA5", "PSMA3", "PSMD7", "PSMD1", "PSMB9", "PSMA2", "CSNK1A1", "PPP2CA", "PSMC2", "PSMB4", "PSME3", "PPP2CB", "PSMD6", "PSME4", "HDAC1", "PSMB7", "PSMD14", "PSMB6", "PSMC6", "PSMC1", "PPP2R5B", "TLE4", "PSMB2", "PSMA4", "PSMC5", "PSMD12", "PSMB5", "PSMB3", "PPP2R1B", "PSMA7", "PSMC4", "PSMD3", "PSMD5")	Acute
GOBP_POSITIVE_REGULATION_OF_IMMUNE_RESPONSE	0.000100735	0.00428377	0.589466	1.8191	0	360	c("ACOD1", "TNF", "NFKBIZ", "FPR2", "IL12B", "NLRP3", "FPR1", "C3", "CD274", "MALT1", "PDE4B", "LCP2", "IRF7", "MNDA", "NOD2", "IRGM", "ZBP1", "ICOSLG", "SYK", "RIPK2", "HCK", "TREX1", "ZC3H12A", "SRC", "RSAD2", "IFI16", "PARP9", "IKBKE", "PTPRJ", "NLRC5", "IL1B", "RASGRP1", "ZNFX1", "EZR", "IFI35", "CD40", "CD38", "LYN", "GBP5", "PVR", "PRKCD", "RIOK3", "SPI1", "IL6", "RNF31", "IL15", "TRIM56", …	Acute
GOBP_MDA_5_SIGNALING_PATHWAY	0.000158932	0.00510574	0.927159	1.81802	0	10	c("IRF7", "IFIH1", "OAS3", "DDX60", "DHX58", "RIOK3", "ANKRD17")	Acute
GOBP_LEUKOCYTE_CHEMOTAXIS	0.00010563	0.00428377	0.6107	1.81778	0	158	c("CCL18", "CCL3", "CCL3L1", "CCL3L3", "CXCL10", "CCL4", "FPR2", "PDE4B", "NOD2", "SYK", "IL1B", "ADAM17", "LYN", "CSF1", "GPR18", "RAC2", "CCL15", "CCL23", "PIK3CG", "RIN3", "CH25H", "SPI1", "IL6", "CCL2", "CX3CL1", "STAP1", "NINJ1", "EDNRB", "CXCL16", "CCL7", "CCL8", "PLA2G7", "CMKLR1", "SBDS", "CXCL6", "SWAP70", "SERPINE1", "SLAMF8", "CCL22", "ITGA9", "IL12A", "CXCL9", "TIRAP", "C5AR1", "FCER1…	Acute
GOBP_POSITIVE_REGULATION_OF_CD4_POSITIVE_ALPHA_BETA_T_CELL_ACTIVATION	0.000671051	0.0136699	0.759086	1.81727	4	27	c("NFKBIZ", "IL12B", "NLRP3", "MALT1", "RIPK2", "SOCS1", "CD55", "IL18", "CD83", "NFKBID")	Acute
GOBP_REGULATION_OF_DNA_BINDING_TRANSCRIPTION_FACTOR_ACTIVITY	0.000100918	0.00428377	0.590034	1.81681	0	325	c("ACOD1", "TNF", "NLRP3", "NFKBIA", "TNFAIP3", "MALT1", "CFLAR", "TRAF1", "DDX58", "NOD2", "IRAK3", "JAK2", "SLCO3A1", "SYK", "RIPK2", "NFKBIE", "PIM1", "HCK", "TRIM21", "ZC3H12A", "IRAK2", "IKBKE", "TLR2", "MTDH", "EIF2AK2", "PELI1", "NLRC5", "FZD1", "IL1B", "NOD1", "CD40", "CAV1", "HMOX1", "PSMA6", "SGK3", "MYD88", "PARP10", "SAV1", "TRIB1", "BCL3", "HCLS1", "SPI1", "IL6", "RNF31", "CX3CL1", "…	Acute
REACTOME_CLASS_A_1_RHODOPSIN_LIKE_RECEPTORS	0.000107527	0.00428377	0.617896	1.81608	0	135	c("CCL3", "CCL3L1", "CCL3L3", "CXCL10", "CCL4", "FPR2", "FPR1", "C3", "HCAR2", "HCAR3", "ADORA2A", "LPAR1", "CCRL2", "GPR18", "CCL23", "CCL2", "CX3CL1", "CYSLTR1", "EDNRB", "CXCL16", "CCL7", "CMKLR1", "PTGIR", "CXCL6", "CCL22", "CXCL9", "GPR31", "C5AR1", "P2RY2")	Acute
REACTOME_INTERLEUKIN_12_FAMILY_SIGNALING	0.000122941	0.00428377	0.687707	1.81472	0	50	c("SOD2", "IL12B", "JAK2", "STAT1", "IL27", "EBI3", "LCP1", "SERPINB2", "RAP1B", "MSN", "PSME2", "TYK2", "IL12A", "TCP1", "STAT3", "CNN2", "IL10", "HNRNPDL", "ARF1", "PAK2", "CANX", "CDC42", "PITPNA", "CFL1", "HSPA9", "JAK1")	Acute
GOBP_POSITIVE_REGULATION_OF_IMMUNE_SYSTEM_PROCESS	0.00010009	0.00428377	0.583247	1.81462	0	594	c("ACOD1", "TNF", "CCL3", "NFKBIZ", "CXCL10", "CCL4", "FPR2", "IL12B", "ICAM1", "NLRP3", "FPR1", "C3", "CD274", "MALT1", "PDE4B", "MMP14", "LCP2", "CDKN1A", "IRF7", "MNDA", "DDX58", "NOD2", "IRGM", "ZBP1", "IRAK3", "JAK2", "TNFSF9", "HCAR2", "ICOSLG", "SYK", "RIPK2", "HCK", "TREX1", "ZC3H12A", "SRC", "RSAD2", "LACC1", "IFI16", "PARP9", "IKBKE", "PELI1", "PTPRJ", "NLRC5", "IL1B", "RASGRP1", "ZNFX1…	Acute
GOMF_DOUBLE_STRANDED_RNA_BINDING	0.00011733	0.00428377	0.657882	1.81453	0	71	c("IFIH1", "DDX58", "ZBP1", "OAS3", "MTDH", "EIF2AK2", "DDX60", "OAS2", "OASL", "DHX58", "ADAR", "SLC3A2", "MSN", "AGO3", "TLR3", "OAS1", "DDX21", "DHX15", "YRDC", "ELAVL1", "RC3H2", "HSP90AB1", "RC3H1", "EIF4A1", "ZFR", "LSM14A", "STAU2", "DDX1", "DHX33", "STAU1", "HSPD1", "CLTC", "ILF3")	Acute
BIOCARTA_NFKB_PATHWAY	0.000701361	0.0140364	0.793052	1.81341	4	21	c("TNF", "NFKBIA", "TNFAIP3", "TNFRSF1B", "NFKB1", "MYD88", "IL1A", "RELA", "IKBKG", "IKBKB", "TNFRSF1A")	Acute
REACTOME_TRANSCRIPTIONAL_REGULATION_BY_RUNX3	0.00011383	0.00428377	0.64171	1.81278	0	86	c("CDKN1A", "ITGAL", "SRC", "PSMA6", "ITGA4", "RBPJ", "JAG1", "PSME1", "PSMB10", "PSME2", "NOTCH1", "PSMD10", "PSMB8", "PSMD11", "PSMA5", "PSMA3", "MDM2", "PSMD7", "PSMD1", "PSMB9", "PSMA2", "PSMC2", "PSMB4", "PSME3", "PSMD6", "PSMB7", "PSMD14", "PSMB6", "PSMC6", "PSMC1", "BRD2", "PSMB2", "PSMA4", "PSMC5", "SMURF1", "PSMD12", "PSMB5", "PSMB3", "CREBBP", "TGFB1", "PSMA7", "PSMC4", "MAML2", "PSMD3"…	Acute
REACTOME_MYD88_INDEPENDENT_TLR4_CASCADE	0.000113148	0.00428377	0.638937	1.81266	0	90	c("NFKBIA", "IRF7", "MAPKAPK2", "NOD2", "CD14", "BIRC3", "RIPK2", "NFKB1", "NFKB2", "IRAK2", "IKBKE", "NOD1", "TANK", "CUL1", "MAP3K8", "RELA", "UBE2D3", "FBXW11", "TAB2", "IKBKG", "TBK1", "MAP2K1", "PPP2CA", "PTPN11", "IKBKB", "PPP2CB", "BIRC2", "TICAM1", "APP", "UBE2D2", "UBE2N", "MEF2A", "CHUK", "DUSP4", "PPP2R1B", "MAPK8", "MAPK14", "ATF2", "TRAF6", "UBE2V1", "ELK1", "TRAF3", "UBC", "PPP2R1A"…	Acute
GOBP_HUMORAL_IMMUNE_RESPONSE_MEDIATED_BY_CIRCULATING_IMMUNOGLOBULIN	0.000796707	0.015413	0.747993	1.81262	5	29	c("TNF", "C3", "NOD2", "BCL3", "PTPN6", "PTPRC", "CD55")	Acute
GOBP_REGULATION_OF_IMMUNE_SYSTEM_PROCESS	0.0001	0.00428377	0.579763	1.81237	0	976	c("ACOD1", "CLEC4E", "SLC7A11", "TNF", "CCL3", "NFKBIZ", "CXCL10", "CCL4", "FPR2", "IL12B", "ICAM1", "NLRP3", "NFKBIA", "FPR1", "C3", "CD274", "TNFAIP3", "PARP14", "MALT1", "PDE4B", "SDC4", "MMP14", "LCP2", "TNFRSF1B", "CDKN1A", "LOX", "IRF7", "USP18", "IFIH1", "MNDA", "MAPKAPK2", "DDX58", "NOD2", "IRGM", "ZBP1", "IRAK3", "CD14", "JAK2", "BIRC3", "TNFSF9", "HCAR2", "ICOSLG", "SYK", "IRF1", "RIPK2…	Acute
GOBP_CD4_POSITIVE_ALPHA_BETA_T_CELL_ACTIVATION	0.000116932	0.00428377	0.655086	1.81141	0	72	c("NFKBIZ", "IL12B", "NLRP3", "CD274", "MALT1", "RIPK2", "ZC3H12A", "RSAD2", "TARM1", "IL27", "SOCS1", "SPN", "RELB", "SEMA4A", "BCL3", "BATF", "IL6", "LY9", "CD55", "IL18", "CD83", "NFKBID", "RC3H2", "FOXP1", "RC3H1", "STAT3")	Acute
GOBP_REGULATION_OF_VIRAL_PROCESS	0.000109325	0.00428377	0.623755	1.81098	0	117	c("TNF", "IFIH1", "TRIM21", "MX1", "RSAD2", "STAT1", "TNIP1", "OAS3", "IFI16", "EIF2AK2", "ZNFX1", "OAS2", "OASL", "ZFP36", "LARP1", "ADAR", "N4BP1", "PARP10", "ISG15", "CH25H", "ZC3HAV1", "ISG20", "TRIM5", "TRIM13", "RESF1", "BST2", "TRIM34", "NOTCH1", "LY6E", "OAS1", "APOBEC3H", "AXL", "TRIM25", "FMR1", "TRIM26", "PTX3", "IFITM1", "PKN2", "CD74", "NECTIN2")	Acute
REACTOME_DETOXIFICATION_OF_REACTIVE_OXYGEN_SPECIES	0.000796707	0.015413	0.746983	1.81017	5	29	c("SOD2", "PRDX5", "GSR", "CYBB", "PRDX1", "NCF1", "TXNRD1", "NCF4", "ERO1A", "PRDX6", "TXN", "CYCS", "ATP7A")	Acute
GOBP_ACUTE_PHASE_RESPONSE	0.000683153	0.0138705	0.768056	1.81006	4	25	c("TNF", "PTGES", "IL1B", "PTGS2", "ASS1", "CEBPB", "IL1A", "IL6", "EDNRB")	Acute
GOBP_SUPEROXIDE_METABOLIC_PROCESS	0.000122504	0.00428377	0.683685	1.80973	0	51	c("SOD2", "FPR2", "SYK", "GCH1", "CYBB", "NOS2", "PRKCD", "PRDX1", "HVCN1", "NCF1", "NFE2L2", "NCF4", "ACP5")	Acute
REACTOME_REGULATION_OF_TNFR1_SIGNALING	0.000391134	0.00947346	0.727557	1.80937	2	34	c("TNF", "TNFAIP3", "CFLAR", "TRAF1", "BIRC3", "SPPL2A", "RNF31", "TRAF2", "IKBKG", "IKBKB", "TNFRSF1A", "BIRC2")	Acute
GOBP_POSITIVE_REGULATION_OF_T_CELL_CYTOKINE_PRODUCTION	0.000701361	0.0140364	0.791072	1.80889	4	21	c("NLRP3", "MALT1", "RSAD2", "IL1B", "IL6", "TRAF2", "CD55", "HLA-A", "IL18", "B2M", "ARID5A")	Acute
GOBP_REGULATION_OF_NITRIC_OXIDE_METABOLIC_PROCESS	0.000124116	0.00428377	0.692388	1.80847	0	47	c("TNF", "SOD2", "JAK2", "ZC3H12A", "IL1B", "PTGS2", "ASS1", "CAV1", "ATP2B4", "TLR6", "ACP5", "CD47", "HSP90AB1", "PTX3", "AIF1", "TICAM1", "IL10")	Acute
GOBP_POSITIVE_REGULATION_OF_IMMUNE_EFFECTOR_PROCESS	0.000105042	0.00428377	0.604556	1.80786	0	170	c("TNF", "NFKBIZ", "IL12B", "NLRP3", "C3", "MALT1", "DDX58", "NOD2", "SYK", "RIPK2", "RSAD2", "LACC1", "PTPRJ", "IL1B", "RASGRP1", "DDX60", "CD40", "LYN", "NOS2", "DHX58", "HMOX1", "PVR", "RAC2", "SPI1", "IL6", "PTPN6", "STAP1", "PTPRC", "TRAF2", "TNFRSF14", "CD55", "HLA-A", "HLA-B", "HLA-E", "HLA-F", "HLA-G", "IL18", "ANKRD17", "BCL10", "DDX21", "CLCF1", "NR4A3", "B2M", "IL12A", "NFKBID", "ARID5…	Acute
GOBP_DETECTION_OF_BIOTIC_STIMULUS	0.000668092	0.0136699	0.749987	1.80474	4	28	c("NLRP3", "NOD2", "TLR1", "TLR2", "PTPRJ", "NOD1", "TLR6", "HLA-A", "HLA-B")	Acute
GOBP_POSITIVE_REGULATION_OF_TYROSINE_PHOSPHORYLATION_OF_STAT_PROTEIN	0.000388954	0.00943922	0.722077	1.80375	2	35	c("TNF", "IL12B", "PARP14", "JAK2", "PARP9", "CD40", "LYN", "HCLS1", "IL6", "IL15", "IL18", "CLCF1", "IL12A", "TNFRSF1A")	Acute
REACTOME_TNF_SIGNALING	0.000125834	0.00428377	0.698996	1.80196	0	43	c("TNF", "TNFAIP3", "CFLAR", "TRAF1", "BIRC3", "ADAM17", "SPPL2A", "RNF31", "TRAF2", "TAB2", "IKBKG", "IKBKB", "TNFRSF1A", "BIRC2")	Acute
GOBP_LEUKOCYTE_MEDIATED_IMMUNITY	0.000101843	0.00428377	0.588594	1.79913	0	264	c("TNF", "CCL3", "IL12B", "ICAM1", "NLRP3", "C3", "MALT1", "TNFRSF1B", "IRF7", "DDX58", "NOD2", "SYK", "TREX1", "RSAD2", "SLAMF7", "IL1B", "RASGRP1", "ADAM17", "CD40", "CTSC", "LYN", "NOS2", "HMOX1", "MYD88", "RNF19B", "PVR", "PRKCD", "PRDX1", "RAC2", "PIK3CG", "BCL3", "IL4I1", "BATF", "SPI1", "IL6", "PIK3R6", "PTPN6", "STAP1", "PTPRC", "JAG1", "TRAF2", "BST2", "CD55", "HLA-A", "HLA-B", "HLA-E", …	Acute
GOBP_NUCLEOTIDE_BINDING_OLIGOMERIZATION_DOMAIN_CONTAINING_2_SIGNALING_PATHWAY	0.00059657	0.0127216	0.842149	1.79873	3	15	c("NFKBIA", "TNFAIP3", "NOD2", "IRGM", "RIPK2", "LACC1", "SLC15A3", "RELA", "ERBIN", "HSPA1A", "HSPA1B")	Acute
GOBP_REGULATION_OF_LEUKOCYTE_MIGRATION	0.00010609	0.00428377	0.605345	1.79782	0	153	c("TNF", "CCL3", "CXCL10", "CCL4", "FPR2", "ICAM1", "MMP14", "NOD2", "ADAM17", "LYN", "CSF1", "HMOX1", "MYD88", "ITGA4", "GPR18", "SPN", "IL1A", "RAC2", "RIN3", "SPI1", "IL6", "CCL2", "MSN", "CX3CL1", "STAP1", "CD200", "TNFRSF14", "CCL7", "CCL8", "RHOG", "PLA2G7", "CD47", "CMKLR1", "LRCH1", "SWAP70", "SERPINE1", "SLAMF8", "IL12A", "RABGEF1", "TIRAP", "C5AR1", "CRK", "VEGFC", "AIF1", "AKIRIN1", "C…	Acute
GOBP_POSITIVE_REGULATION_OF_ALPHA_BETA_T_CELL_ACTIVATION	0.0001221	0.00428377	0.675862	1.79689	0	53	c("NFKBIZ", "IL12B", "NLRP3", "MALT1", "JAK2", "SYK", "RIPK2", "EBI3", "SOCS1", "PTPRC", "CD55", "PNP", "TYK2", "HLA-A", "HLA-E", "IL18", "CD83", "IL12A", "NFKBID")	Acute
GOBP_POSITIVE_REGULATION_OF_NIK_NF_KAPPAB_SIGNALING	0.000121921	0.00428377	0.674153	1.79665	0	54	c("TNF", "IL12B", "NOD2", "CD14", "TLR2", "EIF2AK2", "IL1B", "NOD1", "IFI35", "RELA", "AGO3", "IL18", "TLR3", "NMI", "PTP4A3", "RC3H2", "RC3H1", "SASH1", "APP")	Acute
REACTOME_TOLL_LIKE_RECEPTOR_CASCADES	0.000107527	0.00428377	0.610959	1.79602	0	136	c("NFKBIA", "IRF7", "MAPKAPK2", "NOD2", "IRAK3", "CD14", "BIRC3", "RIPK2", "NFKB1", "NFKB2", "TLR1", "IRAK2", "IKBKE", "TLR2", "PELI1", "NOD1", "SOCS1", "TANK", "MYD88", "CUL1", "MAP3K8", "RELA", "TLR6", "TLR3", "UBE2D3", "FBXW11", "GSDMD", "TAB2", "EEA1", "IKBKG", "TBK1", "MAP2K1", "PPP2CA", "PTPN11", "TIRAP", "IKBKB", "PPP2CB", "BIRC2", "TICAM1", "APP", "UBE2D2", "UBE2N", "MEF2A", "HSP90B1", "C…	Acute
GOMF_PEPTIDE_TRANSMEMBRANE_TRANSPORTER_ACTIVITY	0.000465983	0.0106372	0.883272	1.79589	2	12	c("SLC13A3", "SLC15A3", "TAP1", "ABCC1", "TAPBP", "TAP2", "ABCC5", "ABCC4")	Acute
GOBP_POSITIVE_REGULATION_OF_REACTIVE_OXYGEN_SPECIES_METABOLIC_PROCESS	0.000121271	0.00428377	0.670685	1.79558	0	56	c("ACOD1", "SOD2", "FPR2", "CDKN1A", "SYK", "ZC3H12A", "PRKCD", "PID1", "HVCN1", "NFE2L2", "PDGFRB", "TLR6")	Acute
GOBP_CELL_KILLING	0.000112221	0.00428377	0.62957	1.79538	0	94	c("IL12B", "ICAM1", "C3", "SYK", "SLAMF7", "RASGRP1", "CTSC", "NOS2", "MYD88", "RNF19B", "PVR", "PRDX1", "SPI1", "PIK3R6", "PTPN6", "STAP1", "PTPRC", "CD55", "HLA-A", "HLA-B", "HLA-E", "HLA-F", "HLA-G", "IL18", "CXCL6", "B2M", "IL12A", "HSP90AB1", "CRK", "KIF5B", "IL10", "NECTIN2")	Acute
GOBP_POSITIVE_REGULATION_OF_LEUKOCYTE_MEDIATED_IMMUNITY	0.000111483	0.00428377	0.625978	1.79331	0	99	c("TNF", "IL12B", "NLRP3", "C3", "MALT1", "DDX58", "NOD2", "RSAD2", "IL1B", "RASGRP1", "CD40", "NOS2", "PVR", "SPI1", "IL6", "STAP1", "PTPRC", "TRAF2", "CD55", "HLA-A", "HLA-B", "HLA-E", "HLA-F", "HLA-G", "IL18", "DDX21", "CLCF1", "B2M", "IL12A", "ARID5A")	Acute
GOBP_REGULATION_OF_ADAPTIVE_IMMUNE_RESPONSE	0.000106815	0.00428377	0.606138	1.79259	0	146	c("TNF", "NFKBIZ", "IL12B", "NLRP3", "C3", "CD274", "TNFAIP3", "MALT1", "TNFRSF1B", "IRF7", "NOD2", "IRF1", "RIPK2", "ZC3H12A", "RSAD2", "IL27", "IL1B", "SAMSN1", "CD40", "PVR", "IL4I1", "IL6", "PTPN6", "PTPRC", "TRAF2", "TNFRSF14", "CD55", "HLA-A", "HLA-B", "HLA-E", "HLA-F", "HLA-G", "IL18", "CLCF1", "PLA2G4A", "B2M", "IL12A", "NFKBID", "ARID5A", "AHR", "RC3H2", "SLC11A1", "RC3H1", "TRPM4")	Acute
GOBP_REGULATION_OF_T_CELL_MEDIATED_IMMUNITY	0.000119847	0.00428377	0.663227	1.79223	0	60	c("IL12B", "NLRP3", "MALT1", "TNFRSF1B", "NOD2", "RSAD2", "IL1B", "PVR", "IL4I1", "IL6", "PTPRC", "TRAF2", "CD55", "HLA-A", "HLA-B", "HLA-E", "HLA-F", "HLA-G", "IL18", "B2M", "IL12A", "ARID5A", "AHR")	Acute
GOBP_FC_GAMMA_RECEPTOR_SIGNALING_PATHWAY	0.000796707	0.015413	0.73906	1.79097	5	29	c("CLEC4E", "SYK", "HCK", "SRC", "PTPRJ", "LYN", "CLEC4D", "PRKCD", "PTPRC", "APPL1", "CD47", "FCER1G", "FGR")	Acute
GOBP_CELLULAR_RESPONSE_TO_HEAT	0.0001221	0.00428377	0.673548	1.79074	0	53	c("CXCL10", "TFEC", "MAPKAPK2", "PTGS2", "DAXX", "LYN", "HMOX1", "IL1A", "DNAJB6", "VCP", "EIF2S1", "HSP90AB1", "YWHAE", "HSPA1A", "HSPA1B", "TPR", "CREBBP", "DNAJC2", "NF1", "HDAC2", "CHORDC1", "HSF1")	Acute
REACTOME_CDT1_ASSOCIATION_WITH_THE_CDC6_ORC_ORIGIN_COMPLEX	0.000243161	0.00689367	0.670456	1.78978	1	55	c("PSMA6", "PSME1", "PSMB10", "PSME2", "PSMD10", "PSMB8", "PSMD11", "PSMA5", "PSMA3", "PSMD7", "PSMD1", "PSMB9", "PSMA2", "PSMC2", "PSMB4", "PSME3", "PSMD6", "PSME4", "PSMB7", "PSMD14", "PSMB6", "PSMC6", "PSMC1", "PSMB2", "PSMA4", "PSMC5", "PSMD12", "PSMB5", "PSMB3", "PSMA7", "PSMC4", "PSMD3", "PSMD5")	Acute
BIOCARTA_IL1R_PATHWAY	0.000796707	0.015413	0.738346	1.78924	5	29	c("TNF", "NFKBIA", "IRAK3", "NFKB1", "IRAK2", "IL1B", "IL1RN", "MYD88", "IL1A", "IL6", "RELA")	Acute
GOBP_POSITIVE_REGULATION_OF_NEUROINFLAMMATORY_RESPONSE	0.000305344	0.00786452	0.864529	1.78772	1	13	c("TNF", "CCL3", "IL1B", "CTSC", "IL6", "STAP1", "IL18", "NUPR1")	Acute
GOBP_POSITIVE_REGULATION_OF_T_CELL_PROLIFERATION	0.000118694	0.00428377	0.65331	1.7859	0	66	c("IL12B", "CD274", "JAK2", "TNFSF9", "ICOSLG", "SYK", "RIPK2", "IL1B", "EBI3", "IL1A", "IL6", "NCK1", "IL15", "CCDC88B", "PTPRC", "CD55", "PNP", "TYK2", "HLA-A", "HLA-E", "IL18")	Acute
REACTOME_NUCLEOTIDE_BINDING_DOMAIN_LEUCINE_RICH_REPEAT_CONTAINING_RECEPTOR_NLR_SIGNALING_PATHWAYS	0.000122205	0.00428377	0.672784	1.78567	0	52	c("NLRP3", "TNFAIP3", "NOD2", "BIRC3", "RIPK2", "NFKB1", "NFKB2", "IRAK2", "MEFV", "NOD1", "HMOX1", "CASP1", "RELA", "TAB2", "IKBKG", "IKBKB", "HSP90AB1", "TXN", "AIM2", "BIRC2", "PANX1", "APP", "UBE2N", "CHUK")	Acute
GOBP_DEFENSE_RESPONSE_TO_GRAM_POSITIVE_BACTERIUM	0.000245008	0.00693006	0.674383	1.78511	1	51	c("TNF", "GBP2", "NOD2", "RIPK2", "TLR2", "NOD1", "ADAM17", "MYD88", "IL6", "TNFRSF14", "HLA-A", "HLA-E", "ACP5", "GSDMD", "GBP6", "IL12A", "TBK1", "TIRAP", "C5AR1")	Acute
GOBP_POSITIVE_REGULATION_OF_ORGANIC_ACID_TRANSPORT	0.000658762	0.0135769	0.728455	1.785	4	31	c("PTGES", "ACSL1", "ADORA2A", "IL1B", "ACSL5", "FABP3", "IL1A", "PLA2G4A", "STXBP1", "ITGB1")	Acute
GOBP_POSITIVE_REGULATION_OF_DNA_BINDING_TRANSCRIPTION_FACTOR_ACTIVITY	0.000103584	0.00428377	0.589966	1.78449	0	205	c("TNF", "NLRP3", "MALT1", "CFLAR", "TRAF1", "DDX58", "NOD2", "IRAK3", "JAK2", "SLCO3A1", "RIPK2", "TRIM21", "IRAK2", "IKBKE", "TLR2", "MTDH", "EIF2AK2", "FZD1", "IL1B", "NOD1", "CD40", "CAV1", "PSMA6", "MYD88", "SAV1", "HCLS1", "IL6", "RNF31", "CX3CL1", "TRIM5", "MTPN", "TRIM13", "TRAF2", "RELA", "TLR6", "CD200", "PPRC1", "TRIM34", "IL18", "PLPP3", "TLR3", "PRKCB", "BCL10", "CLOCK", "IKBKG", "TI…	Acute
REACTOME_TNFR1_INDUCED_NFKAPPAB_SIGNALING_PATHWAY	0.000796707	0.015413	0.736126	1.78386	5	29	c("TNF", "TNFAIP3", "TRAF1", "BIRC3", "RNF31", "TRAF2", "TAB2", "IKBKG", "IKBKB", "TNFRSF1A", "BIRC2")	Acute
GOBP_PROTEIN_MONO_ADP_RIBOSYLATION	0.000469925	0.0106875	0.891756	1.78369	2	11	c("PARP14", "PARP12", "PARP9", "PARP10", "TIPARP", "PARP8", "PARP11")	Acute
GOBP_NEGATIVE_REGULATION_OF_DNA_BINDING_TRANSCRIPTION_FACTOR_ACTIVITY	0.000108519	0.00428377	0.610321	1.78317	0	126	c("ACOD1", "NLRP3", "NFKBIA", "TNFAIP3", "NOD2", "IRAK3", "NFKBIE", "PIM1", "TRIM21", "ZC3H12A", "IRAK2", "PELI1", "NLRC5", "HMOX1", "PARP10", "TRIB1", "BCL3", "SPI1", "GFI1", "CD200", "PSMD10", "MED13", "CMKLR1", "NUPR1", "MTURN", "RNF2", "RLIM", "ERBIN", "PPP2CB", "AIM2", "FLNA", "IL10", "ID2")	Acute
GOBP_POSITIVE_REGULATION_OF_INTERFERON_GAMMA_PRODUCTION	0.000242542	0.00689367	0.665816	1.78254	1	56	c("TNF", "IL12B", "PDE4B", "CD14", "JAK2", "RIPK2", "IL27", "IL1B", "RASGRP1", "EBI3", "ISG15", "BCL3", "TYK2", "HLA-A", "IL18", "TLR3", "IL12A", "ARID5A", "SLC11A1")	Acute
GOBP_REGULATION_OF_CELL_CELL_ADHESION	0.000101163	0.00428377	0.580152	1.78166	0	310	c("TNF", "NFKBIZ", "IL12B", "NLRP3", "CD274", "MALT1", "SDC4", "NOD2", "JAK2", "TNFSF9", "ICOSLG", "SYK", "IRF1", "RIPK2", "ZC3H12A", "SRC", "TARM1", "PELI1", "ADORA2A", "IL1B", "RASGRP1", "EBI3", "SOCS1", "ASS1", "CAV1", "LYN", "IL1RN", "ITGA4", "AKNA", "CEBPB", "SPN", "PRKCD", "IL1A", "MYADM", "IL4I1", "SPI1", "IL6", "CCL2", "NCK1", "IL15", "MYO10", "CCDC88B", "PTPN23", "PIK3R6", "PTPN6", "CX3C…	Acute
GOBP_REGULATION_OF_MONONUCLEAR_CELL_MIGRATION	0.000229148	0.00661836	0.63345	1.78121	1	83	c("TNF", "CCL3", "CXCL10", "CCL4", "FPR2", "ADAM17", "LYN", "CSF1", "ITGA4", "SPN", "SPI1", "CCL2", "MSN", "CD200", "TNFRSF14", "CCL7", "PLA2G7", "CD47", "CMKLR1", "LRCH1", "SERPINE1", "SLAMF8", "IL12A", "C5AR1", "CRK", "AIF1", "AKIRIN1", "APP")	Acute
REACTOME_SCF_SKP2_MEDIATED_DEGRADATION_OF_P27_P21	0.000121921	0.00428377	0.668282	1.781	0	54	c("CDKN1A", "PSMA6", "CUL1", "PSME1", "PSMB10", "PSME2", "PSMD10", "PSMB8", "PSMD11", "PSMA5", "PSMA3", "PSMD7", "PSMD1", "PSMB9", "PSMA2", "PSMC2", "PSMB4", "PSME3", "PSMD6", "PSMB7", "PSMD14", "PSMB6", "PSMC6", "PSMC1", "PSMB2", "PSMA4", "PSMC5", "PSMD12", "PSMB5", "PSMB3", "PSMA7", "PSMC4", "PSMD3", "PSMD5")	Acute
GOBP_SUPEROXIDE_ANION_GENERATION	0.000658762	0.0135769	0.726751	1.78083	4	31	c("SOD2", "FPR2", "SYK", "CYBB", "PRKCD", "HVCN1", "NCF1", "NCF4", "ACP5")	Acute
GOBP_POSITIVE_REGULATION_OF_LEUKOCYTE_MIGRATION	0.000111421	0.00428377	0.621527	1.78031	0	98	c("TNF", "CCL3", "CXCL10", "CCL4", "FPR2", "ICAM1", "MMP14", "ADAM17", "CSF1", "ITGA4", "SPN", "IL1A", "RAC2", "SPI1", "IL6", "CX3CL1", "TNFRSF14", "CCL7", "CCL8", "PLA2G7", "CD47", "CMKLR1", "SWAP70", "SERPINE1", "IL12A", "TIRAP", "C5AR1", "VEGFC", "AIF1", "AKIRIN1", "CD74", "APP")	Acute
REACTOME_HEDGEHOG_ON_STATE	0.000233863	0.00669176	0.643606	1.77967	1	72	c("PSMA6", "PSME1", "PSMB10", "PSME2", "PSMD10", "PSMB8", "PSMD11", "PSMA5", "PSMA3", "PSMD7", "PSMD1", "PSMB9", "PSMA2", "CSNK1A1", "PSMC2", "PSMB4", "PSME3", "GRK2", "CUL3", "PSMD6", "PSME4", "PSMB7", "PSMD14", "PSMB6", "PSMC6", "PSMC1", "PSMB2", "PSMA4", "PSMC5", "SMURF1", "PSMD12", "PSMB5", "PSMB3", "PSMA7", "PSMC4", "PSMD3", "PSMD5", "CDC73", "SMURF2", "PSMD4", "PSMD2")	Acute
GOBP_PLATELET_AGGREGATION	0.000243161	0.00689367	0.666644	1.7796	1	55	c("SLC7A11", "JAK2", "PLEK", "SYK", "LYN", "PRKCD", "PIK3CG", "IL6", "PTPN6", "VCL", "RAP2B", "ACTB", "ACTG1", "STXBP1", "PDPN", "FLNA", "METAP1", "STXBP3", "MYL12A", "EMILIN2")	Acute
GOBP_REGULATION_OF_T_CELL_ACTIVATION	0.00010269	0.00428377	0.585145	1.7795	0	235	c("NFKBIZ", "IL12B", "NLRP3", "CD274", "MALT1", "SDC4", "TNFRSF1B", "NOD2", "JAK2", "TNFSF9", "ICOSLG", "SYK", "IRF1", "RIPK2", "TREX1", "ZC3H12A", "SRC", "TARM1", "PELI1", "IL27", "ADORA2A", "IL1B", "RASGRP1", "EBI3", "SOCS1", "CAV1", "LYN", "CEBPB", "SPN", "IL1A", "RAC2", "IL4I1", "IL6", "CCL2", "NCK1", "IL15", "CCDC88B", "PRDM1", "PIK3R6", "PTPN6", "PTPRC", "MAP3K8", "FGL2", "TNFRSF14", "CD55"…	Acute
REACTOME_APC_C_CDH1_MEDIATED_DEGRADATION_OF_CDC20_AND_OTHER_APC_C_CDH1_TARGETED_PROTEINS_IN_LATE_MITOSIS_EARLY_G1	0.000235793	0.00673133	0.64732	1.77937	1	69	c("PSMA6", "PSME1", "PSMB10", "PSME2", "PSMD10", "PSMB8", "PSMD11", "PSMA5", "PSMA3", "UBE2S", "PSMD7", "PSMD1", "PSMB9", "PSMA2", "PSMC2", "PTTG1", "CDC27", "PSMB4", "PSME3", "PSMD6", "PSME4", "PSMB7", "PSMD14", "PSMB6", "PSMC6", "PSMC1", "PSMB2", "PSMA4", "PSMC5", "PSMD12", "PSMB5", "PSMB3", "PSMA7", "PSMC4", "PSMD3", "PSMD5", "UBE2E1", "PSMD4", "PSMD2", "UBC")	Acute
GOBP_T_CELL_CYTOKINE_PRODUCTION	0.000935329	0.0174104	0.73939	1.77924	6	28	c("NLRP3", "MALT1", "TNFRSF1B", "RSAD2", "IL1B", "IL6", "TRAF2", "CD55", "HLA-A", "HLA-F", "IL18", "B2M", "ARID5A", "TRPM4")	Acute
GOBP_PODOSOME_ASSEMBLY	0.00128535	0.021807	0.794551	1.77826	8	19	c("TNF", "HCK", "SRC", "LCP1", "MSN", "FSCN1", "DBNL", "ASAP1")	Acute
GOMF_TUMOR_NECROSIS_FACTOR_RECEPTOR_SUPERFAMILY_BINDING	0.000382751	0.00932547	0.701724	1.7776	2	38	c("TNF", "CFLAR", "TRAF1", "TNFSF9", "TNFSF15", "STAT1", "MYD88", "TNFSF10", "TRAF2")	Acute
GOCC_COPII_COATED_ER_TO_GOLGI_TRANSPORT_VESICLE	0.000116673	0.00428377	0.642014	1.77728	0	73	c("CTSC", "HLA-A", "HLA-B", "HLA-C", "HLA-E", "HLA-F", "HLA-G", "SEC24B", "VTI1A", "SREBF2", "B2M", "TMED5", "USO1", "SEC23IP", "ECPAS", "HLA-DQB1", "CTSZ", "TMED7", "CD74", "APP", "SEC23B", "SAR1A", "TMED2", "SAR1B", "ERGIC2", "SEC16A", "SEC13", "SEC24C", "SEC24A", "AREG", "YIPF6", "LMAN1", "GOSR2", "SEC31A", "SEC24D", "YIF1A", "SEC23A", "TMED9", "CNIH4")	Acute
GOBP_HETEROTYPIC_CELL_CELL_ADHESION	0.00038018	0.00928122	0.69465	1.77725	2	41	c("TNF", "IL1B", "IL1RN", "ITGA4", "MYADM", "CD44", "NINJ1", "PTPRC", "CD200", "CD47", "ITGB1", "ITGAV", "VCAM1", "IL10")	Acute
GOBP_OLIGOPEPTIDE_TRANSPORT	0.000763359	0.014956	0.858708	1.77568	4	13	c("SLC7A11", "SLC13A3", "SLC15A3", "ABCC1", "ABCC5", "ABCC4")	Acute
GOMF_PROTEIN_ADP_RIBOSYLASE_ACTIVITY	0.000740192	0.0145951	0.820671	1.77544	4	16	c("PARP14", "PARP12", "PARP9", "PARP10", "TIPARP", "ZC3HAV1", "PARP8", "PARP11")	Acute
GOBP_INTERFERON_GAMMA_PRODUCTION	0.000230335	0.00661836	0.634628	1.77483	1	79	c("TNF", "IL12B", "CD274", "PDE4B", "NOD2", "CD14", "JAK2", "RIPK2", "ZC3H12A", "IL27", "IL1B", "RASGRP1", "EBI3", "ISG15", "BCL3", "TYK2", "HLA-A", "IL18", "TLR3", "INHBA", "CD47", "IL12A", "AXL", "ARID5A")	Acute
GOBP_REGULATION_OF_CD4_POSITIVE_ALPHA_BETA_T_CELL_ACTIVATION	0.000124502	0.00428377	0.681191	1.77362	0	46	c("NFKBIZ", "IL12B", "NLRP3", "CD274", "MALT1", "RIPK2", "ZC3H12A", "TARM1", "IL27", "SOCS1", "CD55", "IL18", "CD83", "NFKBID", "RC3H2", "RC3H1")	Acute
GOBP_NEUTROPHIL_MEDIATED_IMMUNITY	0.000948124	0.0175161	0.746202	1.77359	6	26	c("SYK", "ADAM17", "MYD88", "SPI1", "IL6", "WDR1", "CXCL6", "VAMP8", "STXBP3", "TREM1", "PTAFR", "ANXA3")	Acute
GOBP_RIG_I_SIGNALING_PATHWAY	0.00109304	0.0194067	0.752216	1.77273	7	25	c("DDX58", "BIRC3", "OAS3", "DDX60", "OASL", "DHX58", "NPLOC4", "ANKRD17", "TRIM25", "BIRC2", "LSM14A", "USP15", "PUM2")	Acute
GOBP_RESPONSE_TO_HEAT	0.000229964	0.00661836	0.632678	1.77184	1	80	c("CXCL10", "TFEC", "MAPKAPK2", "CD14", "PTGS2", "DAXX", "LYN", "HMOX1", "IL1A", "DNAJA2", "DNAJB6", "VCP", "DNAJA1", "EIF2S1", "GCLC", "HSP90AB1", "YWHAE", "HSPA1A", "HSPA1B", "TPR", "LRP11", "CREBBP", "DNAJC2")	Acute
GOCC_PROTEASOME_ACCESSORY_COMPLEX	0.00166067	0.0261625	0.763363	1.77179	11	23	c("PSME1", "PSME2", "PSMD11", "PSMD7", "PSMD1", "PSMC2", "PSME3", "PSMD6", "PSMD14", "PSMC6", "PSMC1", "PSMC5", "PSMD12", "PSMC4", "PSMD3", "PSMD5", "ADRM1", "PSMD4", "PSMD2", "PSMC3", "PSMD13")	Acute
REACTOME_DEFECTIVE_EXT2_CAUSES_EXOSTOSES_2	0.000763359	0.014956	0.856758	1.77165	4	13	c("SDC4", "AGRN", "SDC1", "EXT1")	Acute
REACTOME_INTERLEUKIN_1_PROCESSING	0.000164447	0.00525546	0.943982	1.77151	0	8	c("NFKB1", "NFKB2", "IL1B", "IL1A", "CASP1", "RELA", "IL18", "GSDMD")	Acute
BIOCARTA_GRANULOCYTES_PATHWAY	0.000469925	0.0106875	0.884563	1.7693	2	11	c("TNF", "ICAM1", "ITGAL", "IL1A", "CSF3")	Acute
GOBP_T_HELPER_17_TYPE_IMMUNE_RESPONSE	0.000912528	0.0170398	0.714058	1.76846	6	33	c("NFKBIZ", "IL12B", "MALT1", "ZC3H12A", "BATF", "IL6", "LY9", "NOTCH1", "NFKBID", "ARID5A", "RC3H2", "RC3H1", "IL17RA", "STAT3")	Acute
GOBP_VIRAL_GENOME_REPLICATION	0.000110791	0.00428377	0.615052	1.76803	0	102	c("TNF", "IFIH1", "MX1", "ZC3H12A", "RSAD2", "TNIP1", "OAS3", "IFI16", "EIF2AK2", "ZNFX1", "OAS2", "OASL", "LARP1", "ADAR", "N4BP1", "PARP10", "ISG15", "CCL2", "ZC3HAV1", "ISG20", "RESF1", "BST2", "NOTCH1", "VCP", "CCL8", "OAS1", "EEA1", "APOBEC3H", "HSPA8", "RAB5A", "FMR1", "GRK2", "IFITM1", "PKN2", "PCBP1", "VAPA", "HACD3", "CNOT7", "STAU1", "CDC42", "YTHDC2", "ILF3", "SLPI", "PDE12", "KPNA6", …	Acute
BIOCARTA_IL2RB_PATHWAY	0.00104521	0.0187194	0.716663	1.76666	7	32	c("SOCS3", "CFLAR", "SYK", "SOCS1", "FAS", "PIK3CG", "PTPN6", "PIK3R1", "RAF1", "IL2RG", "NMI", "STAT5A", "CBL", "CRKL")	Acute
GOBP_3_UTR_MEDIATED_MRNA_STABILIZATION	0.00103627	0.0186407	0.816563	1.76656	6	16	c("MAPKAPK2", "TENT4A", "ZFP36", "MYD88", "LARP4B", "TIRAP", "ELAVL1", "TENT4B", "YBX3", "MAPK14", "TARDBP")	Acute
GOBP_T_CELL_PROLIFERATION	0.000106929	0.00428377	0.598323	1.76602	0	142	c("IL12B", "CD274", "MALT1", "SDC4", "TNFRSF1B", "JAK2", "TNFSF9", "ICOSLG", "SYK", "IRF1", "RIPK2", "PELI1", "IL27", "IL1B", "RASGRP1", "EBI3", "CEBPB", "SPN", "IL1A", "RAC2", "PIK3CG", "IL4I1", "IL6", "NCK1", "IL15", "CCDC88B", "PTPN6", "MSN", "PTPRC", "PSMB10", "TNFRSF14", "CD55", "PNP", "TYK2", "HLA-A", "HLA-E", "HLA-G", "IL18")	Acute
GOBP_POSITIVE_REGULATION_OF_NATURAL_KILLER_CELL_PROLIFERATION	0.000481	0.0108991	0.915525	1.76576	2	9	c("IL12B", "JAK2", "IL15", "TYK2", "HLA-E", "IL18")	Acute
GOBP_POSITIVE_REGULATION_OF_LYMPHOCYTE_MEDIATED_IMMUNITY	0.000345503	0.00867564	0.631142	1.76508	2	79	c("TNF", "IL12B", "NLRP3", "C3", "MALT1", "NOD2", "RSAD2", "IL1B", "RASGRP1", "CD40", "PVR", "IL6", "PTPRC", "TRAF2", "CD55", "HLA-A", "HLA-B", "HLA-E", "HLA-F", "HLA-G", "IL18", "CLCF1", "B2M", "IL12A", "ARID5A")	Acute
GOBP_RNA_STABILIZATION	0.000247433	0.0069826	0.67346	1.76503	1	48	c("MAPKAPK2", "IKBKE", "TENT4A", "ZFP36", "LARP1", "MYD88", "TRAF2", "TENT5A", "CSDE1", "LARP4B", "TIRAP", "NOCT", "ELAVL1", "SLC11A1", "FUS", "TENT2", "HNRNPD", "NSUN2", "TRAF5", "TENT4B", "YBX3", "MAPK14", "TARDBP")	Acute
GOCC_PHAGOCYTIC_VESICLE_MEMBRANE	0.000351989	0.00874923	0.639883	1.76489	2	71	c("CLEC4E", "IRGM", "RAB11FIP1", "TLR1", "TLR2", "TAP1", "CYBB", "RAB10", "RAC2", "HVCN1", "TAPBP", "RAB20", "TAP2", "TLR6", "HLA-A", "HLA-B", "HLA-C", "HLA-E", "HLA-F", "HLA-G", "B2M", "VAMP8", "INPP5B", "SLC11A1", "RAB5A", "RAB8A", "ATP7A", "ATP6V0B", "VAMP3", "STX4", "TCIRG1", "ANXA3")	Acute
GOBP_POSITIVE_REGULATION_OF_INTERLEUKIN_17_PRODUCTION	0.00185661	0.0280612	0.788281	1.76423	12	19	c("IL12B", "NOD2", "MYD88", "IL6", "IL15", "LY9", "IL18", "ARID5A")	Acute
BIOCARTA_LYM_PATHWAY	0.000626566	0.0131233	0.881982	1.76414	3	11	c("ICAM1", "ITGAL", "ITGA4", "IL1A", "ITGB1", "VCAM1")	Acute
GOMF_PATTERN_RECOGNITION_RECEPTOR_ACTIVITY	0.00169851	0.0265859	0.779284	1.76301	11	20	c("CLEC4E", "NOD2", "CD14", "TLR2", "NOD1", "MARCO", "CLEC4D", "TRIM5")	Acute
GOBP_NEURON_MATURATION	0.000645578	0.0134175	0.702612	1.76241	4	36	c("C3", "AGRN", "CLN5", "SCARF1", "CX3CL1", "EDNRB", "MECP2", "APP", "B4GALT5")	Acute
BIOCARTA_LAIR_PATHWAY	0.000626566	0.0131233	0.880997	1.76217	3	11	c("TNF", "ICAM1", "C3", "ITGAL", "ITGA4", "IL1A", "IL6", "ITGB1", "VCAM1")	Acute
GOBP_POSITIVE_REGULATION_OF_ALPHA_BETA_T_CELL_DIFFERENTIATION	0.000768738	0.0150374	0.698296	1.76214	5	37	c("NFKBIZ", "IL12B", "NLRP3", "MALT1", "SYK", "RIPK2", "SOCS1", "PNP", "IL18", "CD83", "NFKBID", "AP3B1")	Acute
BIOCARTA_TNFR2_PATHWAY	0.00117268	0.02058	0.805491	1.76165	7	17	c("NFKBIA", "TNFAIP3", "TNFRSF1B", "TRAF1", "NFKB1", "TANK", "TRAF2", "RELA", "IKBKG", "IKBKB")	Acute
REACTOME_INTERLEUKIN_12_SIGNALING	0.000505625	0.0111836	0.685459	1.7606	3	42	c("SOD2", "IL12B", "JAK2", "LCP1", "SERPINB2", "RAP1B", "MSN", "PSME2", "TYK2", "IL12A", "TCP1", "CNN2", "IL10", "HNRNPDL", "ARF1", "PAK2", "CDC42", "PITPNA", "CFL1", "HSPA9", "JAK1")	Acute
GOBP_REGULATION_OF_LEUKOCYTE_CHEMOTAXIS	0.000227661	0.00659091	0.623042	1.76004	1	86	c("CCL3", "CXCL10", "CCL4", "FPR2", "NOD2", "ADAM17", "LYN", "CSF1", "GPR18", "RAC2", "RIN3", "SPI1", "IL6", "CCL2", "STAP1", "CCL7", "PLA2G7", "CMKLR1", "SWAP70", "SERPINE1", "SLAMF8", "IL12A", "TIRAP", "C5AR1", "VEGFC", "AIF1", "AKIRIN1", "CD74")	Acute
BIOCARTA_RELA_PATHWAY	0.00178971	0.0274229	0.823683	1.75929	11	15	c("TNF", "NFKBIA", "TNFRSF1B", "NFKB1", "RELA", "IKBKG", "IKBKB", "TNFRSF1A", "CHUK", "CREBBP")	Acute
GOBP_RESPONSE_TO_NICOTINE	0.00117586	0.02058	0.713569	1.75903	8	32	c("SLC7A11", "TNF", "NFKB1", "HMOX1", "RELA", "B2M", "VCAM1")	Acute
GOBP_POSITIVE_REGULATION_OF_CELL_ACTIVATION	0.000101874	0.00428377	0.575305	1.75787	0	261	c("TNF", "CCL3", "NFKBIZ", "IL12B", "NLRP3", "CD274", "MALT1", "MMP14", "CDKN1A", "NOD2", "JAK2", "PLEK", "TNFSF9", "ICOSLG", "SYK", "RIPK2", "SRC", "PELI1", "IL1B", "RASGRP1", "EBI3", "SOCS1", "CD40", "CD38", "CAV1", "CTSC", "LYN", "MYD88", "CLEC4D", "IL1A", "IL4I1", "IL6", "CCL2", "NCK1", "IL15", "CCDC88B", "PIK3R6", "PTPN6", "PDGFRB", "STAP1", "PTPRC", "MAP3K8", "TLR6", "TNFRSF14", "CD55", "PN…	Acute
REACTOME_REGULATION_OF_IFNG_SIGNALING	0.00108729	0.0193325	0.864515	1.75775	6	12	c("SOCS3", "JAK2", "STAT1", "SOCS1", "PTPN1", "PTPN6", "PTPN11", "IFNGR2", "PTPN2")	Acute
GOBP_TOLERANCE_INDUCTION	0.00159213	0.0253422	0.794169	1.75611	10	18	c("ACOD1", "CD274", "TNFAIP3", "IRAK3", "LYN", "XKR8", "HLA-B", "HLA-E", "HLA-G")	Acute
GOCC_PRERIBOSOME	0.000350795	0.00874923	0.635063	1.75605	2	72	c("RIOK3", "MDN1", "EIF6", "RRS1", "WDR37", "SRFBP1", "UTP20", "DCAF13", "UTP11", "MAK16", "LTV1", "SNU13", "TSR1", "RRP7A", "BOP1", "NOP58", "NOL10", "WDR36", "NOP14", "UTP4", "RSL1D1", "NOP56", "EMG1", "NOC2L", "PWP2", "HEATR1", "MPHOSPH10", "UTP18", "BYSL", "FBL", "MRTO4", "RIOK2", "UTP6", "RPF1", "NIP7", "UTP25", "RRP9", "IMP4", "UTP23", "FTSJ3", "WDR74", "KRI1", "NOC4L", "PPAN", "TBL3", "EBN…	Acute
GOBP_NEGATIVE_REGULATION_OF_INTERLEUKIN_1_BETA_PRODUCTION	0.00184006	0.0278818	0.776176	1.75598	12	20	c("NLRP3", "TNFAIP3", "ZC3H12A", "MEFV", "CX3CL1", "PML", "ACP5")	Acute
GOBP_RESPONSE_TO_FUNGUS	0.000912647	0.0170398	0.706083	1.75597	6	34	c("CLEC4E", "MALT1", "ZBP1", "SYK", "MYD88", "CLEC4D", "CLEC4A", "SPI1", "BCL10", "CRK", "PTX3", "IL17RA", "CLEC4C", "USP15", "CLEC6A", "GAPDH")	Acute
GOBP_NEGATIVE_REGULATION_OF_LIPID_CATABOLIC_PROCESS	0.00199943	0.0296096	0.784503	1.75578	13	19	c("TNF", "HCAR2", "IL1B", "PIK3CG")	Acute
GOBP_ANTIGEN_PROCESSING_AND_PRESENTATION_OF_ENDOGENOUS_ANTIGEN	0.00161243	0.0255333	0.802169	1.75438	10	17	c("TAP1", "TAPBP", "TAP2", "HLA-A", "HLA-B", "HLA-C", "HLA-E", "HLA-F", "HLA-G", "B2M", "ERAP1", "CD74")	Acute
GOBP_REGULATION_OF_ORGANIC_ACID_TRANSPORT	0.000122941	0.00428377	0.664802	1.75428	0	50	c("TNF", "PTGES", "ACSL1", "SYK", "ADORA2A", "IL1B", "ACSL5", "FABP3", "IL1A", "PLA2G4A", "STXBP1", "ITGB1")	Acute
GOBP_ANTIGEN_PROCESSING_AND_PRESENTATION_OF_ENDOGENOUS_PEPTIDE_ANTIGEN	0.00135583	0.0226045	0.834511	1.75405	8	14	c("TAP1", "TAPBP", "TAP2", "HLA-A", "HLA-B", "HLA-C", "HLA-E", "HLA-F", "HLA-G", "B2M", "ERAP1")	Acute
GOBP_T_HELPER_17_CELL_DIFFERENTIATION	0.00210408	0.0306605	0.767054	1.75397	14	21	c("NFKBIZ", "IL12B", "MALT1", "ZC3H12A", "BATF", "IL6", "LY9", "NFKBID", "RC3H2", "RC3H1", "STAT3")	Acute
REACTOME_SIGNALLING_TO_ERKS	0.00119506	0.0208272	0.723258	1.75268	8	29	c("MAPKAPK2", "SRC", "RALGDS", "BRAF", "MAP2K1", "CRK", "CRKL", "YWHAB", "NRAS", "MAPK14", "MAP2K2", "RAPGEF1", "RALB", "RALA", "RAP1A", "SOS1", "RIT1", "FRS2", "SHC1", "KIDINS220", "MAPK1", "MAPK11")	Acute
GOBP_ENDOTHELIUM_DEVELOPMENT	0.000111882	0.00428377	0.613456	1.75263	0	96	c("TNF", "CXCL10", "ICAM1", "RAPGEF2", "MET", "IL1B", "EZR", "CLIC4", "MYD88", "RBPJ", "KDM6B", "MYADM", "RAP1B", "MSN", "JAG1", "VCL", "RAP2B", "EDNRB", "NOTCH1", "HEG1", "RAP2C", "PPP1R12A", "ZDHHC21", "FASN", "IKBKB", "COL18A1", "KDR", "SETSIP", "FOXP1", "TNFRSF1A", "ROCK1", "RAB1A", "PDPN")	Acute
REACTOME_GPCR_LIGAND_BINDING	0.000104134	0.00428377	0.582219	1.7521	0	184	c("CCL3", "CCL3L1", "CCL3L3", "CXCL10", "CCL4", "FPR2", "FPR1", "C3", "HCAR2", "HCAR3", "CALCRL", "ADORA2A", "FZD1", "LPAR1", "ADGRE1", "CCRL2", "GNG12", "GPR18", "CCL23", "CCL2", "CX3CL1", "CYSLTR1", "EDNRB", "CD55", "CXCL16", "CCL7", "CMKLR1", "PTGIR", "CXCL6", "GNB1", "CCL22", "CXCL9", "GPR31", "C5AR1", "P2RY2")	Acute
GOBP_REGULATION_OF_LEUKOCYTE_MEDIATED_IMMUNITY	0.000105053	0.00428377	0.585837	1.75136	0	168	c("TNF", "IL12B", "ICAM1", "NLRP3", "C3", "MALT1", "TNFRSF1B", "DDX58", "NOD2", "SYK", "RSAD2", "IL1B", "RASGRP1", "CD40", "LYN", "NOS2", "HMOX1", "PVR", "RAC2", "IL4I1", "SPI1", "IL6", "PIK3R6", "PTPN6", "STAP1", "PTPRC", "TRAF2", "BST2", "CD55", "HLA-A", "HLA-B", "HLA-E", "HLA-F", "HLA-G", "IL18", "TLR3", "DDX21", "CLCF1", "CXCL6", "B2M", "IL12A", "ARID5A", "STXBP1", "AHR", "VAMP8", "RABGEF1", …	Acute
GOBP_GRANULOCYTE_ACTIVATION	0.00116204	0.0204839	0.698012	1.75087	8	36	c("TNF", "CCL3", "SYK", "MYD88", "PRKCD", "SPI1", "IL15", "IL18", "CXCL6", "VAMP8", "FCER1G", "KARS1", "STXBP3", "PTAFR", "STX4", "ANXA3", "FCGR2B")	Acute
REACTOME_P75NTR_SIGNALS_VIA_NF_KB	0.00137405	0.0228412	0.846601	1.75065	8	13	c("NFKBIA", "SQSTM1", "RIPK2", "NFKB1", "MYD88", "RELA", "IKBKB")	Acute
BIOCARTA_KERATINOCYTE_PATHWAY	0.000377501	0.00923414	0.679056	1.75055	2	43	c("TNF", "NFKBIA", "ETS2", "TNFRSF1B", "NFKB1", "DAXX", "FAS", "PRKCD", "TRAF2", "RELA", "RAF1", "PRKCB", "MAP2K1", "PPP2CA", "IKBKB", "TNFRSF1A")	Acute
GOBP_FEVER_GENERATION	0.000641334	0.0133745	0.907294	1.74989	3	9	c("TNF", "PTGES", "IL1B", "PTGS2", "IL1A", "EDNRB")	Acute
GOBP_HOMOTYPIC_CELL_CELL_ADHESION	0.000118301	0.00428377	0.638577	1.74912	0	67	c("SLC7A11", "JAK2", "PLEK", "SYK", "LYN", "PRKCD", "PIK3CG", "IL6", "PTPN6", "VCL", "RAP2B", "PLPP3", "ACTB", "PTPRU", "ACTG1", "STXBP1", "PLAUR", "PDPN", "FLNA", "METAP1", "STXBP3", "MYL12A", "EMILIN2")	Acute
BIOCARTA_MONOCYTE_PATHWAY	0.000641334	0.0133745	0.906773	1.74888	3	9	c("ICAM1", "ITGAL", "ITGA4", "CD44", "ITGB1")	Acute
GOMF_TAP_BINDING	0.000328893	0.00832655	0.931506	1.7481	1	8	c("TAP1", "TAPBP", "TAP2", "HLA-A", "HLA-B", "HLA-C", "HLA-F")	Acute
GOBP_LEUKOCYTE_MEDIATED_CYTOTOXICITY	0.000349569	0.00874923	0.629978	1.74696	2	74	c("IL12B", "ICAM1", "SLAMF7", "RASGRP1", "CTSC", "NOS2", "MYD88", "RNF19B", "PVR", "PRDX1", "SPI1", "PIK3R6", "PTPN6", "STAP1", "PTPRC", "HLA-A", "HLA-B", "HLA-E", "HLA-F", "HLA-G", "IL18", "CXCL6", "B2M", "IL12A", "CRK", "KIF5B", "NECTIN2")	Acute
GOBP_POSITIVE_REGULATION_OF_MYELOID_LEUKOCYTE_MEDIATED_IMMUNITY	0.00231582	0.033171	0.789996	1.74688	15	18	c("C3", "DDX58", "SPI1", "STAP1", "HLA-E", "DDX21", "TICAM1", "DDX1", "PTAFR", "STX4")	Acute
HALLMARK_MTORC1_SIGNALING	0.000103939	0.00428377	0.579122	1.7467	0	192	c("SLC7A11", "CDKN1A", "SQSTM1", "NAMPT", "GSR", "CTSC", "SLC2A1", "SLA", "IDI1", "SERP1", "HMGCR", "PRDX1", "IFRD1", "LDLR", "CYP51A1", "SC5D", "INSIG1", "STIP1", "GBE1", "HMGCS1", "PPP1R15A", "TXNRD1", "M6PR", "FGL2", "ATP2A2", "PNP", "GLRX", "UBE2D3", "TES", "ERO1A", "PFKL", "SQLE", "PSMA3", "HSPA5", "ME1", "NUPR1", "BTG2", "ETF1", "CYB5B", "TCEA1", "HK2", "GCLC", "TBK1", "TUBA4A", "CCT6A", "U…	Acute
GOMF_PEPTIDE_ANTIGEN_BINDING	0.0019245	0.0287367	0.806685	1.74519	12	16	c("TAP1", "TAPBP", "TAP2", "SLC7A8", "HLA-A", "HLA-B", "HLA-C", "HLA-E", "HLA-F", "HLA-G", "HLA-DQB1")	Acute
GOBP_NEGATIVE_REGULATION_OF_INTERLEUKIN_12_PRODUCTION	0.00150648	0.024357	0.829368	1.74324	9	14	c("NOD2", "IRAK3", "NFKB1", "MEFV", "ACP5", "CMKLR1", "IL10")	Acute
GOBP_RESPONSE_TO_ANGIOTENSIN	0.0018126	0.0276018	0.757093	1.7428	12	22	c("NFKB1", "SRC", "PTGS2", "CYBB", "CAV1", "PRKCD", "AGTRAP", "NFE2L2", "RELA", "ROCK1")	Acute
GOBP_NEGATIVE_REGULATION_OF_SECRETION	0.000110387	0.00428377	0.603338	1.74232	0	109	c("TNF", "IL12B", "TNFRSF1B", "RAB11FIP1", "KLF7", "RSAD2", "RHBDF2", "IL1B", "HMOX1", "HMGCR", "CYP51A1", "SPI1", "REST", "PIM3", "NR1H3", "RAP1B", "CD200", "NOTCH1", "HLA-F", "INHBA", "PFKL", "IL12A", "VAMP8", "RABGEF1", "PTPN11", "CRY1", "FMR1", "TNFRSF1A", "CD74", "SLC30A1", "STXBP3", "LIF", "VAMP3", "FRMD4A", "EDN1", "NF1")	Acute
BIOCARTA_HSP27_PATHWAY	0.000953592	0.0175907	0.887885	1.74101	5	10	c("TNF", "MAPKAPK2", "DAXX", "FAS", "IL1A")	Acute
REACTOME_TRAF6_MEDIATED_IRF7_ACTIVATION	0.00150648	0.024357	0.827967	1.7403	9	14	c("IRF7", "IFIH1", "DDX58", "IKBKE", "TANK", "TRAF2", "TBK1", "TRIM25")	Acute
GOBP_REGULATION_OF_RESPONSE_TO_STRESS	0.0001	0.00428377	0.556209	1.73913	0	1015	c("ACOD1", "SLC7A11", "TNF", "CCL3", "NFKBIZ", "SOD2", "FPR2", "IL12B", "NLRP3", "NFKBIA", "SOCS3", "C3", "TNFAIP3", "PARP14", "PTGES", "TNFRSF1B", "TRAF1", "IRF7", "USP18", "MNDA", "MAPKAPK2", "DDX58", "NOD2", "IRGM", "ZBP1", "IRAK3", "JAK2", "BIRC3", "SYK", "IRF1", "RIPK2", "NFKB1", "HCK", "TRIM21", "TREX1", "ZC3H12A", "SRC", "MET", "LACC1", "STAT1", "TNIP1", "OAS3", "DTX3L", "CALCRL", "IFI16",…	Acute
REACTOME_GPVI_MEDIATED_ACTIVATION_CASCADE	0.00143397	0.0235057	0.701809	1.73812	10	33	c("LCP2", "SYK", "PIK3R5", "LYN", "RAC2", "PIK3CG", "PIK3R6", "PTPN6", "PIK3R1", "RHOG", "PTPN11", "FCER1G", "PDPN", "RHOB", "VAV1", "CDC42", "PDPK1", "RHOA")	Acute
GOBP_REGULATION_OF_PRODUCTION_OF_MOLECULAR_MEDIATOR_OF_IMMUNE_RESPONSE	0.000108648	0.00428377	0.595649	1.73738	0	124	c("TNF", "NLRP3", "MALT1", "TNFRSF1B", "DDX58", "NOD2", "IRAK3", "TREX1", "RSAD2", "LACC1", "IL1B", "CD40", "HMOX1", "IL6", "PTPRC", "TRAF2", "BST2", "TNFRSF14", "CD55", "HLA-A", "HLA-E", "HLA-F", "HLA-G", "IL18", "TLR3", "BCL10", "DDX21", "CLCF1", "NR4A3", "B2M", "ARID5A", "TMBIM6", "TRPM4", "CGAS", "CD74", "TICAM1", "IL10")	Acute
REACTOME_PURINERGIC_SIGNALING_IN_LEISHMANIASIS_INFECTION	0.0017762	0.0272838	0.73719	1.73731	12	25	c("NLRP3", "C3", "NFKB1", "NFKB2", "MEFV", "IL1B", "HMOX1", "IL1A", "CASP1", "RELA", "IL18", "GSDMD", "HSP90AB1", "TXN", "APP")	Acute
REACTOME_TOLL_LIKE_RECEPTOR_TLR1_TLR2_CASCADE	0.000226296	0.00658236	0.612309	1.73712	1	90	c("NFKBIA", "MAPKAPK2", "NOD2", "IRAK3", "CD14", "RIPK2", "NFKB1", "NFKB2", "TLR1", "IRAK2", "TLR2", "PELI1", "NOD1", "SOCS1", "MYD88", "CUL1", "MAP3K8", "RELA", "TLR6", "FBXW11", "TAB2", "IKBKG", "MAP2K1", "PPP2CA", "TIRAP", "IKBKB", "PPP2CB", "APP", "UBE2N", "MEF2A", "CHUK", "DUSP4", "PPP2R1B", "MAPK8", "MAPK14", "ATF2", "TRAF6", "UBE2V1", "ELK1", "S100A8", "UBC", "PPP2R1A", "MAPK9", "PELI3", "…	Acute
REACTOME_RIPK1_MEDIATED_REGULATED_NECROSIS	0.00192864	0.0287636	0.742859	1.73705	13	24	c("CFLAR", "BIRC3", "PELI1", "FAS", "TNFSF10", "MLKL", "TRAF2", "CDC37", "BIRC2")	Acute
GOBP_EPITHELIAL_CELL_DEVELOPMENT	0.000106929	0.00428377	0.588483	1.73697	0	142	c("TNF", "ICAM1", "SRC", "RAPGEF2", "MET", "IL1B", "EZR", "CLIC4", "FLNB", "HIF1A", "MYD88", "SDC1", "FNDC3A", "IL1A", "MYADM", "PRDM1", "RAP1B", "MSN", "NOTCH2", "JAG1", "VCL", "RAP2B", "EDNRB", "NOTCH1", "HEG1", "RAP2C", "PPP1R12A", "ZDHHC21", "CLOCK", "FASN", "IKBKB", "COL18A1", "TNFRSF1A", "ATF4", "ROCK1", "RAB1A", "RHEB")	Acute
GOBP_REGULATION_OF_PROTEIN_DEUBIQUITINATION	0.00124262	0.0214035	0.853478	1.73531	7	12	c("TRIM21", "ZC3H12A", "TNIP1", "TANK", "VCP", "OTUD4", "WDR48")	Acute
BIOCARTA_IL10_PATHWAY	0.00152672	0.0246519	0.839027	1.73499	9	13	c("TNF", "STAT1", "HMOX1", "IL1A", "IL6", "BLVRB", "STAT5A", "STAT3", "IL10RA", "IL10")	Acute
GOBP_POSITIVE_REGULATION_OF_INTERLEUKIN_6_PRODUCTION	0.000351989	0.00874923	0.628665	1.73395	2	71	c("TNF", "IFIH1", "DDX58", "NOD2", "SYK", "RIPK2", "TLR1", "TLR2", "IL1B", "NOD1", "NOS2", "MYD88", "IL1A", "POU2F2", "IL6", "TLR6", "TLR3", "BCL10", "ARID5A", "PTPN11", "TIRAP", "IL17RA", "STAT3", "AIF1", "CD74", "TICAM1", "APP")	Acute
BIOCARTA_PROTEASOME_PATHWAY	0.0026053	0.0361801	0.78411	1.73386	17	18	c("PSMA6", "PSMA5", "PSMA3", "PSMA2", "PSMB4", "PSMB7", "PSMB6", "UBA1", "PSMB2", "PSMA4", "UBE2A", "PSMB5", "PSMB3", "PSMA7")	Acute
GOBP_REGULATION_OF_LYMPHOCYTE_CHEMOTAXIS	0.0019056	0.0285889	0.792402	1.73302	12	17	c("CCL3", "CXCL10", "CCL4", "ADAM17", "CCL2", "CCL7")	Acute
GOBP_CELL_ACTIVATION_INVOLVED_IN_IMMUNE_RESPONSE	0.000103242	0.00428377	0.572002	1.73279	0	212	c("CLEC4E", "CCL3", "NFKBIZ", "IL12B", "ICAM1", "NLRP3", "MALT1", "ITGAL", "ST3GAL1", "SYK", "RIPK2", "TREX1", "ZC3H12A", "IL27", "RASGRP1", "IFI35", "CD40", "LCP1", "LYN", "HMOX1", "MYD88", "CLEC4D", "SPN", "RAC2", "RELB", "PIK3CG", "SEMA4A", "BCL3", "BATF", "SPI1", "IL6", "LY9", "PTPN6", "NOTCH2", "PTPRC", "FGL2", "HLA-F", "IL18", "NMI", "CLCF1", "SWAP70", "MILR1", "NR4A3", "NFKBID", "STXBP1", …	Acute
GOBP_POSITIVE_REGULATION_OF_NITRIC_OXIDE_METABOLIC_PROCESS	0.00182911	0.0277844	0.702803	1.73249	13	32	c("TNF", "SOD2", "JAK2", "IL1B", "PTGS2", "ASS1", "TLR6", "HSP90AB1", "PTX3", "AIF1", "TICAM1")	Acute
REACTOME_TRANSCRIPTIONAL_REGULATION_BY_RUNX2	0.000111421	0.00428377	0.604765	1.73229	0	98	c("CDKN1A", "HIVEP3", "MMP13", "SRC", "STAT1", "PSMA6", "CUL1", "PSME1", "PSMB10", "PSME2", "PSMD10", "NR3C1", "PSMB8", "PSMD11", "PSMA5", "PSMA3", "PSMD7", "PSMD1", "PSMB9", "PSMA2", "PSMC2", "ESRRA", "PSMB4", "PSME3", "PSMD6", "PSME4", "PSMB7", "PSMD14", "PSMB6", "PSMC6", "PSMC1", "PSMB2", "PSMA4", "PSMC5", "SMURF1", "PSMD12", "PSMB5", "PSMB3", "BAX", "PSMA7", "PSMC4", "PSMD3", "CBFB", "PSMD5")	Acute
GOBP_MYD88_DEPENDENT_TOLL_LIKE_RECEPTOR_SIGNALING_PATHWAY	0.00237033	0.0337162	0.752483	1.73219	16	22	c("IRF7", "IRAK3", "IRF1", "TLR1", "TNIP1", "IRAK2", "TLR2", "MYD88", "TLR6", "TIRAP")	Acute
REACTOME_FC_EPSILON_RECEPTOR_FCERI_SIGNALING	0.000108648	0.00428377	0.593763	1.73188	0	124	c("NFKBIA", "MALT1", "LCP2", "SYK", "NFKB1", "RASGRP1", "LYN", "PSMA6", "CUL1", "PSME1", "RELA", "PIK3R1", "PSMB10", "PSME2", "CALM1", "PSMD10", "PSMB8", "FBXW11", "PSMD11", "PSMA5", "BCL10", "TAB2", "PSMA3", "IKBKG", "PSMD7", "PSMD1", "PSMB9", "PSMA2", "IKBKB", "PSMC2", "FCER1G", "PSMB4", "PSME3", "PSMD6", "PSME4", "PSMB7", "PSMD14", "PSMB6", "PSMC6", "PSMC1", "UBE2D2", "PSMB2", "PSMA4", "UBE2N"…	Acute
GOCC_LUMENAL_SIDE_OF_MEMBRANE	0.00237033	0.0337162	0.751889	1.73082	16	22	c("SPPL2A", "TAPBP", "HLA-A", "HLA-B", "HLA-C", "HLA-E", "HLA-F", "HLA-G", "HSPA8", "HLA-DQB1", "CD74", "CANX", "CALR")	Acute
GOBP_NEGATIVE_REGULATION_OF_RESPONSE_TO_CYTOKINE_STIMULUS	0.000731529	0.0144918	0.649444	1.7308	5	54	c("PARP14", "USP18", "IRAK3", "TREX1", "OAS3", "NLRC5", "CAV1", "IL1RN", "RFFL", "ADAR", "ISG15", "IL6", "SAMHD1", "NR1H3", "STAP1", "PTPRC", "OAS1", "RABGEF1", "OTUD4", "PPP2CB", "PTPN2")	Acute
REACTOME_REGULATION_OF_IFNA_SIGNALING	0.00093985	0.0174155	0.865223	1.73062	5	11	c("SOCS3", "USP18", "STAT1", "SOCS1", "PTPN1", "PTPN6", "TYK2", "PTPN11")	Acute
GOBP_GAS_HOMEOSTASIS	0.000962001	0.0176928	0.897114	1.73025	5	9	c("SOD2", "CAV1", "HIF1A")	Acute
GOBP_POSITIVE_REGULATION_OF_MONONUCLEAR_CELL_MIGRATION	0.000249004	0.00701086	0.663705	1.72809	1	46	c("TNF", "CCL3", "CXCL10", "CCL4", "FPR2", "ADAM17", "ITGA4", "SPN", "SPI1", "TNFRSF14", "CCL7", "PLA2G7", "CD47", "SERPINE1", "IL12A")	Acute
GOBP_POSITIVE_REGULATION_OF_HUMORAL_IMMUNE_RESPONSE	0.00093985	0.0174155	0.863953	1.72808	5	11	c("ACOD1", "TNF", "C3", "NOD2", "IL1B", "PTPRC")	Acute
GOBP_POSITIVE_REGULATION_OF_SMALL_GTPASE_MEDIATED_SIGNAL_TRANSDUCTION	0.000732601	0.0144918	0.649942	1.72798	5	53	c("ARHGEF3", "SRC", "RASGRP1", "LPAR1", "CSF1", "GPR18", "TGM2", "PIK3CG", "LRRC59", "PRAG1", "PDGFRB", "RASGRF1", "NOTCH2", "NOTCH1", "ERBIN", "ITGAV", "SHOC2")	Acute
GOBP_POSITIVE_REGULATION_OF_CELL_KILLING	0.00128123	0.0217983	0.684582	1.72754	9	37	c("IL12B", "SYK", "RASGRP1", "NOS2", "PVR", "SPI1", "STAP1", "PTPRC", "HLA-A", "HLA-B", "HLA-E", "HLA-F", "HLA-G", "B2M", "IL12A")	Acute
GOBP_NEGATIVE_REGULATION_OF_TYPE_I_INTERFERON_MEDIATED_SIGNALING_PATHWAY	0.00303951	0.0401699	0.781173	1.72737	20	18	c("USP18", "TREX1", "OAS3", "NLRC5", "ADAR", "ISG15", "SAMHD1", "OAS1", "PTPN2", "CNOT7", "YTHDF2", "METTL3")	Acute
GOBP_ACTIVATION_OF_IMMUNE_RESPONSE	0.000103167	0.00428377	0.569934	1.72731	0	214	c("NFKBIZ", "FPR2", "FPR1", "C3", "MALT1", "PDE4B", "LCP2", "MNDA", "NOD2", "ZBP1", "ICOSLG", "SYK", "RIPK2", "HCK", "TREX1", "ZC3H12A", "SRC", "IFI16", "PTPRJ", "IL1B", "ZNFX1", "EZR", "CD38", "LYN", "PRKCD", "RNF31", "PTPN6", "STAP1", "TRIM5", "FYB1", "PTPRC", "APPL1", "RELA", "CD55", "HLA-A", "CD47", "PRKCB", "BCL10", "CMKLR1", "NR4A3", "CFB", "NFKBID", "IKBKG", "TBK1", "THEMIS2", "RABGEF1", "…	Acute
GOBP_REGULATION_OF_CELL_KILLING	0.000361446	0.0088767	0.641913	1.72728	2	58	c("IL12B", "ICAM1", "SYK", "RASGRP1", "NOS2", "PVR", "SPI1", "PIK3R6", "STAP1", "PTPRC", "CD55", "HLA-A", "HLA-B", "HLA-E", "HLA-F", "HLA-G", "CXCL6", "B2M", "IL12A", "HSP90AB1", "CRK", "IL10", "NECTIN2")	Acute
GOBP_REGULATION_OF_LIPOPOLYSACCHARIDE_MEDIATED_SIGNALING_PATHWAY	0.00283086	0.03836	0.763147	1.7265	19	20	c("ACOD1", "TNFAIP3", "TRIB1", "CX3CL1", "TRIM5", "CD55", "SASH1")	Acute
GOBP_POSITIVE_REGULATION_OF_DEFENSE_RESPONSE_TO_VIRUS_BY_HOST	0.00234192	0.0335058	0.737875	1.7254	16	24	c("IL12B", "DDX58", "ZC3H12A", "STAT1", "DTX3L", "PARP9", "IL27", "TOMM70", "AIM2", "CGAS")	Acute
GOBP_CD4_POSITIVE_ALPHA_BETA_T_CELL_CYTOKINE_PRODUCTION	0.00093985	0.0174155	0.862609	1.72539	5	11	c("NLRP3", "RSAD2", "IL1B", "IL6", "IL18", "ARID5A")	Acute
GOBP_POSITIVE_REGULATION_OF_CYTOKINE_PRODUCTION_INVOLVED_IN_INFLAMMATORY_RESPONSE	0.00266469	0.036756	0.797464	1.72524	17	16	c("TNF", "NOD2", "HIF1A", "MYD88", "GBP5", "IL6", "APPL1", "TLR6", "IL17RA", "STAT3", "TICAM1")	Acute
REACTOME_DEUBIQUITINATION	0.00010269	0.00428377	0.566888	1.72398	0	235	c("NLRP3", "NFKBIA", "TNFAIP3", "USP18", "IFIH1", "DDX58", "NOD2", "BIRC3", "RIPK2", "TNIP1", "NOD1", "TNIP3", "USP25", "HIF1A", "PSMA6", "USP12", "TRAF2", "PSME1", "PSMB10", "PSME2", "PSMD10", "VCPIP1", "VCP", "PSMB8", "PSMD11", "PSMA5", "ACTB", "PSMA3", "OTUD5", "MDM2", "INO80", "IKBKG", "PSMD7", "PSMD1", "PSMB9", "PSMA2", "RAD23B", "VDAC3", "TRIM25", "PSMC2", "TOMM70", "SIAH2", "USP47", "PSMB4…	Acute
GOBP_LYMPHOCYTE_MEDIATED_IMMUNITY	0.000103983	0.00428377	0.571444	1.72247	0	190	c("TNF", "IL12B", "ICAM1", "NLRP3", "C3", "MALT1", "TNFRSF1B", "IRF7", "NOD2", "TREX1", "RSAD2", "SLAMF7", "IL1B", "RASGRP1", "CD40", "CTSC", "MYD88", "RNF19B", "PVR", "PRKCD", "PRDX1", "BCL3", "IL4I1", "BATF", "IL6", "PIK3R6", "PTPN6", "PTPRC", "JAG1", "TRAF2", "CD55", "HLA-A", "HLA-B", "HLA-E", "HLA-F", "HLA-G", "IL18", "BCL10", "CLCF1", "SWAP70", "B2M", "IL12A", "ARID5A", "AHR", "FCER1G", "CRK…	Acute
GOBP_REGULATION_OF_SUPEROXIDE_METABOLIC_PROCESS	0.00201315	0.0296645	0.71916	1.72169	14	27	c("FPR2", "SYK", "GCH1", "PRKCD", "HVCN1", "NFE2L2", "ACP5", "GNAI3", "TGFB1")	Acute
GOBP_CELLULAR_RESPONSE_TO_LIPID	0.000100422	0.00428377	0.556388	1.72156	0	407	c("ACOD1", "TNF", "CCL3", "CXCL10", "IL12B", "NLRP3", "CMPK2", "NFKBIA", "CD274", "TNFAIP3", "MALT1", "PDE4B", "CFLAR", "TNFRSF1B", "NOD2", "IRGM", "CD14", "JAK2", "SYK", "RIPK2", "PIM1", "NFKB1", "HCK", "ZC3H12A", "SRC", "TNIP1", "IRAK2", "TLR2", "MTDH", "IL1B", "DAXX", "TNIP3", "GRAMD1A", "ASS1", "LYN", "ZFP36", "NOS2", "MYD88", "CEBPB", "PID1", "IL1A", "LDLR", "TRIB1", "SPI1", "IL6", "CCL2", "…	Acute
GOBP_DETECTION_OF_OTHER_ORGANISM	0.00195842	0.0291371	0.818644	1.7207	12	14	c("NOD2", "TLR1", "TLR2", "NOD1", "TLR6", "HLA-A", "HLA-B")	Acute
GOBP_REGULATION_OF_LEUKOCYTE_PROLIFERATION	0.000104701	0.00428377	0.574301	1.72035	0	175	c("IL12B", "CD274", "TNFAIP3", "SDC4", "TNFRSF1B", "CDKN1A", "MNDA", "JAK2", "TNFSF9", "ICOSLG", "SYK", "IRF1", "RIPK2", "PELI1", "IL27", "IL1B", "EBI3", "CD40", "CD38", "LYN", "CSF1", "MYD88", "CEBPB", "SPN", "IL1A", "RAC2", "IL4I1", "IL6", "NCK1", "IL15", "CCDC88B", "PTPN6", "PTPRC", "BST2", "TNFRSF14", "CD55", "PNP", "TYK2", "HLA-A", "HLA-E", "HLA-G", "IL18", "CCL8", "CLCF1", "IL12A", "AHR", "…	Acute
GOBP_REGULATION_OF_INFLAMMATORY_RESPONSE_TO_ANTIGENIC_STIMULUS	0.00195567	0.0291315	0.690982	1.71841	14	34	c("TNF", "IL12B", "C3", "NOD2", "SYK", "HCK", "SRC", "RHBDF2", "LYN", "PLK2", "HLA-E", "PSMB4", "KARS1", "FGR", "IL10", "FURIN", "SELENOS", "MAPK14", "FCGR2B", "IL20RB")	Acute
REACTOME_RRNA_MODIFICATION_IN_THE_NUCLEUS_AND_CYTOSOL	0.000600528	0.0127216	0.636703	1.71756	4	59	c("WDR43", "UTP20", "DCAF13", "UTP11", "SNU13", "RCL1", "NOP2", "RRP7A", "PNO1", "NOP58", "WDR36", "NOP14", "UTP4", "NOP56", "EMG1", "WDR75", "PWP2", "NHP2", "HEATR1", "MPHOSPH10", "UTP18", "NOL11", "FBL", "UTP6", "TRMT112", "UTP25", "RRP9", "IMP4", "NOC4L", "THUMPD1", "NOP10", "UTP15", "TBL3", "DHX37", "DDX47", "DIMT1", "NOL6", "KRR1", "RPS6", "BMS1", "GAR1", "WDR46", "NAT10", "DDX49")	Acute
GOBP_REGULATION_OF_RECEPTOR_SIGNALING_PATHWAY_VIA_STAT	0.000712758	0.0141684	0.62999	1.7171	5	64	c("TNF", "IL12B", "SOCS3", "PARP14", "JAK2", "SOCS1", "CAV1", "BCL3", "IL6", "CRLF3", "PTPRC", "NOTCH1", "TYK2", "PPP2CA", "PWP1", "PTPN2", "IL10RA", "IL10", "LIF", "HGS", "GGNBP2", "VHL", "TGFB1", "OCIAD1")	Acute
GOBP_REGULATION_OF_T_HELPER_17_TYPE_IMMUNE_RESPONSE	0.00353857	0.0447739	0.758809	1.71669	24	20	c("NFKBIZ", "IL12B", "MALT1", "ZC3H12A", "NFKBID", "ARID5A", "RC3H2", "RC3H1")	Acute
GOBP_NEGATIVE_REGULATION_OF_RESPONSE_TO_ENDOPLASMIC_RETICULUM_STRESS	0.00101381	0.0183441	0.670748	1.7161	7	41	c("USP25", "NCK1", "NR1H3", "PTPN1", "PPP1R15A", "HSPA5", "PPP1R15B", "HERPUD1", "TMBIM6", "ATF6B", "BFAR", "HSPA1A", "ABCA7", "USP14", "SELENOS", "SYVN1", "HYOU1", "GRINA", "NR1H2", "CREB3")	Acute
GOBP_REGULATION_OF_VITAMIN_METABOLIC_PROCESS	0.000657787	0.0135769	0.914386	1.71597	3	8	c("TNF", "NFKB1", "GFI1")	Acute
GOMF_TRANSITION_METAL_ION_TRANSMEMBRANE_TRANSPORTER_ACTIVITY	0.00145445	0.0237341	0.704022	1.71547	10	30	c("SLC39A14", "SLC31A2", "SLC31A1", "SLC25A37", "SLC11A2", "SLC39A13", "ATP2C1", "SLC39A1", "SLC11A1", "SLC39A4", "SLC30A6", "SLC30A1", "ATP7A", "SLC39A7", "ATP13A1", "TMEM165")	Acute
GOBP_REGULATION_OF_MYELOID_LEUKOCYTE_MEDIATED_IMMUNITY	0.000498008	0.0111836	0.658853	1.71546	3	46	c("C3", "DDX58", "SYK", "LYN", "HMOX1", "RAC2", "SPI1", "STAP1", "HLA-E", "DDX21", "CXCL6", "STXBP1", "VAMP8", "RABGEF1", "TICAM1", "FGR", "SNX4", "DDX1", "ADORA2B", "PTAFR", "STX4", "PDPK1", "FCGR2B")	Acute
REACTOME_CLASS_I_MHC_MEDIATED_ANTIGEN_PROCESSING_PRESENTATION	0.000100878	0.00428377	0.556523	1.71543	0	336	c("SOCS3", "RNF213", "CD14", "TRIM21", "HERC6", "TLR1", "DTX3L", "TLR2", "TAP1", "CYBB", "SOCS1", "UBE2L6", "PSMA6", "MYD88", "RNF114", "RNF19B", "RNF19A", "NCF1", "TAPBP", "TRIM36", "RNF14", "TAP2", "UBE2F", "UBA7", "CUL1", "PSME1", "NCF4", "TLR6", "PSMB10", "UBR4", "PSME2", "PSMD10", "HLA-A", "HLA-B", "HLA-C", "HLA-E", "HLA-F", "HLA-G", "UBE2D3", "PSMB8", "FBXW11", "PSMD11", "SEC24B", "PSMA5", …	Acute
BIOCARTA_LYMPHOCYTE_PATHWAY	0.000657787	0.0135769	0.913979	1.71521	3	8	c("ICAM1", "ITGAL", "ITGA4", "CD44", "ITGB1")	Acute
GOBP_NEGATIVE_REGULATION_OF_CYTOKINE_PRODUCTION	0.000103885	0.00428377	0.568178	1.71406	0	194	c("ACOD1", "TNF", "IL12B", "NLRP3", "CD274", "TNFAIP3", "NOD2", "IRAK3", "NFKB1", "ZC3H12A", "OAS3", "MEFV", "REL", "MAPKBP1", "EZR", "ZFP36", "DHX58", "HMOX1", "GPR18", "N4BP1", "CLEC4A", "RELB", "BCL3", "IL6", "PTPN6", "CX3CL1", "SRGN", "PTPRC", "NPLOC4", "TLR6", "CD200", "BST2", "HLA-F", "INHBA", "PML", "ACP5", "ILRUN", "CMKLR1", "OAS1", "OTUD5", "NMI", "CD83", "IL12A", "AXL", "RABGEF1", "ERBI…	Acute
GOBP_AMYLOID_BETA_CLEARANCE	0.00248236	0.0349378	0.695305	1.71401	18	32	c("TNF", "C3", "MARCO", "HMGCR", "LDLR", "CYP51A1", "MSR1", "C5AR1", "RAB5A", "HDAC1", "ROCK1", "ABCA7", "RAB11A", "SRF", "PICALM", "CLTC")	Acute
REACTOME_UB_SPECIFIC_PROCESSING_PROTEASES	0.000105197	0.00428377	0.574243	1.71345	0	162	c("NFKBIA", "USP18", "IFIH1", "DDX58", "BIRC3", "USP25", "HIF1A", "PSMA6", "USP12", "TRAF2", "PSME1", "PSMB10", "PSME2", "PSMD10", "PSMB8", "PSMD11", "PSMA5", "PSMA3", "MDM2", "IKBKG", "PSMD7", "PSMD1", "PSMB9", "PSMA2", "VDAC3", "PSMC2", "TOMM70", "SIAH2", "USP47", "PSMB4", "PSME3", "PSMD6", "PSME4", "PSMB7", "BIRC2", "PSMD14", "PSMB6", "PSMC6", "PSMC1", "USP42", "PSMB2", "SMAD2", "PSMA4", "PSMC…	Acute
REACTOME_ABC_FAMILY_PROTEINS_MEDIATED_TRANSPORT	0.000226835	0.00658248	0.604677	1.71286	1	88	c("ABCC1", "PSMA6", "ABCC5", "PSME1", "PSMB10", "PSME2", "PSMD10", "VCP", "PSMB8", "PSMD11", "PSMA5", "PSMA3", "EIF2S1", "PSMD7", "PSMD1", "PSMB9", "PSMA2", "ABCC4", "PSMC2", "PSMB4", "PSME3", "PSMD6", "PSME4", "PSMB7", "PSMD14", "PSMB6", "PSMC6", "PSMC1", "ABCA7", "DERL2", "PSMB2", "PSMA4", "EIF2S2", "PSMC5", "PSMD12", "PSMB5", "PSMB3", "PSMA7", "PSMC4", "PSMD3", "PSMD5", "ABCF1", "SEL1L", "EIF2…	Acute
GOBP_REGULATION_OF_HEPATOCYTE_PROLIFERATION	0.00156642	0.0251209	0.855845	1.71186	9	11	c("TNF", "TNFAIP3", "CFLAR", "MED1", "HPN")	Acute
REACTOME_DEATH_RECEPTOR_SIGNALLING	0.000108519	0.00428377	0.585897	1.71181	0	126	c("TNF", "NFKBIA", "TNFAIP3", "CFLAR", "TRAF1", "SQSTM1", "BIRC3", "RIPK2", "NFKB1", "ARHGEF3", "ADAM17", "MYD88", "SPPL2A", "FAS", "TNFSF10", "RNF31", "TRAF2", "RELA", "ABR", "TAB2", "ITSN1", "IKBKG", "IKBKB", "TNFRSF1A", "ARHGEF37", "FGD3", "HDAC1", "YWHAE", "BIRC2", "PRDM4", "ARHGDIA", "RTN4", "GNA13", "CHUK", "NCSTN", "VAV1", "ARHGEF2", "MAPK8", "PSEN1", "RHOA")	Acute
REACTOME_CHOLESTEROL_BIOSYNTHESIS	0.00303072	0.0400968	0.732013	1.71169	21	24	c("IDI1", "HMGCR", "CYP51A1", "HSD17B7", "SC5D", "HMGCS1", "FDPS", "FDFT1", "SQLE", "MSMO1", "MVD", "LSS", "NSDHL", "ACAT2")	Acute
GOCC_ENDOPLASMIC_RETICULUM_EXIT_SITE	0.00158667	0.0253303	0.702127	1.71086	11	30	c("HLA-A", "PLPP3", "SEC24B", "TMED5", "SEC23B", "SAR1A", "VAPA", "TFG", "SAR1B", "SEC16A", "SEC24C", "SEC24A", "SEC31A", "SEC24D", "SEC23A")	Acute
GOBP_EOSINOPHIL_CHEMOTAXIS	0.00128267	0.0217983	0.886953	1.71065	7	9	c("CCL3", "CCL4", "CCL2", "CX3CL1", "CCL7", "CCL8")	Acute
GOBP_LYMPHOCYTE_ACTIVATION_INVOLVED_IN_IMMUNE_RESPONSE	0.000106929	0.00428377	0.579522	1.71052	0	142	c("CLEC4E", "NFKBIZ", "IL12B", "ICAM1", "NLRP3", "MALT1", "ITGAL", "ST3GAL1", "RIPK2", "ZC3H12A", "IL27", "CD40", "LCP1", "CLEC4D", "SPN", "RELB", "SEMA4A", "BCL3", "BATF", "SPI1", "IL6", "LY9", "NOTCH2", "PTPRC", "FGL2", "HLA-F", "IL18", "CLCF1", "SWAP70", "NFKBID", "DOCK10", "APBB1IP", "RC3H2", "FCER1G", "SLC11A1", "FOXP1", "RC3H1", "STAT3")	Acute
GOBP_POSITIVE_REGULATION_OF_NATURAL_KILLER_CELL_ACTIVATION	0.00318295	0.0416628	0.736853	1.71026	22	23	c("IL12B", "JAK2", "RASGRP1", "IL15", "TYK2", "HLA-E", "HLA-F", "IL18", "IL15RA", "IL12A", "AXL", "TICAM1")	Acute
GOBP_NEGATIVE_REGULATION_OF_RNA_CATABOLIC_PROCESS	0.00060241	0.0127355	0.635516	1.71007	4	58	c("MAPKAPK2", "IKBKE", "TENT4A", "ZFP36", "LARP1", "MYD88", "TRAF2", "TENT5A", "CSDE1", "LARP4B", "TIRAP", "NOCT", "ELAVL1", "SLC11A1", "FUS", "FMR1", "HNRNPAB", "TENT2", "HNRNPD", "NSUN2", "TRAF5", "TENT4B", "YBX3", "MAPK14", "TARDBP", "SLIRP", "SECISBP2", "TENT5C")	Acute
GOMF_ADENOSINE_DEAMINASE_ACTIVITY	0.00158932	0.0253303	0.872044	1.70995	9	10	c("ZBP1", "LACC1", "ADAR")	Acute
GOBP_ANTIMICROBIAL_HUMORAL_RESPONSE	0.00247686	0.0349087	0.690366	1.70978	18	33	c("ACOD1", "CXCL10", "NOD2", "BCL3", "HLA-A", "HLA-E", "CXCL6", "CXCL9", "SLC11A1")	Acute
GOBP_POSITIVE_REGULATION_OF_PODOSOME_ASSEMBLY	0.00156642	0.0251209	0.85442	1.70901	9	11	c("TNF", "SRC", "LCP1", "MSN", "FSCN1", "ASAP1")	Acute
GOBP_VESICLE_CARGO_LOADING	0.00203169	0.0299019	0.719004	1.70894	14	26	c("INSIG1", "SEC24B", "RAB1A", "SEC23B", "SAR1A", "TMED2", "PICALM", "SEC13", "SEC24C", "SEC24A", "SEC31A", "SEC24D", "SEC23A")	Acute
GOBP_AMPA_GLUTAMATE_RECEPTOR_CLUSTERING	0.000822233	0.0157828	0.910637	1.70893	4	8	c("SLC7A11", "ZDHHC2")	Acute
GOBP_LEUKOCYTE_DEGRANULATION	0.000600528	0.0127216	0.633459	1.70881	4	59	c("CCL3", "SYK", "HCK", "RASGRP1", "LYN", "HMOX1", "RAC2", "PIK3CG", "SPI1", "HLA-F", "MILR1", "NR4A3", "STXBP1", "VAMP8", "RABGEF1", "FGR", "CBL", "STXBP3", "SNX4", "ADORA2B", "PTAFR", "VAMP3", "STX4", "PDPK1", "ANXA3", "FCGR2B", "AP1G1", "IL4R", "SNX6")	Acute
GOBP_REGULATION_OF_PODOSOME_ASSEMBLY	0.00256101	0.0357466	0.81175	1.70621	16	14	c("TNF", "HCK", "SRC", "LCP1", "MSN", "FSCN1", "ASAP1")	Acute
GOBP_POSITIVE_REGULATION_OF_LEUKOCYTE_DEGRANULATION	0.00337144	0.0432107	0.779754	1.70536	22	17	c("SYK", "HLA-F", "STXBP1", "VAMP8", "FGR", "SNX4", "ADORA2B", "PTAFR", "STX4", "AP1G1", "IL4R")	Acute
GOBP_ACUTE_INFLAMMATORY_RESPONSE	0.000591506	0.0126792	0.622418	1.70486	4	67	c("TNF", "NLRP3", "C3", "PTGES", "IL1B", "PTGS2", "ASS1", "CEBPB", "IL1A", "PIK3CG", "IL6", "EXT1", "EDNRB", "HLA-E", "NUPR1")	Acute
GOCC_LUMENAL_SIDE_OF_ENDOPLASMIC_RETICULUM_MEMBRANE	0.00337144	0.0432107	0.779486	1.70477	22	17	c("SPPL2A", "TAPBP", "HLA-A", "HLA-B", "HLA-C", "HLA-E", "HLA-F", "HLA-G", "HLA-DQB1", "CD74", "CANX", "CALR")	Acute
GOBP_PYRIDINE_NUCLEOTIDE_METABOLIC_PROCESS	0.00406789	0.0498023	0.745501	1.70468	28	21	c("NAMPT", "PARP9", "PARP10", "NADK")	Acute
REACTOME_ENDOSOMAL_VACUOLAR_PATHWAY	0.00128267	0.0217983	0.883839	1.70465	7	9	c("HLA-A", "HLA-B", "HLA-C", "HLA-E", "HLA-F", "HLA-G", "B2M", "LNPEP")	Acute
GOBP_NEGATIVE_REGULATION_OF_ENDOPLASMIC_RETICULUM_UNFOLDED_PROTEIN_RESPONSE	0.00271166	0.0372369	0.810959	1.70455	17	14	c("NCK1", "PTPN1", "PPP1R15A", "HSPA5", "PPP1R15B", "ATF6B", "BFAR", "ABCA7")	Acute
GOMF_TUMOR_NECROSIS_FACTOR_RECEPTOR_BINDING	0.00243803	0.03448	0.716921	1.70399	17	26	c("TNF", "TRAF1", "TNFSF9", "TNFSF15", "STAT1", "TNFSF10", "TRAF2")	Acute
GOBP_REGULATION_OF_T_HELPER_17_CELL_DIFFERENTIATION	0.00217459	0.0314408	0.837596	1.70302	13	12	c("NFKBIZ", "IL12B", "MALT1", "ZC3H12A", "NFKBID", "RC3H2", "RC3H1")	Acute
GOCC_ENDOPEPTIDASE_COMPLEX	0.000586648	0.0126163	0.617449	1.70301	4	71	c("PSMA6", "PSME1", "PSMB10", "PSME2", "PSMD10", "VCP", "PSMB8", "PSMD11", "PSMA5", "TXNL1", "PSMA3", "PSMD7", "PSMD1", "PSMB9", "PSMA2", "RAD23B", "PSMC2", "ECPAS", "PSMB4", "PSME3", "PSMD6", "PSME4", "PSMB7", "UBQLN1", "PSMD14", "PSMB6", "PSMC6", "PLAUR", "PSMC1", "PSMB2", "PSMA4", "PSMC5", "PSMD12", "USP14", "PSMB5", "PSMB3", "PSMA7", "PSMC4", "PSMD3", "PSMD5")	Acute
GOBP_NEGATIVE_REGULATION_OF_MRNA_CATABOLIC_PROCESS	0.000744694	0.0146603	0.651796	1.70244	5	47	c("MAPKAPK2", "IKBKE", "TENT4A", "ZFP36", "LARP1", "MYD88", "TRAF2", "TENT5A", "CSDE1", "LARP4B", "TIRAP", "NOCT", "ELAVL1", "SLC11A1", "FUS", "FMR1", "HNRNPAB", "HNRNPD", "TRAF5", "TENT4B", "YBX3", "MAPK14", "TARDBP", "SECISBP2", "TENT5C")	Acute
BIOCARTA_NEUTROPHIL_PATHWAY	0.000335852	0.00845056	0.933786	1.7011	1	7	c("ICAM1", "ITGAL", "CD44")	Acute
GOBP_RECEPTOR_SIGNALING_PATHWAY_VIA_STAT	0.000220289	0.00646881	0.58862	1.70077	1	110	c("TNF", "IL12B", "SOCS3", "PARP14", "JAK2", "STAT1", "PARP9", "SOCS1", "CD40", "CAV1", "LYN", "BCL3", "HCLS1", "IL6", "CCL2", "IL15", "CRLF3", "PTPRC", "NOTCH1", "TYK2", "IL18", "NMI", "CLCF1", "IL12A", "PPP2CA", "STAT5A", "TNFRSF1A", "PWP1", "STAT3", "PTPN2", "IL10RA", "IL10", "LIF", "HGS", "GGNBP2", "CNOT7", "VHL", "TGFB1", "OCIAD1")	Acute
GOBP_REGULATION_OF_MONOOXYGENASE_ACTIVITY	0.00204134	0.0299721	0.671225	1.70034	15	38	c("TNF", "NFKB1", "GCH1", "IL1B", "NOD1", "CAV1", "HIF1A", "IL1A", "ATP2B4", "GFI1", "ZDHHC21")	Acute
GOBP_NATURAL_KILLER_CELL_MEDIATED_IMMUNITY	0.000880836	0.016725	0.659431	1.69996	6	43	c("IL12B", "SLAMF7", "RASGRP1", "RNF19B", "PVR", "PRDX1", "PIK3R6", "PTPN6", "HLA-A", "HLA-B", "HLA-E", "HLA-F", "HLA-G", "IL18", "IL12A", "CRK", "KIF5B", "NECTIN2")	Acute
GOBP_NEGATIVE_REGULATION_OF_OXIDATIVE_STRESS_INDUCED_CELL_DEATH	0.00178344	0.0273609	0.668809	1.69962	13	39	c("SLC7A11", "SOD2", "MET", "FZD1", "HIF1A", "NCOA7", "REST", "NFE2L2", "NR4A3", "TXN", "ATF4", "IL10")	Acute
GOBP_EPITHELIAL_CELL_MORPHOGENESIS	0.00420816	0.0507552	0.742977	1.69891	29	21	c("MET", "CLIC4", "FLNB", "HEG1", "COL18A1", "ROCK1", "RILPL2", "PALLD", "SPINT2")	Acute
GOMF_THREONINE_TYPE_ENDOPEPTIDASE_ACTIVITY	0.00198473	0.0294574	0.821527	1.6988	12	13	c("PSMB10", "PSMB8", "PSMB9", "PSMB4", "PSMB7", "PSMB6", "PSMB2", "PSMA4", "PSMB5", "PSMB3")	Acute
REACTOME_TRAF6_MEDIATED_NF_KB_ACTIVATION	0.00399886	0.0493005	0.758978	1.69865	27	19	c("NFKBIA", "IFIH1", "DDX58", "NFKB1", "NFKB2", "TRAF2", "RELA", "IKBKG", "IKBKB", "TRIM25", "APP", "CHUK")	Acute
REACTOME_REGULATION_OF_EXPRESSION_OF_SLITS_AND_ROBOS	0.000107527	0.00428377	0.577758	1.69842	0	136	c("PSMA6", "GSPT1", "PSME1", "PSMB10", "PSME2", "PSMD10", "PSMB8", "PSMD11", "PSMA5", "PSMA3", "ETF1", "PSMD7", "PSMD1", "PSMB9", "PSMA2", "EIF4G1", "PSMC2", "ELOC", "PSMB4", "PSME3", "PSMD6", "PSME4", "PSMB7", "PSMD14", "PSMB6", "PSMC6", "PSMC1", "PSMB2", "LHX2", "PSMA4", "MAGOHB", "PSMC5", "PSMD12", "PSMB5", "PSMB3", "CUL2", "PSMA7", "PSMC4", "PSMD3", "PSMD5", "RNPS1", "RPL24", "PSMD4", "PSMD2")	Acute
REACTOME_ADAPTIVE_IMMUNE_SYSTEM	0.00010005	0.00428377	0.545626	1.69837	0	609	c("ICAM1", "NFKBIA", "SOCS3", "C3", "CD274", "MALT1", "LCP2", "RNF213", "ITGAL", "VASP", "CD14", "ICOSLG", "SYK", "RIPK2", "NFKBIE", "NFKB1", "TRIM21", "HERC6", "SRC", "TLR1", "DTX3L", "TLR2", "PTPRJ", "TAP1", "SLAMF7", "REL", "ORAI2", "RASGRP1", "CYBB", "SOCS1", "UBE2L6", "CD40", "CTSC", "LYN", "SIGLEC12", "SIGLEC8", "PSMA6", "MYD88", "RNF114", "ITGA4", "RNF19B", "PVR", "RNF19A", "PIK3AP1", "NCF…	Acute
GOBP_T_HELPER_1_TYPE_IMMUNE_RESPONSE	0.00256246	0.0357466	0.67295	1.69818	19	37	c("IL12B", "RIPK2", "IL27", "IL1B", "EBI3", "SPN", "RELB", "SEMA4A", "BCL3", "IL18", "PLA2G4A", "ARID5A", "SLC11A1", "IL18BP")	Acute
BIOCARTA_GH_PATHWAY	0.00399504	0.0493005	0.725976	1.69757	28	24	c("JAK2", "SOCS1", "PIK3CG", "PTPN6", "PIK3R1", "RAF1", "PRKCB", "MAP2K1", "STAT5A", "SRF")	Acute
GOBP_POSITIVE_REGULATION_OF_NITRIC_OXIDE_SYNTHASE_BIOSYNTHETIC_PROCESS	0.00301296	0.0400822	0.80759	1.69747	19	14	c("NOD2", "JAK2", "NAMPT", "STAT1", "TLR2", "CCL2", "KDR")	Acute
GOBP_ERK1_AND_ERK2_CASCADE	0.000103061	0.00428377	0.559352	1.69703	0	220	c("TNF", "CCL18", "CCL3", "CCL3L1", "CCL3L3", "CCL4", "FPR2", "ICAM1", "CFLAR", "NOD2", "SYK", "RIPK2", "SRC", "RAPGEF2", "TNIP1", "IL1B", "RASGRP1", "NOD1", "EZR", "MARCO", "LYN", "IL1A", "SPRED1", "CCL15", "CCL23", "CCL2", "RAP1B", "PTPN1", "PTPN6", "PDGFRB", "CX3CL1", "CD44", "NOTCH2", "PTPRC", "BRAF", "NOTCH1", "CCL7", "CCL8", "MTURN", "CCL22", "YWHAZ", "MAP2K1", "PTPN11", "TIRAP", "C5AR1", "…	Acute
GOBP_ACTIVATION_OF_INNATE_IMMUNE_RESPONSE	0.000998378	0.0181457	0.653083	1.69532	7	45	c("MNDA", "ZBP1", "SYK", "HCK", "SRC", "IFI16", "ZNFX1", "LYN", "TRIM5", "TBK1", "IKBKB", "TOMM70", "SFPQ", "AIM2", "CGAS", "PAK2", "CREBBP", "CLEC6A", "NONO")	Acute
GOBP_REGULATION_OF_PROTEIN_COMPLEX_STABILITY	0.00234962	0.033577	0.847451	1.69507	14	11	c("IRGM", "SQSTM1", "TREX1", "TAPBP", "HSPA8")	Acute
GOBP_INTRACELLULAR_RECEPTOR_SIGNALING_PATHWAY	0.00010352	0.00428377	0.5603	1.69462	0	203	c("NFKBIA", "TNFAIP3", "IRF7", "IFIH1", "DDX58", "NOD2", "IRGM", "JAK2", "BIRC3", "RIPK2", "PIM1", "SRC", "LACC1", "DCBLD2", "OAS3", "SLC15A3", "DAXX", "DDX60", "OASL", "DHX58", "RIOK3", "RNF14", "NR1H3", "RELA", "NPLOC4", "ANKRD17", "NR3C1", "PML", "PTGES3", "PLPP1", "CITED2", "CLOCK", "NR4A3", "AHR", "MED1", "LATS1", "ARID1A", "ERBIN", "RNF34", "TRIM25", "CRY1", "TIFA", "ESRRA", "FOXP1", "ZBTB7…	Acute
GOBP_NEGATIVE_REGULATION_OF_INFLAMMATORY_RESPONSE_TO_ANTIGENIC_STIMULUS	0.00429006	0.0513239	0.729887	1.69409	30	23	c("IL12B", "NOD2", "SYK", "HCK", "SRC", "RHBDF2", "LYN", "PLK2", "PSMB4", "FGR", "IL10", "FURIN", "SELENOS", "MAPK14", "FCGR2B", "IL20RB")	Acute
GOBP_REGULATION_OF_FEVER_GENERATION	0.00098668	0.0179853	0.902426	1.69352	5	8	c("TNF", "PTGES", "IL1B", "PTGS2", "EDNRB")	Acute
GOBP_RESPONSE_TO_TOXIC_SUBSTANCE	0.000105574	0.00428377	0.568651	1.69335	0	159	c("SLC7A11", "TNF", "CCL3", "SOD2", "CCL4", "PTGES", "PIM1", "TLR2", "GCH1", "PRDX5", "PTGS2", "GSR", "ASS1", "LYN", "SDC1", "PRDX1", "NFE2L2", "SNN", "SLC7A8", "PDGFRB", "TXNRD1", "ESD", "GLRX", "DHX15", "NUPR1", "SRXN1", "ABTB2", "PRDX6", "AHR", "TXN", "ATF4", "WAPL", "KDM5C", "SLC30A1", "BLMH", "ATP7A", "SELENOT", "SRF", "SELENOS", "BAX", "SCFD1")	Acute
HALLMARK_UV_RESPONSE_UP	0.000107227	0.00428377	0.575008	1.69294	0	138	c("SOD2", "ICAM1", "NFKBIA", "MMP14", "SQSTM1", "IRF1", "TAP1", "GCH1", "RASGRP1", "LYN", "HMOX1", "JUNB", "PRKCD", "IL6", "STIP1", "EIF5", "ALAS1", "HLA-F", "DDX21", "BTG2", "DNAJA1", "CYB5B", "STARD3", "TUBA4A", "TMBIM6", "MARK2", "CDKN2B", "ACAA1", "GLS", "LHX2", "SLC6A12", "BTG1", "NUP58", "FURIN", "RHOB", "HSPA13", "AMD1", "GRINA")	Acute
GOBP_COPII_COATED_VESICLE_BUDDING	0.00292126	0.0391965	0.698546	1.69279	21	29	c("INSIG1", "SEC24B", "CUL3", "RAB1A", "SEC23B", "SAR1A", "VAPA", "TFG", "TMED2", "SAR1B", "SEC16A", "PPP6C", "SEC13", "SEC24C", "SEC24A", "SEC31A", "SEC24D", "SEC23A", "KLHL12", "PEF1", "CSNK1D")	Acute
GOBP_ICOSANOID_TRANSPORT	0.0026842	0.036901	0.706905	1.69235	19	27	c("PTGES", "SLCO3A1", "SYK", "IL1B", "ABCC1", "NOS2", "IL1A", "PLA2G4A", "ABCC4")	Acute
GOBP_PYRIDINE_NUCLEOTIDE_BIOSYNTHETIC_PROCESS	0.00395778	0.0489413	0.773658	1.69203	26	17	c("NAMPT", "PARP9", "PARP10", "NADK")	Acute
GOBP_DICARBOXYLIC_ACID_TRANSPORT	0.000597729	0.0127216	0.624187	1.69161	4	61	c("SLC7A11", "TNF", "SLC13A3", "ADORA2A", "LRRC8C", "SLC25A22", "ABCC5", "SLC25A10", "LRRC8D", "STXBP1", "ITGB1")	Acute
GOMF_OLIGOPEPTIDE_TRANSMEMBRANE_TRANSPORTER_ACTIVITY	0.00098668	0.0179853	0.901209	1.69124	5	8	c("SLC13A3", "SLC15A3", "ABCC1", "ABCC5", "ABCC4")	Acute
GOBP_ASTROCYTE_ACTIVATION	0.00414167	0.0502121	0.755557	1.69099	28	19	c("TNF", "FPR2", "ADORA2A", "IL1B", "LDLR", "IL6", "C5AR1", "APP")	Acute
GOMF_NADPLUS_ADP_RIBOSYLTRANSFERASE_ACTIVITY	0.00529838	0.0591573	0.734531	1.69086	37	22	c("PARP14", "PARP12", "PARP9", "PARP10", "TIPARP", "ZC3HAV1", "PARP8", "PARP11")	Acute
GOBP_CELL_REDOX_HOMEOSTASIS	0.00299831	0.0399687	0.682522	1.69036	22	33	c("PRDX5", "GSR", "NOS2", "PRDX1", "HVCN1", "NFE2L2", "TXNRD1", "ERO1A", "GCLC", "PRDX6", "SLC11A1", "DLD", "TXN", "SELENOT", "SELENOS", "KRIT1")	Acute
REACTOME_APC_C_MEDIATED_DEGRADATION_OF_CELL_CYCLE_PROTEINS	0.000459929	0.0105381	0.603551	1.69027	3	80	c("PSMA6", "CUL1", "PSME1", "PSMB10", "PSME2", "PSMD10", "PSMB8", "PSMD11", "PSMA5", "PSMA3", "UBE2S", "PSMD7", "PSMD1", "PSMB9", "PSMA2", "PSMC2", "PTTG1", "CDC27", "PSMB4", "PSME3", "PSMD6", "PSME4", "PSMB7", "PSMD14", "PSMB6", "PSMC6", "PSMC1", "PSMB2", "PSMA4", "PSMC5", "PSMD12", "PSMB5", "PSMB3", "PSMA7", "PSMC4", "PSMD3", "PSMD5")	Acute
GOBP_CELL_DEATH_IN_RESPONSE_TO_OXIDATIVE_STRESS	0.000461521	0.0105549	0.605236	1.68994	3	78	c("SLC7A11", "TNF", "SOD2", "JAK2", "MET", "FZD1", "HIF1A", "PRKCD", "NCOA7", "REST", "NFE2L2", "TLR6", "PML", "NR4A3", "PDCD10", "SFPQ", "TXN", "ATF4", "UBQLN1", "IL10")	Acute
BIOCARTA_MHC_PATHWAY	0.001924	0.0287367	0.875697	1.68895	11	9	c("TAP1", "TAP2", "HLA-A", "PSMB8", "B2M", "PSMB9", "PSMB6", "CD74", "PSMB5")	Acute
GOBP_I_KAPPAB_PHOSPHORYLATION	0.00481246	0.0550302	0.746539	1.68893	33	20	c("TNF", "IKBKE", "TLR2", "CX3CL1", "TRAF2", "TLR3", "IKBKB")	Acute
GOMF_CARD_DOMAIN_BINDING	0.00266291	0.036756	0.84432	1.68881	16	11	c("NOD2", "IRGM", "RIPK2", "NOD1", "CASP1", "BCL10")	Acute
GOBP_REGULATION_OF_EPITHELIAL_CELL_APOPTOTIC_PROCESS	0.000848896	0.0162439	0.630744	1.68865	6	56	c("TNF", "ICAM1", "TNFAIP3", "CFLAR", "JAK2", "CD40", "ZFP36", "HMOX1", "ITGA4", "IL6", "CCL2", "NFE2L2", "HLA-G", "NUPR1", "EIF2S1", "SERPINE1", "KDR")	Acute
GOBP_ANTIGEN_PROCESSING_AND_PRESENTATION_VIA_MHC_CLASS_IB	0.00098668	0.0179853	0.899629	1.68828	5	8	c("TAP2", "HLA-E", "HLA-F", "HLA-G", "B2M", "AP3B1")	Acute
GOBP_POSITIVE_REGULATION_OF_TYPE_I_INTERFERON_MEDIATED_SIGNALING_PATHWAY	0.00457012	0.053498	0.754246	1.68806	31	19	c("IRF7", "ZBP1", "IKBKE", "NLRC5", "TRIM56", "TBK1", "UBE2K", "LSM14A")	Acute
GOBP_POSITIVE_REGULATION_OF_LEUKOCYTE_PROLIFERATION	0.000219974	0.00646881	0.583719	1.68787	1	111	c("IL12B", "CD274", "CDKN1A", "JAK2", "TNFSF9", "ICOSLG", "SYK", "RIPK2", "PELI1", "IL1B", "EBI3", "CD40", "CD38", "LYN", "CSF1", "MYD88", "IL1A", "IL6", "NCK1", "IL15", "CCDC88B", "PTPRC", "BST2", "CD55", "PNP", "TYK2", "HLA-A", "HLA-E", "IL18", "CLCF1", "IL12A", "TIRAP", "AIF1", "VCAM1", "CD74", "TICAM1", "IL7", "SLC7A1")	Acute
GOBP_HUMORAL_IMMUNE_RESPONSE	0.000222841	0.00649725	0.589071	1.68734	1	98	c("ACOD1", "TNF", "CXCL10", "C3", "NOD2", "IL1B", "EBI3", "RBPJ", "BCL3", "POU2F2", "IL6", "CCL2", "PTPN6", "NOTCH2", "PTPRC", "PSMB10", "CD55", "NOTCH1", "HLA-A", "HLA-E", "CXCL6", "CD83", "CFB", "CXCL9", "SLC11A1", "HLA-DQB1")	Acute
REACTOME_DISORDERS_OF_TRANSMEMBRANE_TRANSPORTERS	0.000107759	0.00428377	0.574774	1.68699	0	133	c("CP", "SLC2A1", "PSMA6", "SLC11A2", "SLC3A2", "PSME1", "NUP98", "PSMB10", "PSME2", "PSMD10", "VCP", "PSMB8", "PSMD11", "PSMA5", "PSMA3", "RANBP2", "PSMD7", "PSMD1", "PSMB9", "PSMA2", "PSMC2", "PSMB4", "NUP153", "PSME3", "PSMD6", "PSME4", "PSMB7", "PSMD14", "PSMB6", "PSMC6", "PSMC1", "SLC39A4", "TPR", "NUP54", "DERL2", "PSMB2", "PSMA4", "SLC7A7", "PSMC5", "SLC35A3", "NUP88", "PSMD12", "NUP58", "…	Acute
GOBP_POSITIVE_REGULATION_OF_GENE_EXPRESSION	0.0001	0.00428377	0.540446	1.68673	0	777	c("CLEC4E", "TNF", "CCL3", "IL12B", "NLRP3", "C3", "CD274", "MALT1", "PDE4B", "MMP14", "IRF7", "IFIH1", "MNDA", "MAPKAPK2", "DDX58", "NOD2", "IRAK3", "CD14", "JAK2", "ITGB8", "SYK", "IRF1", "RIPK2", "ZC3H12A", "SRC", "RSAD2", "TLR1", "LACC1", "STAT1", "OAS3", "IFI16", "IKBKE", "TLR2", "TENT4A", "EIF2AK2", "PELI1", "PTPRJ", "IL27", "MEFV", "CLEC5A", "IL1B", "RASGRP1", "EBI3", "NOD1", "PTGS2", "EZR…	Acute
GOBP_REGULATION_OF_VIRAL_INDUCED_CYTOPLASMIC_PATTERN_RECOGNITION_RECEPTOR_SIGNALING_PATHWAY	0.0050498	0.056846	0.737637	1.6867	35	21	c("BIRC3", "DDX60", "OASL", "DHX58", "RIOK3", "NPLOC4", "ANKRD17", "BIRC2", "USP15", "PUM2")	Acute
GOBP_MYELOID_CELL_ACTIVATION_INVOLVED_IN_IMMUNE_RESPONSE	0.00070159	0.0140364	0.609729	1.68599	5	72	c("CCL3", "SYK", "TREX1", "RASGRP1", "IFI35", "LYN", "HMOX1", "MYD88", "RAC2", "PIK3CG", "SPI1", "PTPN6", "NMI", "MILR1", "NR4A3", "STXBP1", "VAMP8", "RABGEF1", "FCER1G", "KARS1", "TICAM1", "FGR", "CBL", "STXBP3", "SNX4", "ADORA2B", "PTAFR", "VAMP3", "STX4", "PDPK1", "ANXA3")	Acute
GOBP_PRODUCTION_OF_MOLECULAR_MEDIATOR_OF_IMMUNE_RESPONSE	0.00010563	0.00428377	0.566261	1.6855	0	158	c("TNF", "NLRP3", "MALT1", "TNFRSF1B", "DDX58", "NOD2", "IRAK3", "TREX1", "RSAD2", "LACC1", "IL1B", "CD40", "HMOX1", "BATF", "IL6", "SAMHD1", "PTPRC", "TRAF2", "BST2", "TNFRSF14", "CD55", "HLA-A", "HLA-E", "HLA-F", "HLA-G", "IL18", "TLR3", "BCL10", "DDX21", "CLCF1", "SWAP70", "SLAMF9", "NR4A3", "B2M", "ARID5A", "TMBIM6", "HLA-DQB1", "TRPM4", "CGAS", "CD74", "TICAM1", "IL10", "FZD5", "TREM1", "DDX…	Acute
REACTOME_DEX_H_BOX_HELICASES_ACTIVATE_TYPE_I_IFN_AND_INFLAMMATORY_CYTOKINES_PRODUCTION	0.000839631	0.0160916	0.925034	1.68516	4	7	c("IRF7", "NFKB1", "NFKB2", "MYD88", "RELA")	Acute
BIOCARTA_PML_PATHWAY	0.00290076	0.038964	0.814866	1.68503	18	13	c("TNF", "TNFRSF1B", "DAXX", "FAS", "PML", "TNFRSF1A", "CREBBP")	Acute
GOBP_REGULATION_OF_MIRNA_METABOLIC_PROCESS	0.00206612	0.0302997	0.859003	1.68438	12	10	c("NFKB1", "ZC3H12A", "PNPT1", "RELA", "RC3H2", "RC3H1", "TENT2")	Acute
REACTOME_TICAM1_RIP1_MEDIATED_IKK_COMPLEX_RECRUITMENT	0.0044869	0.052931	0.761381	1.6836	30	18	c("BIRC3", "TLR3", "UBE2D3", "IKBKG", "IKBKB", "BIRC2", "TICAM1", "UBE2D2", "UBE2N", "CHUK", "TRAF6", "UBE2V1", "UBC", "UBB")	Acute
GOMF_SIGNAL_SEQUENCE_BINDING	0.00164745	0.0260208	0.658041	1.68359	12	41	c("NFKBIA", "KPNA3", "KPNA4", "NUP98", "KPNB1", "TOMM70", "NUP153", "AP2B1", "SRP54", "NUP58", "KPNA1", "SEC61A1", "KPNA6", "KDELR2", "IPO4", "NOLC1", "POM121", "POM121C", "AP2M1", "CEMIP")	Acute
GOBP_POSITIVE_REGULATION_OF_G_PROTEIN_COUPLED_RECEPTOR_SIGNALING_PATHWAY	0.00290076	0.038964	0.814125	1.68349	18	13	c("C3", "SLC39A14", "GSK3A")	Acute
BIOCARTA_HIVNEF_PATHWAY	0.0014652	0.0238779	0.632866	1.68258	11	53	c("TNF", "NFKBIA", "CFLAR", "TNFRSF1B", "TRAF1", "BIRC3", "NFKB1", "DAXX", "FAS", "PRKCD", "TRAF2", "RELA", "ARHGDIB", "MDM2", "ACTG1", "TNFRSF1A", "CASP7", "BIRC2")	Acute
REACTOME_INNATE_IMMUNE_SYSTEM	0.0001	0.00428377	0.539101	1.68242	0	782	c("CLEC4E", "FPR2", "NLRP3", "NFKBIA", "FPR1", "C3", "TNFAIP3", "MALT1", "LCP2", "TNFRSF1B", "IRF7", "ITGAL", "IFIH1", "MNDA", "MAPKAPK2", "DDX58", "NOD2", "ZBP1", "IRAK3", "CD14", "BIRC3", "SYK", "RIPK2", "AMPD3", "NFKB1", "HCK", "TRIM21", "TREX1", "SRC", "NFKB2", "TLR1", "TARM1", "IRAK2", "IFI16", "IKBKE", "TLR2", "PELI1", "PTPRJ", "MEFV", "CLEC5A", "NLRC5", "IL1B", "RASGRP1", "NOD1", "CYBB", "…	Acute
GOCC_PROTEASOME_REGULATORY_PARTICLE	0.00485575	0.0553724	0.75171	1.68238	33	19	c("PSMD11", "PSMD7", "PSMD1", "PSMC2", "PSMD6", "PSMD14", "PSMC6", "PSMC1", "PSMC5", "PSMD12", "PSMC4", "PSMD3", "ADRM1", "PSMD4", "PSMD2", "PSMC3", "PSMD13")	Acute
GOBP_TRANSLATIONAL_INITIATION	0.00022119	0.00647981	0.58432	1.68176	1	103	c("TNF", "EIF2AK2", "EIF4G2", "LARP1", "DENR", "NCK1", "EIF5", "PPP1R15A", "EIF6", "YTHDF1", "CSDE1", "PPP1R15B", "EIF2S1", "ABCE1", "EIF4G1", "BZW1", "KHDRBS1", "EIF4A1", "FMR1", "ATF4", "TPR", "COPS5", "EIF3A", "EIF2S2", "EIF1AX", "EIF3B", "DDX1", "TMED2", "DHX33", "EIF3J", "EIF5B", "ALKBH1", "EIF3C", "EIF3CL", "YTHDF2", "EIF2S3", "EIF2S3B", "METTL3", "EIF3D", "EIF4H")	Acute
GOBP_REGULATION_OF_LEUKOCYTE_MEDIATED_CYTOTOXICITY	0.00136088	0.022658	0.641609	1.68156	10	48	c("IL12B", "ICAM1", "RASGRP1", "NOS2", "PVR", "SPI1", "PIK3R6", "STAP1", "PTPRC", "HLA-A", "HLA-B", "HLA-E", "HLA-F", "HLA-G", "CXCL6", "B2M", "IL12A", "CRK")	Acute
GOBP_NEGATIVE_REGULATION_OF_LIPOPOLYSACCHARIDE_MEDIATED_SIGNALING_PATHWAY	0.00115113	0.0203206	0.895828	1.68114	6	8	c("ACOD1", "TNFAIP3", "TRIB1")	Acute
GOBP_NEGATIVE_REGULATION_OF_CELL_JUNCTION_ASSEMBLY	0.00414217	0.0502121	0.698609	1.68111	30	28	c("TNF", "MMP14", "SRC", "TLR2", "IL1B", "IKBKB", "ROCK1")	Acute
BIOCARTA_BLYMPHOCYTE_PATHWAY	0.00224467	0.0322645	0.871543	1.68093	13	9	c("ICAM1", "ITGAL", "CD40", "PTPRC")	Acute
GOBP_POSITIVE_REGULATION_OF_LEUKOCYTE_CHEMOTAXIS	0.00107092	0.0190689	0.616364	1.68089	8	65	c("CCL3", "CXCL10", "CCL4", "FPR2", "ADAM17", "CSF1", "RAC2", "SPI1", "IL6", "CCL7", "PLA2G7", "CMKLR1", "SWAP70", "SERPINE1", "IL12A", "TIRAP", "C5AR1", "VEGFC", "AIF1", "AKIRIN1", "CD74")	Acute
GOBP_T_CELL_ACTIVATION	0.000100847	0.00428377	0.545028	1.68078	0	352	c("CLEC4E", "NFKBIZ", "IL12B", "ICAM1", "NLRP3", "CD274", "MALT1", "SDC4", "TNFRSF1B", "ITGAL", "NOD2", "JAK2", "TNFSF9", "ICOSLG", "SYK", "IRF1", "RIPK2", "TREX1", "ZC3H12A", "SRC", "RSAD2", "TARM1", "PELI1", "IL27", "SLAMF7", "ADORA2A", "IL1B", "RASGRP1", "EBI3", "SOCS1", "ADAM17", "CAV1", "LCP1", "LYN", "GPR18", "CLEC4D", "CEBPB", "SPN", "CLEC4A", "IL1A", "RAC2", "RELB", "PIK3CG", "SEMA4A", "B…	Acute
REACTOME_HOST_INTERACTIONS_OF_HIV_FACTORS	0.000217628	0.00643676	0.576623	1.67915	1	121	c("HCK", "PSMA6", "PSME1", "NUP98", "PSMB10", "PSME2", "PSMD10", "HLA-A", "PSMB8", "PSMD11", "PSMA5", "PSMA3", "RANBP2", "B2M", "PSMD7", "PSMD1", "PSMB9", "PSMA2", "PSMC2", "KPNB1", "ELOC", "ATP6V1H", "PSMB4", "NUP153", "PSME3", "AP2B1", "PSMD6", "PSME4", "PSMB7", "PSMD14", "PSMB6", "PSMC6", "PSMC1", "TPR", "NUP54", "PSMB2", "PSMA4", "ARF1", "PSMC5", "PAK2", "RANBP1", "NUP88", "PSMD12", "NUP58", …	Acute
GOBP_REGULATION_OF_PERK_MEDIATED_UNFOLDED_PROTEIN_RESPONSE	0.00238398	0.0337942	0.855838	1.67817	14	10	c("NCK1", "PTPN1", "PPP1R15A", "HSPA5", "PPP1R15B", "PTPN2", "ABCA7")	Acute
REACTOME_PROCESSING_OF_CAPPED_INTRON_CONTAINING_PRE_MRNA	0.000102912	0.00428377	0.552411	1.67734	0	225	c("NUP98", "TRA2B", "DHX15", "EIF4E", "RANBP2", "POLDIP3", "WTAP", "ZC3H11A", "HSPA8", "ELAVL1", "PRPF40A", "SF1", "FUS", "PRPF38A", "SF3B3", "NUP153", "SRSF2", "DDX5", "SRSF3", "TPR", "NUP54", "SNU13", "BUD31", "PCBP1", "MAGOHB", "CHTOP", "SF3B1", "SRSF6", "NUP88", "HNRNPK", "HNRNPM", "HNRNPD", "CPSF2", "NUP58", "SRRM2", "SEH1L", "SF3B6", "THOC2", "U2AF2", "SRSF4", "SRSF10", "DDX39A", "U2SURP", …	Acute
GOBP_ANTIGEN_PROCESSING_AND_PRESENTATION_OF_ENDOGENOUS_PEPTIDE_ANTIGEN_VIA_MHC_CLASS_I_VIA_ER_PATHWAY	0.000517241	0.0113443	0.949018	1.67725	2	6	c("HLA-A", "HLA-B", "HLA-C", "HLA-E", "HLA-F", "HLA-G")	Acute
GOBP_RECEPTOR_CLUSTERING	0.00148185	0.0241173	0.637645	1.67546	11	49	c("SLC7A11", "ITGAL", "AGRN", "ITGA4", "SAV1", "GPHN", "FLNA", "CRKL", "DLG1")	Acute
REACTOME_HSP90_CHAPERONE_CYCLE_FOR_STEROID_HORMONE_RECEPTORS_SHR_IN_THE_PRESENCE_OF_LIGAND	0.00176167	0.0271624	0.649825	1.6752	13	43	c("DNAJA2", "STIP1", "NR3C1", "PTGES3", "CAPZA2", "DYNC1H1", "DNAJA1", "TUBA4A", "HSPA8", "HSP90AB1", "DYNC1I2", "HSPA1A", "HSPA1B", "DYNC1LI1", "ACTR1A", "ACTR10")	Acute
GOBP_POSITIVE_REGULATION_OF_LYMPHOCYTE_CHEMOTAXIS	0.00351145	0.0444952	0.81004	1.67504	22	13	c("CCL3", "CCL4", "ADAM17", "CCL7")	Acute
GOBP_REGULATION_OF_PROGRAMMED_NECROTIC_CELL_DEATH	0.00622751	0.0659977	0.721658	1.67499	44	23	c("CFLAR", "ZBP1", "BIRC3", "PELI1", "CAV1", "NUPR1", "BIRC2", "ARHGEF2", "YBX3")	Acute
GOBP_REGULATION_OF_CELL_ACTIVATION	0.000100311	0.00428377	0.540589	1.67494	0	434	c("TNF", "CCL3", "NFKBIZ", "IL12B", "NLRP3", "CD274", "TNFAIP3", "MALT1", "SDC4", "MMP14", "TNFRSF1B", "CDKN1A", "MNDA", "NOD2", "JAK2", "PLEK", "TNFSF9", "ICOSLG", "LMO4", "SYK", "IRF1", "RIPK2", "TREX1", "ZC3H12A", "SRC", "TARM1", "PELI1", "IL27", "ADORA2A", "IL1B", "RASGRP1", "EBI3", "SOCS1", "SAMSN1", "CD40", "CD38", "CAV1", "CTSC", "LYN", "HMOX1", "MYD88", "CLEC4D", "CEBPB", "SPN", "PRKCD", …	Acute
GOCC_RIBONUCLEOPROTEIN_GRANULE	0.000103125	0.00428377	0.552399	1.67492	0	216	c("NFKBIZ", "ZC3H12C", "SQSTM1", "ICOSLG", "TRIM21", "ZC3H12A", "ZNFX1", "SOCS1", "ZFP36", "LARP1", "PSMA6", "DCP2", "SAMD4B", "TRIM5", "PRRC2C", "MOV10", "RBPMS", "AGO3", "VCP", "TDRD7", "ACTB", "APOBEC3H", "YTHDF1", "CSDE1", "EIF4E", "EIF2S1", "C9orf72", "CLOCK", "POLDIP3", "PSMA2", "LARP4B", "NOCT", "ELAVL1", "EIF4G1", "CAPRIN1", "RC3H2", "TRIM25", "PSMC2", "KPNB1", "RC3H1", "FMR1", "G3BP1", "…	Acute
GOBP_VASODILATION	0.00481026	0.0550302	0.695879	1.67454	35	28	c("TNF", "SOD2", "ADORA2A", "GCH1", "EXT1", "EDNRB")	Acute
GOCC_EXTERNAL_SIDE_OF_PLASMA_MEMBRANE	0.000103061	0.00428377	0.55178	1.67406	0	220	c("CLEC4E", "TNF", "CXCL10", "IL12B", "ICAM1", "CD274", "ITGAL", "CD14", "ICOSLG", "CD69", "SLAMF7", "EBI3", "GSR", "ADGRE1", "CD40", "CCRL2", "ITGA4", "CLEC4D", "SDC1", "SPN", "F10", "FAS", "CLEC4A", "LDLR", "MSR1", "TMEM123", "LY9", "LY75", "PTPRC", "TNFRSF14", "CD302", "HLA-E", "HLA-F", "HLA-G", "HEG1", "IL2RG", "CD83", "SLAMF9", "ITGA9", "B2M", "ABCC4", "ITGB1", "IL13RA1", "CXCL9", "KDR", "FC…	Acute
GOBP_REGULATION_OF_PHAGOCYTOSIS	0.000700035	0.0140364	0.604617	1.67375	5	73	c("TNF", "FPR2", "C3", "NOD2", "SYK", "HCK", "TLR2", "PTPRJ", "IL1B", "TGM2", "CCL2", "IL15", "STAP1", "PTPRC", "APPL1", "IL2RG", "CD47", "IL15RA", "FCER1G", "SLC11A1", "ITGAV", "PTX3", "CNN2", "ABCA7", "FGR")	Acute
GOBP_NEGATIVE_REGULATION_OF_IMMUNE_EFFECTOR_PROCESS	0.000577768	0.0124498	0.600175	1.67374	4	77	c("TNF", "NOD2", "IRAK3", "ZC3H12A", "HMOX1", "IL4I1", "SPI1", "PTPN6", "PTPRC", "APPL1", "FGL2", "BST2", "CD55", "HLA-A", "HLA-B", "HLA-E", "HLA-F", "HLA-G", "CD47", "SLAMF8", "AHR", "TMBIM6", "RABGEF1", "RC3H2", "CRK", "RC3H1")	Acute
GOBP_LEUKOCYTE_PROLIFERATION	0.000102934	0.00428377	0.551275	1.67362	0	223	c("IL12B", "CD274", "TNFAIP3", "MALT1", "SDC4", "TNFRSF1B", "CDKN1A", "MNDA", "JAK2", "TNFSF9", "ICOSLG", "SYK", "IRF1", "RIPK2", "PELI1", "IL27", "IL1B", "RASGRP1", "EBI3", "CD40", "CD38", "LYN", "CSF1", "MYD88", "CEBPB", "SPN", "PRKCD", "IL1A", "RAC2", "PIK3CG", "IL4I1", "IL6", "NCK1", "IL15", "CCDC88B", "AZI2", "PTPN6", "MSN", "CX3CL1", "PTPRC", "BST2", "PSMB10", "TNFRSF14", "CD55", "PNP", "TY…	Acute
GOBP_NEGATIVE_REGULATION_OF_BLOOD_CIRCULATION	0.00477638	0.0548214	0.756806	1.67349	32	18	c("TNF", "JAK2", "ZC3H12A", "PIK3CG", "ATP2A2", "GRK2")	Acute
REACTOME_PROGRAMMED_CELL_DEATH	0.00010457	0.00428377	0.557731	1.67314	0	178	c("CFLAR", "CD14", "BIRC3", "IRF1", "PELI1", "IL1B", "PSMA6", "FAS", "PRKCD", "IL1A", "TNFSF10", "MLKL", "CASP1", "APPL1", "TRAF2", "PSME1", "PSMB10", "PSME2", "PSMD10", "IL18", "PSMB8", "PSMD11", "PSMA5", "GSDMD", "PSMA3", "DBNL", "YWHAG", "PSMD7", "YWHAZ", "PSMD1", "PSMB9", "PSMA2", "CHMP4B", "PSMC2", "KPNB1", "PSMB4", "PSME3", "CASP7", "CDC37", "STAT3", "PSMD6", "PSME4", "ROCK1", "PSMB7", "YWH…	Acute
GOBP_NEGATIVE_REGULATION_OF_RECEPTOR_SIGNALING_PATHWAY_VIA_JAK_STAT	0.0059448	0.0643314	0.739365	1.6727	41	20	c("SOCS3", "PARP14", "SOCS1", "CAV1", "BCL3", "PPP2CA", "PTPN2", "HGS", "GGNBP2", "VHL")	Acute
REACTOME_NOD1_2_SIGNALING_PATHWAY	0.00457277	0.053498	0.678419	1.67238	34	32	c("TNFAIP3", "NOD2", "BIRC3", "RIPK2", "IRAK2", "NOD1", "CASP1", "TAB2", "IKBKG", "IKBKB", "BIRC2", "UBE2N", "CHUK", "MAPK14", "TRAF6", "UBE2V1", "UBC", "AAMP", "CYLD", "UBB", "CASP8", "MAPK11")	Acute
GOMF_NUCLEAR_LOCALIZATION_SEQUENCE_BINDING	0.00528421	0.0590525	0.747241	1.67238	36	19	c("NFKBIA", "KPNA3", "KPNA4", "NUP98", "KPNB1", "NUP153", "NUP58", "KPNA1", "KPNA6", "IPO4", "NOLC1", "POM121", "POM121C")	Acute
GOBP_NEGATIVE_REGULATION_OF_CELLULAR_RESPONSE_TO_INSULIN_STIMULUS	0.00494388	0.0560641	0.694921	1.67223	36	28	c("SOCS3", "IL1B", "SOCS1", "PRKCD", "PID1", "NCK1", "PTPN1", "PRKCB", "NCOA5", "PTPN2", "PTPRE", "PIP4K2B", "GSK3A")	Acute
GOBP_CELLULAR_DEFENSE_RESPONSE	0.00391134	0.0484644	0.672004	1.67122	29	34	c("MNDA", "ADORA2A", "CLEC5A", "SPN", "NCF1", "LGALS3BP", "RELA", "HLA-G", "BCL10", "ITGB1", "CXCL9", "C5AR1", "ADORA2B", "CCR9", "TCIRG1")	Acute
GOBP_REGULATION_OF_HETEROTYPIC_CELL_CELL_ADHESION	0.00492112	0.0558574	0.755745	1.67114	33	18	c("TNF", "IL1B", "IL1RN", "MYADM", "CD44", "IL10")	Acute
GOBP_CELLULAR_RESPONSE_TO_OXYGEN_RADICAL	0.00488527	0.0556044	0.772412	1.67104	32	16	c("SOD2", "GCH1", "PRDX1", "NFE2L2", "ATP7A")	Acute
GOBP_POSITIVE_REGULATION_OF_TOLL_LIKE_RECEPTOR_SIGNALING_PATHWAY	0.00460517	0.05355	0.702843	1.67053	33	26	c("RSAD2", "TLR1", "TLR2", "PELI1", "IFI35", "CAV1", "NR1H3", "NINJ1", "TLR3", "TIRAP", "TREML4", "RTN4")	Acute
GOMF_OXYGEN_BINDING	0.00341721	0.0436608	0.821529	1.67035	21	12	c("SOD2", "ADGB", "EGLN2")	Acute
GOBP_CELLULAR_EXTRAVASATION	0.00171086	0.0266125	0.629311	1.67028	13	52	c("TNF", "ICAM1", "ITGAL", "ITGA4", "SPN", "PIK3CG", "CCL2", "EXT1", "CX3CL1", "CD47", "ITGB1", "CRK", "ROCK1", "VCAM1", "GOLPH3", "CRKL", "PTAFR")	Acute
GOBP_REGULATION_OF_TOLL_LIKE_RECEPTOR_2_SIGNALING_PATHWAY	0.00328947	0.0424698	0.835051	1.67027	20	11	c("ACOD1", "TNFAIP3", "NOD2", "TLR1", "LYN", "TLR6", "TIRAP")	Acute
GOBP_RESPONSE_TO_GROWTH_HORMONE	0.00460517	0.05355	0.702683	1.67015	33	26	c("JAK2", "ASS1", "LYN", "PNPT1", "PTPN1", "PIK3R1", "GDF15", "STAT5A", "STAT3")	Acute
REACTOME_UCH_PROTEINASES	0.000569152	0.0122857	0.591052	1.66968	4	86	c("PSMA6", "PSME1", "PSMB10", "PSME2", "PSMD10", "PSMB8", "PSMD11", "PSMA5", "ACTB", "PSMA3", "INO80", "PSMD7", "PSMD1", "PSMB9", "PSMA2", "PSMC2", "PSMB4", "PSME3", "PSMD6", "PSME4", "PSMB7", "PSMD14", "PSMB6", "PSMC6", "PSMC1", "PSMB2", "PSMA4", "PSMC5", "PSMD12", "PSMB5", "PSMB3", "TGFB1", "PSMA7", "PSMC4", "USP15", "PSMD3", "PSMD5", "ADRM1", "HCFC1", "INO80D", "PSMD4", "PSMD2", "FOXK2", "UBC"…	Acute
GOBP_NAD_BIOSYNTHESIS_VIA_NICOTINAMIDE_RIBOSIDE_SALVAGE_PATHWAY	0.000517241	0.0113443	0.944429	1.66914	2	6	c("NAMPT", "PARP9", "PARP10")	Acute
GOMF_UBIQUITIN_LIKE_PROTEIN_CONJUGATING_ENZYME_ACTIVITY	0.00375989	0.0470617	0.667726	1.66798	28	35	c("UBE2L6", "UBE2F", "UBE2D3", "UBE2E2", "UBE2S", "UBE2J1", "UBE2Z", "UBE2D2", "UBE2J2", "UBE2K", "UBE2N", "UBE2A", "BIRC6", "UBE2E1", "UBE2I", "TAF1", "UBE2W", "UBE2G1", "UBE2Q2", "UBE2O", "CDC34", "UBE2D1", "UBE2Q1", "UBE2G2", "UBE2L3", "UBE2L5", "UBE2C")	Acute
GOBP_L_GLUTAMATE_IMPORT_ACROSS_PLASMA_MEMBRANE	0.00467008	0.0540044	0.793554	1.66797	30	14	c("SLC7A11", "TNF", "ITGB1")	Acute
GOBP_NITRIC_OXIDE_SYNTHASE_BIOSYNTHETIC_PROCESS	0.0057168	0.062524	0.762111	1.66677	38	17	c("NOD2", "JAK2", "NAMPT", "STAT1", "TLR2", "CCL2", "KDR", "SELENOS", "EDN1")	Acute
REACTOME_RESPONSE_OF_MTB_TO_PHAGOCYTOSIS	0.00631225	0.0662678	0.728671	1.6662	44	21	c("RNF213", "DUSP16", "NOS2", "KPNB1", "ATP6V1H", "RAB5A", "SFPQ", "PGK1", "HGS", "KPNA1", "GSK3A", "UBC", "UBB", "MAPK1", "CORO1A")	Acute
GOBP_REGULATION_OF_NATURAL_KILLER_CELL_ACTIVATION	0.00461133	0.05355	0.679955	1.66616	34	31	c("IL12B", "JAK2", "RASGRP1", "IL15", "PRDM1", "TYK2", "HLA-E", "HLA-F", "IL18", "IL15RA", "IL12A", "AXL", "TICAM1", "FGR")	Acute
GOBP_NECROPTOTIC_SIGNALING_PATHWAY	0.00134341	0.0224583	0.914275	1.66556	7	7	c("TNF", "FAS", "MLKL", "TLR3")	Acute
GOMF_LIPOPEPTIDE_BINDING	0.000689655	0.0139564	0.941802	1.6645	3	6	c("CD14", "TLR1", "TLR2", "TLR6")	Acute
GOBP_POSITIVE_REGULATION_OF_INTERLEUKIN_12_PRODUCTION	0.00423112	0.0509391	0.682997	1.66425	31	30	c("IL12B", "NOD2", "SYK", "IRF1", "RIPK2", "TLR2", "CD40", "RELA", "HLA-G", "TLR3", "TIRAP")	Acute
BIOCARTA_IL22BP_PATHWAY	0.003367	0.0432107	0.862516	1.66352	20	9	c("SOCS3", "JAK2", "STAT1", "TYK2", "STAT5A", "STAT3")	Acute
GOBP_ALPHA_BETA_T_CELL_PROLIFERATION	0.00509538	0.0572021	0.674563	1.66288	38	32	c("IL12B", "CD274", "JAK2", "SYK", "IRF1", "RIPK2", "EBI3", "IL15", "PTPRC", "TNFRSF14", "CD55", "TYK2", "HLA-A", "HLA-E", "IL18")	Acute
GOBP_RESPONSE_TO_MURAMYL_DIPEPTIDE	0.00535533	0.0595818	0.751931	1.66271	36	18	c("NFKBIA", "TNFAIP3", "NOD2", "RIPK2", "NOD1", "JAG1", "RELA", "NOTCH1", "ERBIN")	Acute
GOBP_T_CELL_MIGRATION	0.00210997	0.0306868	0.636537	1.66259	16	47	c("CCL3", "CXCL10", "ICAM1", "ITGAL", "ADAM17", "ITGA4", "SPN", "PIK3CG", "CCL2", "MSN", "CD200", "TNFRSF14", "CXCL16", "LRCH1", "CRK", "AIF1", "APP", "CRKL")	Acute
GOBP_REGULATION_OF_REACTIVE_OXYGEN_SPECIES_METABOLIC_PROCESS	0.00021901	0.00646211	0.573201	1.66254	1	114	c("ACOD1", "TNF", "SOD2", "FPR2", "CFLAR", "CDKN1A", "SYK", "ZC3H12A", "GCH1", "HIF1A", "PRKCD", "PID1", "RAC2", "HVCN1", "NFE2L2", "PDGFRB", "TLR6", "EIF6", "ACP5")	Acute
GOBP_MEMBRANE_DOCKING	0.000693321	0.0140076	0.596157	1.66253	5	77	c("ICAM1", "PLEK", "STX11", "EZR", "RAB10", "MSN", "STX6", "RAB12", "ATP2A2", "CALM1", "PPFIA3", "CEP83", "STXBP1", "VAMP8", "USO1", "ROCK1", "VCAM1", "RAB8A", "STX12", "VMP1", "STXBP3", "VAMP3", "STX4", "RAB3IP", "RALB", "CLN3", "STX7", "SNAP29")	Acute
GOBP_IMPORT_INTO_NUCLEUS	0.000108366	0.00428377	0.568538	1.66239	0	128	c("NFKBIA", "CDKN1A", "SQSTM1", "JAK2", "SYK", "ZC3H12A", "KPNA3", "PTGS2", "PRKCD", "BCL3", "HCLS1", "KPNA4", "APPL1", "NUP98", "PIK3R1", "NOTCH1", "PML", "RANBP2", "IPO13", "MED1", "ELAVL1", "HSP90AB1", "KPNB1", "NUP153", "STAT3", "TPR", "NUP54", "FLNA", "STK3", "FAM53C", "NUP88", "UFM1", "NUP58", "KPNA1", "E2F3", "TGFB1", "HEATR3", "MAPK14", "PSEN1", "NF1", "TARDBP", "TNPO3", "ATF2", "KPNA6", …	Acute
GOBP_REGULATION_OF_RESPONSE_TO_INTERFERON_GAMMA	0.00396947	0.0490365	0.803786	1.66211	25	13	c("PARP14", "IRGM", "PARP9", "NLRC5", "SOCS1", "NR1H3", "MED1", "HSP90AB1", "CDC37", "PTPN2")	Acute
GOBP_POSITIVE_REGULATION_OF_INTRACELLULAR_SIGNAL_TRANSDUCTION	0.00010001	0.00428377	0.532403	1.66084	0	729	c("TNF", "CCL18", "CCL3", "CCL3L1", "CCL3L3", "CCL4", "FPR2", "IL12B", "ICAM1", "MALT1", "CFLAR", "TRAF1", "NOD2", "CD14", "JAK2", "BIRC3", "SYK", "RIPK2", "TRIM21", "ZC3H12A", "ARHGEF3", "SRC", "RAPGEF2", "MET", "PIK3R5", "SLC15A3", "IKBKE", "TLR2", "MTDH", "EIF2AK2", "PELI1", "PTPRJ", "REL", "IL1B", "RASGRP1", "NOD1", "DDX60", "PLAGL2", "IFI35", "LPAR1", "GADD45B", "OASL", "MARCO", "CD40", "CAV…	Acute
GOCC_PEPTIDASE_COMPLEX	0.00022237	0.00649725	0.579043	1.66069	1	100	c("PSMA6", "PSME1", "PSMB10", "PSME2", "PSMD10", "VCP", "PSMB8", "PSMD11", "PSMA5", "TXNL1", "PSMA3", "PSMD7", "PSMD1", "PSMB9", "PSMA2", "RAD23B", "PSMC2", "ECPAS", "PSMB4", "PSME3", "PSMD6", "PSME4", "PSMB7", "UBQLN1", "PSMD14", "PSMB6", "PSMC6", "PLAUR", "PSMC1", "PSMB2", "PSMA4", "PSMC5", "PSMD12", "USP14", "PSMB5", "PSMB3", "PSMA7", "PSMC4", "PSMD3", "PSMD5", "ADRM1", "KAT2B", "PSMD4", "PSMD…	Acute
GOMF_NON_MEMBRANE_SPANNING_PROTEIN_TYROSINE_KINASE_ACTIVITY	0.00384369	0.0477223	0.65809	1.66068	29	37	c("JAK2", "SYK", "RIPK2", "HCK", "SRC", "EIF2AK2", "LYN", "SLA", "PRKCD", "TYK2")	Acute
GOBP_NEUTROPHIL_ACTIVATION_INVOLVED_IN_IMMUNE_RESPONSE	0.00615655	0.0656732	0.759016	1.66	41	17	c("SYK", "MYD88", "SPI1", "VAMP8", "FCER1G", "STXBP3", "PTAFR", "ANXA3")	Acute
REACTOME_METABOLISM_OF_RNA	0.00010008	0.00428377	0.53343	1.65987	0	604	c("MAPKAPK2", "ZFP36", "IGF2BP2", "PSMA6", "ADAR", "DCP2", "GSPT1", "PRKCD", "RIOK3", "PSME1", "NUP98", "PSMB10", "PSME2", "PSMD10", "PSMB8", "PSMD11", "PPP2R2A", "PSMA5", "TRA2B", "PSMA3", "WDR43", "APOBEC3H", "DDX21", "ANP32A", "DHX15", "EIF4E", "RANBP2", "ETF1", "POLDIP3", "PSMD7", "YWHAZ", "PSMD1", "PSMB9", "PSMA2", "WTAP", "ZC3H11A", "HSPA8", "PPP2CA", "UTP20", "HBS1L", "DCAF13", "ELAVL1", "…	Acute
GOBP_T_CELL_CHEMOTAXIS	0.00615655	0.0656732	0.758817	1.65957	41	17	c("CCL3", "CXCL10", "ADAM17", "PIK3CG", "CXCL16")	Acute
REACTOME_INTERLEUKIN_20_FAMILY_SIGNALING	0.00412214	0.0501669	0.80243	1.65931	26	13	c("SOCS3", "JAK2", "STAT1", "TYK2", "PTPN11", "STAT5A", "STAT3", "JAK1", "IL20RB")	Acute
GOBP_REGULATION_OF_LYMPHOCYTE_ACTIVATION	0.000100857	0.00428377	0.538442	1.65925	0	330	c("NFKBIZ", "IL12B", "NLRP3", "CD274", "TNFAIP3", "MALT1", "SDC4", "MMP14", "TNFRSF1B", "CDKN1A", "MNDA", "NOD2", "JAK2", "TNFSF9", "ICOSLG", "SYK", "IRF1", "RIPK2", "TREX1", "ZC3H12A", "SRC", "TARM1", "PELI1", "IL27", "ADORA2A", "IL1B", "RASGRP1", "EBI3", "SOCS1", "SAMSN1", "CD40", "CD38", "CAV1", "LYN", "MYD88", "CEBPB", "SPN", "IL1A", "RAC2", "IL4I1", "IL6", "CCL2", "NCK1", "IL15", "CCDC88B", …	Acute
GOCC_PHAGOCYTIC_VESICLE	0.000216333	0.00641389	0.5666	1.65899	1	129	c("CLEC4E", "NOD2", "IRGM", "RAB11FIP1", "SYK", "CDC42EP2", "TLR1", "TLR2", "TAP1", "NOD1", "CYBB", "RAB10", "FLNB", "RAC2", "HVCN1", "NCF1", "TAPBP", "RAB20", "TAP2", "APPL1", "STX6", "NCF4", "TLR6", "HLA-A", "HLA-B", "HLA-C", "HLA-E", "HLA-F", "HLA-G", "ZDHHC5", "SRGAP2", "B2M", "ACTG1", "STXBP1", "VAMP8", "INPP5B", "SLC11A1", "ITGAV", "RAB5A", "KIF5B", "RAB8A", "STX12", "RAB11A", "ATP7A", "STX…	Acute
REACTOME_IMMUNOREGULATORY_INTERACTIONS_BETWEEN_A_LYMPHOID_AND_A_NON_LYMPHOID_CELL	0.00106825	0.0190489	0.606817	1.6588	8	66	c("ICAM1", "C3", "ITGAL", "SLAMF7", "CD40", "SIGLEC12", "SIGLEC8", "ITGA4", "PVR", "CD200", "HLA-A", "HLA-B", "HLA-C", "HLA-E", "HLA-F", "HLA-G", "CD300E", "B2M", "ITGB1", "IFITM1", "VCAM1", "NECTIN2", "TREML4")	Acute
REACTOME_RHOBTB2_GTPASE_CYCLE	0.00701361	0.0704235	0.72542	1.65877	49	21	c("TXNL1", "TRA2B", "ACTG1", "CCT6A", "HSP90AB1", "CDC37", "CUL3", "PHIP", "TWF1", "CCT2", "TMOD3", "SRRM1", "CCT7", "DDX39B", "RBMX")	Acute
HALLMARK_MYC_TARGETS_V1	0.000104134	0.00428377	0.551157	1.65862	0	184	c("EIF4G2", "PSMA6", "GSPT1", "IFRD1", "STARD7", "CUL1", "PTGES3", "TRA2B", "DDX21", "DHX15", "EIF4E", "ETF1", "CCT3", "EIF2S1", "PSMD7", "PSMD1", "PSMA2", "ABCE1", "RAD23B", "VDAC3", "TCP1", "HSP90AB1", "KPNB1", "TOMM70", "EIF4A1", "SF3B3", "KARS1", "PWP1", "PGK1", "SRSF2", "G3BP1", "YWHAE", "PSMD14", "PSMC6", "MRPS18B", "SRSF3", "GNL3", "EPRS1", "PSMB2", "PCBP1", "COPS5", "PSMA4", "EIF2S2", "CC…	Acute
GOCC_PROTEASOME_CORE_COMPLEX_BETA_SUBUNIT_COMPLEX	0.00365543	0.0459882	0.845776	1.65844	22	10	c("PSMB10", "PSMB8", "PSMB9", "PSMB4", "PSMB7", "PSMB6", "PSMB2", "PSMB5", "PSMB3")	Acute
GOMF_NADPLUS_NUCLEOSIDASE_ACTIVITY	0.006888	0.0696586	0.708755	1.6573	49	24	c("TLR1", "TLR2", "CD38", "MYD88", "PIK3AP1", "TLR6", "TLR3", "TIRAP", "TICAM1")	Acute
GOBP_POSITIVE_REGULATION_OF_HEPATOCYTE_PROLIFERATION	0.00230225	0.0330536	0.883108	1.65727	13	8	c("TNF", "TNFAIP3", "CFLAR", "MED1", "HPN")	Acute
GOBP_REGULATION_OF_PROTEIN_LOCALIZATION_TO_CHROMOSOME_TELOMERIC_REGION	0.00647786	0.0676027	0.788344	1.65701	42	14	c("CCT8", "CCT3", "CCT6A", "TCP1", "GNL3", "CCT2", "CCT5", "CCT4", "CCT7")	Acute
GOBP_DIPEPTIDE_TRANSMEMBRANE_TRANSPORT	0.000862069	0.0164448	0.937456	1.65682	4	6	c("SLC7A11", "SLC15A3", "CA2")	Acute
GOBP_NONRIBOSOMAL_PEPTIDE_BIOSYNTHETIC_PROCESS	0.00647786	0.0676027	0.78824	1.6568	42	14	c("SLC7A11", "NFE2L2", "GCLC", "GCLM")	Acute
REACTOME_INFECTION_WITH_MYCOBACTERIUM_TUBERCULOSIS	0.00587512	0.063847	0.702857	1.6564	42	25	c("RNF213", "TLR2", "DUSP16", "NOS2", "B2M", "KPNB1", "ATP6V1H", "RAB5A", "SFPQ", "PGK1", "HGS", "KPNA1", "GSK3A")	Acute
GOBP_POSITIVE_REGULATION_OF_JNK_CASCADE	0.00104348	0.0187157	0.594858	1.6555	8	76	c("TNF", "TRAF1", "NOD2", "RIPK2", "IL1B", "RASGRP1", "NOD1", "GADD45B", "MYD88", "IL1A", "NCF1", "TRAF2", "TLR3", "MTURN", "TIRAP", "TAOK1", "APP", "STK3")	Acute
GOBP_RETROGRADE_AXONAL_TRANSPORT	0.00564481	0.0620677	0.748663	1.65548	38	18	c("DST", "NDEL1", "FBXW11", "DYNC1H1", "KIF5B", "PAFAH1B1", "ACTR10")	Acute
GOBP_FC_RECEPTOR_MEDIATED_STIMULATORY_SIGNALING_PATHWAY	0.00476002	0.0546846	0.679237	1.65508	35	30	c("SYK", "HCK", "SRC", "PTPRJ", "LYN", "PRKCD", "PTPRC", "APPL1", "CD47", "NR4A3", "RABGEF1", "FCER1G", "FGR")	Acute
GOBP_CELL_ADHESION_MEDIATED_BY_INTEGRIN	0.00120106	0.0208726	0.613518	1.65502	9	59	c("ICAM1", "ITGAL", "ITGB8", "SYK", "ADAM17", "LYN", "ITGA4", "PIK3CG", "EXT1", "PTPN6", "PLPP3", "SWAP70", "SERPINE1", "ITGA9", "ITGB1", "PTPN11", "CRK", "ITGAV")	Acute
GOBP_NEGATIVE_REGULATION_OF_EXTRINSIC_APOPTOTIC_SIGNALING_PATHWAY	0.00104724	0.0187286	0.595805	1.655	8	75	c("TNF", "ICAM1", "TNFAIP3", "CFLAR", "SRC", "IL1B", "HMOX1", "RFFL", "IL1A", "CX3CL1", "RELA", "RAF1", "SERPINE1", "GCLC", "RNF34", "GCLM", "SIAH2", "ITGAV", "PSME3", "PHIP", "HSPA1A", "HSPA1B", "IL7")	Acute
GOBP_CELL_ACTIVATION	0.0001	0.00428377	0.53058	1.65497	0	738	c("CLEC4E", "SLC7A11", "TNF", "CCL3", "NFKBIZ", "CXCL10", "FPR2", "IL12B", "ICAM1", "NLRP3", "CD274", "TNFAIP3", "MALT1", "SDC4", "MMP14", "LCP2", "TNFRSF1B", "CDKN1A", "ITGAL", "MNDA", "NOD2", "ST3GAL1", "JAK2", "PLEK", "ITGB8", "TNFSF9", "ICOSLG", "LMO4", "SYK", "IRF1", "RIPK2", "TREX1", "ZC3H12A", "SRC", "RSAD2", "NFKB2", "TLR1", "IKZF1", "TARM1", "TLR2", "PELI1", "PTPRJ", "IL27", "SLAMF7", "A…	Acute
REACTOME_JNK_C_JUN_KINASES_PHOSPHORYLATION_AND_ACTIVATION_MEDIATED_BY_ACTIVATED_HUMAN_TAK1	0.0075747	0.0744158	0.723522	1.65443	53	21	c("NOD2", "RIPK2", "IRAK2", "NOD1", "TAB2", "IKBKG", "UBE2N", "MAPK8", "TRAF6", "UBE2V1", "UBC", "MAPK9", "MAP2K4", "UBB")	Acute
GOBP_REGULATION_OF_I_KAPPAB_PHOSPHORYLATION	0.00263115	0.0364158	0.881539	1.65433	15	8	c("TNF", "CX3CL1", "TRAF2")	Acute
GOBP_POSITIVE_REGULATION_OF_TYPE_2_IMMUNE_RESPONSE	0.00458015	0.053498	0.800003	1.65429	29	13	c("NLRP3", "NOD2", "RSAD2", "IL6", "IL18", "CD74")	Acute
BIOCARTA_SODD_PATHWAY	0.00365543	0.0459882	0.843628	1.65423	22	10	c("TNF", "TNFRSF1B", "BIRC3", "TRAF2", "TNFRSF1A")	Acute
GOMF_THREONINE_TYPE_PEPTIDASE_ACTIVITY	0.00659631	0.0680053	0.756366	1.65421	44	17	c("PSMB10", "PSMB8", "PSMB9", "PSMB4", "PSMB7", "PSMB6", "PSMB2", "PSMA4", "PSMB5", "PSMB3")	Acute
GOBP_REGULATION_OF_BIOLOGICAL_PROCESS_INVOLVED_IN_SYMBIOTIC_INTERACTION	0.00453779	0.0532758	0.66218	1.65412	34	35	c("TRIM21", "CAV1", "CH25H", "TRIM5", "TRIM34", "LY6E", "CXCL6", "TRIM25", "ITGAV", "TRIM26", "PTX3", "IFITM1", "CD74", "NECTIN2", "TMPRSS2")	Acute
GOBP_POSITIVE_REGULATION_OF_T_HELPER_1_TYPE_IMMUNE_RESPONSE	0.00647786	0.0676027	0.786826	1.65382	42	14	c("IL12B", "RIPK2", "IL1B", "IL18", "PLA2G4A", "ARID5A", "SLC11A1")	Acute
GOBP_IMMUNE_RESPONSE_REGULATING_CELL_SURFACE_RECEPTOR_SIGNALING_PATHWAY	0.000104668	0.00428377	0.551652	1.6532	0	176	c("CLEC4E", "NFKBIZ", "FPR2", "FPR1", "MALT1", "PDE4B", "LCP2", "MNDA", "ICOSLG", "SYK", "RIPK2", "HCK", "ZC3H12A", "SRC", "PTPRJ", "EZR", "CD40", "CD38", "LYN", "CLEC4D", "PRKCD", "RNF31", "PTPN6", "STAP1", "FYB1", "PTPRC", "APPL1", "RELA", "HLA-A", "HLA-G", "CD47", "PRKCB", "BCL10", "CMKLR1", "NR4A3", "NFKBID", "IKBKG", "THEMIS2", "RABGEF1", "IKBKB", "RC3H2", "C5AR1", "FCER1G", "KHDRBS1", "FOXP…	Acute
BIOCARTA_NKCELLS_PATHWAY	0.0059657	0.0644999	0.773981	1.65313	39	15	c("SYK", "PTPN6", "PIK3R1", "HLA-A", "IL18", "B2M", "ITGB1", "MAP2K1", "VAV1", "PIK3CA", "PTK2B")	Acute
GOBP_REGULATION_OF_RESPONSE_TO_ENDOPLASMIC_RETICULUM_STRESS	0.00104348	0.0187157	0.593891	1.65281	8	76	c("CAV1", "USP25", "NCK1", "NFE2L2", "NR1H3", "PTPN1", "PPP1R15A", "PIK3R1", "HSPA5", "NUPR1", "PPP1R15B", "HERPUD1", "TMBIM6", "ATF6B", "BFAR", "UBQLN1", "HSPA1A", "PTPN2", "ABCA7", "COPS5", "USP14", "MANF", "SELENOS", "BAX", "SYVN1", "HYOU1", "GRINA")	Acute
GOBP_TAXIS	0.000100311	0.00428377	0.533307	1.65237	0	434	c("CCL18", "CCL3", "CCL3L1", "CCL3L3", "CXCL10", "CCL4", "FPR2", "FPR1", "PDE4B", "LOX", "VASP", "NOD2", "SYK", "KLF7", "NRP2", "MET", "PTPRJ", "IL1B", "LPAR1", "ADAM17", "ABCC1", "CCRL2", "LYN", "CSF1", "DOCK4", "GPR18", "SPN", "PRKCD", "RAC2", "CCL15", "CCL23", "PIK3CG", "RIN3", "SEMA4A", "CH25H", "SPI1", "IL6", "CCL2", "EXT1", "B3GNT2", "PDGFRB", "CX3CL1", "STAP1", "NOTCH2", "CYSLTR1", "NINJ1"…	Acute
GOBP_ACIDIC_AMINO_ACID_TRANSPORT	0.00261454	0.0362676	0.634582	1.65226	20	46	c("SLC7A11", "TNF", "ADORA2A", "LRRC8C", "SLC25A22", "LRRC8D", "STXBP1", "ITGB1")	Acute
GOBP_REGULATION_OF_FILOPODIUM_ASSEMBLY	0.00273904	0.0374874	0.634372	1.65171	21	46	c("FNBP1L", "AGRN", "PRKCD", "MYO10", "RHOQ", "FSCN1", "PIK3R1", "SRGAP2C", "RAB5A", "FMR1", "ARAP1", "SRF", "STAU2", "FXR1", "CDC42", "RAB3IP", "ARF6", "RIPOR2", "FXR2", "CLN3", "RALA")	Acute
GOBP_NATURAL_KILLER_CELL_CHEMOTAXIS	0.0012069	0.0209445	0.934312	1.65126	6	6	c("CCL3", "CCL4", "PIK3CG", "CCL2", "CCL7")	Acute
GOBP_FC_RECEPTOR_SIGNALING_PATHWAY	0.00259805	0.0361202	0.630026	1.6512	20	48	c("CLEC4E", "SYK", "HCK", "SRC", "PTPRJ", "LYN", "CLEC4D", "PRKCD", "PTPRC", "APPL1", "CD47", "NR4A3", "IKBKB", "FCER1G")	Acute
GOBP_REGULATION_OF_LYMPHOCYTE_MIGRATION	0.00249594	0.0350572	0.636067	1.65115	19	45	c("CCL3", "CXCL10", "CCL4", "ADAM17", "ITGA4", "SPN", "CCL2", "MSN", "CD200", "TNFRSF14", "CCL7", "LRCH1", "CRK", "AIF1", "APP", "CRKL")	Acute
GOBP_POSITIVE_REGULATION_OF_MONOOXYGENASE_ACTIVITY	0.00920245	0.0848778	0.717186	1.65093	65	22	c("TNF", "GCH1", "IL1B", "NOD1", "HIF1A", "ATP7A")	Acute
GOBP_RESPONSE_TO_PROGESTERONE	0.00587928	0.063847	0.669395	1.65014	44	32	c("ACOD1", "SRC", "TLR2", "CD38", "CAV1", "NR1H3")	Acute
REACTOME_SIGNALING_BY_ALK_IN_CANCER	0.0020757	0.0303679	0.620538	1.64981	16	53	c("RNF213", "SQSTM1", "TPM4", "BCL2A1", "JUNB", "CEBPB", "MSN", "CUL1", "VCL", "PIK3R1", "MECP2", "RANBP2", "STAT5A", "PPM1B", "STAT3", "KIF5B", "TPR", "EML4", "PPFIBP1", "TFG", "EEF1G", "BIRC6", "RRBP1", "CLTC")	Acute
REACTOME_TRAF3_DEPENDENT_IRF_ACTIVATION_PATHWAY	0.00497049	0.0562621	0.811375	1.64971	31	12	c("IRF7", "IFIH1", "DDX58", "IKBKE", "TBK1", "TRIM25", "CREBBP")	Acute
GOBP_STRESS_GRANULE_ASSEMBLY	0.00628501	0.0662113	0.699879	1.64938	45	25	c("PRRC2C", "YTHDF1", "DYNC1H1", "CSDE1", "EIF2S1", "C9orf72", "G3BP1", "LSM14A", "ATXN2", "YTHDF2", "ATXN2L", "PUM2", "DDX6", "UBAP2L", "G3BP2", "DDX3X", "YTHDF3", "PRKAA1")	Acute
GOBP_POSITIVE_REGULATION_OF_PROTEIN_LOCALIZATION_TO_NUCLEUS	0.0011733	0.02058	0.59793	1.64918	9	71	c("JAK2", "ZC3H12A", "SRC", "DTX3L", "PARP9", "PTGS2", "PRKCD", "HCLS1", "PIK3R1", "CCT8", "CCT3", "CCT6A", "TCP1", "HSP90AB1", "CD2AP", "TPR", "FLNA", "CCT2", "NMD3", "LIF", "CCT5", "TGFB1", "MAPK14", "PSEN1", "TARDBP", "CCT4", "CCT7", "PINX1")	Acute
GOMF_OXIDOREDUCTASE_ACTIVITY_ACTING_ON_A_SULFUR_GROUP_OF_DONORS_NAD_P_AS_ACCEPTOR	0.00497049	0.0562621	0.810935	1.64881	31	12	c("GSR", "TXNRD1", "GLRX", "DLD", "TXN", "PGK1", "SELENOT")	Acute
BIOCARTA_CDMAC_PATHWAY	0.00656227	0.0678206	0.771944	1.64878	43	15	c("TNF", "NFKBIA", "NFKB1", "RELA", "RAF1", "PRKCB", "MAP2K1")	Acute
GOBP_TOLL_LIKE_RECEPTOR_3_SIGNALING_PATHWAY	0.0061411	0.0656474	0.736696	1.64878	42	19	c("TNF", "TNFAIP3", "PELI1", "CAV1", "TLR3", "OAS1", "TIRAP", "UBQLN1")	Acute
GOBP_VIRAL_PROCESS	0.000100837	0.00428377	0.534805	1.64837	0	331	c("TNF", "CCL3", "CCL4", "ICAM1", "IRF7", "IFIH1", "ST3GAL1", "TRIM21", "MX1", "ZC3H12A", "RSAD2", "STAT1", "TNIP1", "OAS3", "IFI16", "PARP9", "EIF2AK2", "CLEC5A", "KPNA3", "ZNFX1", "OAS2", "OASL", "CAV1", "ZFP36", "LARP1", "ST3GAL3", "ADAR", "N4BP1", "PVR", "PARP10", "ISG15", "LDLR", "CH25H", "DENR", "CCL2", "ZC3HAV1", "REST", "SLC3A2", "MGAT4A", "ISG20", "TRIM5", "TRIM13", "RESF1", "GFI1", "BST…	Acute
GOBP_POSITIVE_REGULATION_OF_LYMPHOCYTE_MIGRATION	0.0065763	0.0678815	0.688399	1.64804	48	27	c("CCL3", "CXCL10", "CCL4", "ADAM17", "ITGA4", "SPN", "TNFRSF14", "CCL7", "AIF1", "APP")	Acute
GOBP_POSITIVE_REGULATION_OF_CYSTEINE_TYPE_ENDOPEPTIDASE_ACTIVITY	0.000330433	0.00833124	0.570323	1.6479	2	110	c("TNF", "NLRP3", "MALT1", "CFLAR", "JAK2", "SYK", "RIPK2", "TNFSF15", "IFI16", "MEFV", "NOD1", "FAS", "TNFSF10", "ST18", "REST", "CASP1", "IFT57", "VCP", "PML", "BCL10")	Acute
GOBP_RESPONSE_TO_PROTOZOAN	0.00607903	0.0652673	0.745141	1.64769	41	18	c("GBP2", "IL12B", "CD40", "MYD88", "BCL3", "BATF", "CCDC88B", "BATF2", "GBP6", "SLC11A1", "IL10")	Acute
GOMF_INTEGRIN_BINDING	0.000328443	0.00832655	0.567879	1.64765	2	116	c("ICAM1", "MMP14", "ITGAL", "ITGB8", "SYK", "SRC", "IL1B", "DST", "ADAM17", "LCP1", "LYN", "ITGA4", "ISG15", "CX3CL1", "PLPP3", "ITGA9", "ITGB1", "KDR", "ITGAV", "VCAM1", "PTPN2")	Acute
GOBP_INTERLEUKIN_6_PRODUCTION	0.00032996	0.00833124	0.569644	1.64717	2	111	c("TNF", "TNFAIP3", "IFIH1", "MAPKAPK2", "DDX58", "NOD2", "IRAK3", "SYK", "RIPK2", "ZC3H12A", "TLR1", "TLR2", "IL1B", "NOD1", "NOS2", "MYD88", "CEBPB", "IL1A", "POU2F2", "IL6", "PTPN6", "CX3CL1", "TLR6", "CD200", "HLA-B", "TLR3", "CD47", "BCL10", "ARID5A", "RABGEF1", "PTPN11", "TIRAP", "IL17RA", "STAT3", "AIF1", "CD74", "TICAM1", "APP", "IL10")	Acute
REACTOME_DECTIN_2_FAMILY	0.00485589	0.0553724	0.823497	1.64716	30	11	c("CLEC4E", "SYK", "LYN", "CLEC4D", "CLEC4A", "FCER1G", "CLEC4C", "CLEC6A")	Acute
GOBP_NEURON_DEATH_IN_RESPONSE_TO_OXIDATIVE_STRESS	0.0057971	0.0631776	0.671969	1.64659	43	31	c("SLC7A11", "TNF", "FZD1", "HIF1A", "NCOA7", "REST", "TLR6", "NR4A3", "ATF4", "IL10")	Acute
GOBP_L_GLUTAMATE_TRANSMEMBRANE_TRANSPORT	0.00948132	0.0864775	0.715242	1.64646	67	22	c("SLC7A11", "TNF", "SLC25A22", "ITGB1")	Acute
REACTOME_RNA_POLYMERASE_II_TRANSCRIPTION_TERMINATION	0.00143455	0.0235057	0.607483	1.64634	11	61	c("POLDIP3", "ZC3H11A", "SRSF2", "SRSF3", "MAGOHB", "CHTOP", "SRSF6", "CPSF2", "THOC2", "U2AF2", "SRSF4", "DDX39A", "SRRM1", "RNPS1", "FYTTD1", "THOC1", "DHX38", "PAPOLA", "SRSF1", "CSTF2", "SRSF11", "DDX39B", "SRSF5", "SNRPD3", "PCF11", "CASC3", "SRSF7", "EIF4A3", "CSTF3", "CDC40", "U2AF1", "CPSF1", "THOC6", "MAGOH", "PABPN1", "SRSF9", "ALYREF", "CPSF7", "RBM8A", "WDR33", "CLP1", "SNRPB")	Acute
BIOCARTA_DEATH_PATHWAY	0.00663687	0.0682206	0.69261	1.64621	48	26	c("NFKBIA", "CFLAR", "BIRC3", "NFKB1", "TNFSF10", "TRAF2", "RELA", "CASP7", "BIRC2", "CHUK")	Acute
GOBP_NEGATIVE_REGULATION_OF_BLOOD_PRESSURE	0.00683153	0.0695821	0.69843	1.64597	49	25	c("TNF", "SOD2", "GCH1", "NOS2", "VEGFC")	Acute
GOBP_STRIATED_MUSCLE_CELL_DEVELOPMENT	0.00612697	0.0656103	0.664593	1.64595	46	33	c("CFLAR", "SDC1", "PDGFRB", "WDR1", "ACTG1", "ITGB1", "FLII", "MEF2A", "SRF", "TMOD3", "EDN1")	Acute
GOBP_PERK_MEDIATED_UNFOLDED_PROTEIN_RESPONSE	0.00732923	0.0730602	0.752394	1.64552	49	17	c("NCK1", "NFE2L2", "PTPN1", "PPP1R15A", "HSPA5", "PPP1R15B", "EIF2S1", "ATF4", "PTPN2", "ABCA7", "TMED2")	Acute
GOBP_RESPONSE_TO_LIPID	0.00010007	0.00428377	0.528717	1.64546	0	606	c("ACOD1", "TNF", "CCL3", "CXCL10", "SOD2", "IL12B", "NLRP3", "CMPK2", "NFKBIA", "CD274", "TNFAIP3", "MALT1", "PDE4B", "CFLAR", "ACSL1", "TNFRSF1B", "LOX", "MAPKAPK2", "NOD2", "IRGM", "IRAK3", "CD14", "JAK2", "SYK", "RIPK2", "PIM1", "NFKB1", "HCK", "ZC3H12A", "SRC", "TNIP1", "IRAK2", "TLR2", "MTDH", "PELI1", "GCH1", "IL1B", "PTGS2", "DAXX", "CYBB", "TNIP3", "ADAM17", "GRAMD1A", "ASS1", "CD38", "C…	Acute
GOBP_NEUTROPHIL_HOMEOSTASIS	0.00715884	0.0716116	0.770261	1.64519	47	15	c("SLC7A11", "PDE4B", "HCAR2", "XKR8", "IL6", "AXL")	Acute
GOBP_POSITIVE_REGULATION_OF_HETEROTYPIC_CELL_CELL_ADHESION	0.00429116	0.0513239	0.838734	1.64463	26	10	c("TNF", "IL1B", "CD44", "IL10")	Acute
GOBP_REGULATION_OF_GLUTAMATE_RECEPTOR_CLUSTERING	0.000175193	0.00558438	0.962634	1.64455	0	5	c("SLC7A11", "ZDHHC2")	Acute
REACTOME_RAF_ACTIVATION	0.00612697	0.0656103	0.663943	1.64434	46	33	c("JAK2", "SRC", "PPP2R5A", "PPP1CB", "RAF1", "CALM1", "BRAF", "MAP2K1", "PPP2CA", "PPP2CB", "SHOC2", "PPP2R5B", "YWHAB", "PPP2R1B", "NRAS", "MAP2K2", "KSR1", "PPP2R1A")	Acute
GOBP_REGULATION_OF_NITRIC_OXIDE_SYNTHASE_ACTIVITY	0.00568558	0.0622932	0.674819	1.64432	42	30	c("TNF", "GCH1", "IL1B", "NOD1", "CAV1", "HIF1A", "IL1A", "ATP2B4", "ZDHHC21")	Acute
GOBP_RIBOSOMAL_LARGE_SUBUNIT_BIOGENESIS	0.00118991	0.0207669	0.602523	1.64315	9	65	c("MDN1", "EIF6", "RRS1", "SDAD1", "GTPBP4", "MAK16", "SNU13", "NOP2", "BOP1", "HEATR3", "PAK1IP1", "RPF2", "RSL1D1", "FASTKD2", "NOC2L", "RPL7L1", "RPL24", "RSL24D1", "NHP2", "DDX18", "NLE1", "MRTO4", "NOL9", "RPF1", "URB1", "NIP7", "BRIX1", "NIFK", "FTSJ3", "WDR74", "NOP16", "NPM1", "MRPL20", "PPAN", "EBNA1BP2")	Acute
REACTOME_SIGNALING_BY_ALK	0.00683153	0.0695821	0.697082	1.64279	49	25	c("CD274", "SRC", "HIF1A", "PRDM1", "PTPN6", "PIK3R1", "IL2RG", "STAT3", "HDAC1", "HDAC2", "MYC", "PIK3CA", "FRS2", "SHC1")	Acute
GOMF_ADENYLYLTRANSFERASE_ACTIVITY	0.00694816	0.0699592	0.682664	1.64274	51	28	c("OAS3", "TENT4A", "OAS2", "OASL", "GPHN", "TENT5A", "OAS1", "KARS1", "PAPSS2", "TENT2", "TENT4B", "TENT5C", "PAPOLA", "PAPSS1", "MTPAP")	Acute
GOBP_NEGATIVE_REGULATION_OF_APOPTOTIC_SIGNALING_PATHWAY	0.000104362	0.00428377	0.546502	1.64227	0	181	c("TNF", "SOD2", "ICAM1", "TNFAIP3", "CFLAR", "SRC", "IL1B", "PTGS2", "HIF1A", "HMOX1", "RFFL", "MMP9", "IL1A", "NFE2L2", "PTPN1", "CX3CL1", "CD44", "RELA", "RAF1", "PSMD10", "MDM2", "DNAJA1", "SERPINE1", "HERPUD1", "GCLC", "TMBIM6", "RNF34", "RRN3", "GCLM", "SIAH2", "ITGAV", "USP47", "PSME3", "HDAC1", "PHIP", "BCL2L2", "PLAUR", "HSPA1A", "HSPA1B", "CD74", "GHITM", "IL7", "GNAI3", "SELENOS", "BAX…	Acute
BIOCARTA_PKC_PATHWAY	0.00137931	0.0228412	0.929114	1.64207	7	6	c("NFKBIA", "NFKB1", "RELA", "PRKCB")	Acute
GOMF_PEPTIDE_BINDING	0.000103391	0.00428377	0.542471	1.64205	0	209	c("FPR2", "NFKBIA", "PTGES", "NOD2", "CD14", "TLR1", "CALCRL", "TLR2", "TAP1", "KPNA3", "EBI3", "MARCO", "GSAP", "LDLR", "MSR1", "TAPBP", "KPNA4", "TAP2", "SLC7A8", "RELA", "EDNRB", "NUP98", "TLR6", "PIK3R1", "HLA-A", "HLA-B", "HLA-C", "HLA-E", "HLA-F", "HLA-G", "INHBA", "CMKLR1", "RANBP2", "ERAP1", "HSP90AB1", "KPNB1", "TOMM70", "NPEPPS", "HLA-DQB1", "NUP153", "AP2B1", "LNPEP", "CD74", "SRP54", …	Acute
REACTOME_MRNA_SPLICING	0.000104701	0.00428377	0.548129	1.64195	0	175	c("TRA2B", "DHX15", "HSPA8", "ELAVL1", "PRPF40A", "SF1", "FUS", "PRPF38A", "SF3B3", "SRSF2", "DDX5", "SRSF3", "SNU13", "BUD31", "PCBP1", "MAGOHB", "SF3B1", "SRSF6", "HNRNPK", "HNRNPM", "HNRNPD", "CPSF2", "SRRM2", "SF3B6", "U2AF2", "SRSF4", "SRSF10", "U2SURP", "SRRM1", "SRRT", "MTREX", "HNRNPH2", "RNPS1", "DDX42", "SNRPA1", "CWC25", "DHX38", "PRPF31", "SMNDC1", "PAPOLA", "SRSF1", "CSTF2", "PRPF4",…	Acute
GOBP_LEUKOCYTE_AGGREGATION	0.00532582	0.0594096	0.820844	1.64185	33	11	c("IL1B", "RAC2", "MSN", "CD44", "NR4A3", "SEMA4D", "STK10", "S100A8")	Acute
GOBP_ANTIGEN_PROCESSING_AND_PRESENTATION_OF_PEPTIDE_ANTIGEN_VIA_MHC_CLASS_I	0.00677232	0.0692656	0.690453	1.64108	49	26	c("TAP1", "CLEC4A", "TAPBP", "TAP2", "HLA-A", "HLA-B", "HLA-C", "HLA-E", "HLA-F", "HLA-G", "TAPBPL", "B2M", "ERAP1", "IKBKB", "FCER1G", "LNPEP")	Acute
GOMF_ANTIGEN_BINDING	0.00621446	0.0659731	0.673406	1.64088	46	30	c("TAP1", "CD40", "ITGA4", "TAPBP", "TAP2", "SLC7A8", "HLA-A", "HLA-B", "HLA-C", "HLA-E", "HLA-F", "HLA-G", "TAPBPL", "EP400", "HLA-DQB1")	Acute
GOBP_REGULATION_OF_ENDOTHELIAL_CELL_DEVELOPMENT	0.00799408	0.0770516	0.758334	1.64058	53	16	c("TNF", "IL1B", "VCL", "PPP1R12A", "ZDHHC21", "IKBKB", "TNFRSF1A", "ROCK1")	Acute
REACTOME_NUCLEAR_EVENTS_STIMULATED_BY_ALK_SIGNALING_IN_CANCER	0.00685518	0.0696437	0.733008	1.64053	47	19	c("BCL2A1", "JUNB", "CEBPB", "CUL1", "MECP2", "STAT5A", "STAT3", "KIF5B", "EML4", "CLTC")	Acute
GOBP_REGULATION_OF_RIBONUCLEASE_ACTIVITY	0.00378227	0.0471979	0.873992	1.64016	22	8	c("OAS3", "OAS2", "OASL", "OAS1", "ABCE1", "TMBIM6", "HSPA1A")	Acute
GOBP_NOTCH_SIGNALING_INVOLVED_IN_HEART_DEVELOPMENT	0.00285474	0.0386411	0.900081	1.6397	16	7	c("RBPJ", "NOTCH2", "JAG1", "NOTCH1")	Acute
GOMF_ATPASE_ACTIVATOR_ACTIVITY	0.00771456	0.0752736	0.701199	1.63963	55	24	c("TOR1AIP2", "TOR1AIP1", "DNAJA2", "DNAJB6", "DNAJA1", "ATP1B3", "DNAJC1", "DNAJC10", "DNAJC2")	Acute
GOMF_NF_KAPPAB_BINDING	0.00721539	0.0721188	0.681266	1.63938	53	28	c("NFKBIA", "MTDH", "PSMA6", "NOTCH2", "RELA", "BCL10", "HDAC1")	Acute
GOBP_POSITIVE_REGULATION_OF_NITRIC_OXIDE_SYNTHASE_ACTIVITY	0.00806215	0.0774369	0.749538	1.63927	54	17	c("TNF", "GCH1", "NOD1", "HIF1A")	Acute
REACTOME_BASIGIN_INTERACTIONS	0.0103179	0.0917595	0.712078	1.63918	73	22	c("SLC7A11", "CAV1", "SPN", "SLC3A2", "SLC7A8", "SLC16A3", "ATP1B3", "ITGB1", "SLC7A7")	Acute
GOBP_POSITIVE_REGULATION_OF_LAMELLIPODIUM_ASSEMBLY	0.0103179	0.0917595	0.712028	1.63906	73	22	c("RAC2", "FSCN1", "PIK3R1", "CYFIP1", "ACTR2", "ACTR3", "AKIRIN1", "ATP7A", "CDC42", "ARPC2", "WASF2", "PIK3CA", "BRK1", "MTOR", "ABI2", "RAC1")	Acute
GOBP_REGULATION_OF_LYMPHOCYTE_MEDIATED_IMMUNITY	0.000327976	0.00832655	0.564416	1.6387	2	117	c("TNF", "IL12B", "NLRP3", "C3", "MALT1", "TNFRSF1B", "NOD2", "RSAD2", "IL1B", "RASGRP1", "CD40", "PVR", "IL4I1", "IL6", "PIK3R6", "PTPN6", "PTPRC", "TRAF2", "CD55", "HLA-A", "HLA-B", "HLA-E", "HLA-F", "HLA-G", "IL18", "CLCF1", "B2M", "IL12A", "ARID5A", "AHR")	Acute
REACTOME_LEISHMANIA_INFECTION	0.000105031	0.00428377	0.548336	1.63835	0	165	c("NLRP3", "C3", "SYK", "NFKB1", "HCK", "SRC", "NFKB2", "CALCRL", "MEFV", "ADORA2A", "RHBDF2", "IL1B", "ADAM17", "LYN", "HMOX1", "GNG12", "IL1A", "IL6", "NCK1", "MYO10", "ABI1", "CASP1", "PLK2", "CYSLTR1", "RELA", "CALM1", "IL18", "CYFIP1", "GSDMD", "PTGIR", "ACTB", "GNB1", "ACTG1", "PRKAR2B", "HSP90AB1", "ACTR2", "ACTR3", "ARPC5", "CRK", "TXN", "CYFIP2", "APP", "FGR", "IL10", "GNAI3", "GNB2", "F…	Acute
GOBP_INTERLEUKIN_2_PRODUCTION	0.00319646	0.0417065	0.620868	1.63834	25	50	c("TNFAIP3", "MALT1", "PDE4B", "NOD2", "RIPK2", "IL1B", "EZR", "ZFP36", "IL1A", "PTPRC", "TRAF2", "PNP", "CD83")	Acute
GOBP_POSITIVE_REGULATION_OF_MIRNA_METABOLIC_PROCESS	0.00172414	0.026684	0.926926	1.63821	9	6	c("NFKB1", "ZC3H12A", "PNPT1", "RELA")	Acute
GOMF_TOLL_LIKE_RECEPTOR_BINDING	0.00574713	0.0627699	0.805711	1.63819	36	12	c("SYK", "TLR1", "TLR2", "MYD88", "TLR6", "TIRAP")	Acute
GOBP_HEPATIC_STELLATE_CELL_ACTIVATION	0.0031906	0.0416742	0.899204	1.6381	18	7	c("PDGFRB", "GCLC", "GCLM")	Acute
BIOCARTA_LECTIN_PATHWAY	0.000350385	0.00874923	0.958427	1.63737	1	5	c("C3", "C2", "C4A", "C4B")	Acute
GOBP_POSITIVE_REGULATION_OF_MAST_CELL_ACTIVATION	0.00590245	0.0639857	0.805244	1.63724	37	12	c("SYK", "NR4A3", "STXBP1", "VAMP8", "FGR", "NECTIN2", "SNX4", "ADORA2B", "IL4R")	Acute
GOMF_HYDROLASE_ACTIVITY_ACTING_ON_CARBON_NITROGEN_BUT_NOT_PEPTIDE_BONDS_IN_CYCLIC_AMIDINES	0.0103179	0.0917595	0.711176	1.6371	73	22	c("ZBP1", "AMPD3", "LACC1", "GCH1", "ADAR", "APOBEC3H", "GDA", "MTHFD2")	Acute
GOCC_MEMBRANE_MICRODOMAIN	0.000102166	0.00428377	0.536439	1.63699	0	253	c("TNF", "ICAM1", "CFLAR", "SDC4", "LCP2", "TNFRSF1B", "CD14", "JAK2", "BIRC3", "HCK", "SRC", "TLR1", "TLR2", "PTGS2", "EZR", "ADAM17", "CAV1", "LYN", "SLC2A1", "HMOX1", "FAS", "MYADM", "SPRED1", "RHOQ", "RAP1B", "ATP2B4", "PTPRC", "TRAF2", "RAP2B", "EDNRB", "TLR6", "BST2", "CD55", "PLPP3", "PLPP1", "BCL10", "MS4A4A", "OLR1", "KCNA3", "ITGB1", "PPP2CA", "PRKAR2B", "IKBKB", "KDR", "PAG1", "CRK", "…	Acute
REACTOME_TRANSPORT_OF_MATURE_TRANSCRIPT_TO_CYTOPLASM	0.00126684	0.0216791	0.58524	1.63671	10	79	c("NUP98", "EIF4E", "RANBP2", "POLDIP3", "ZC3H11A", "NUP153", "SRSF2", "SRSF3", "TPR", "NUP54", "MAGOHB", "CHTOP", "SRSF6", "NUP88", "CPSF2", "NUP58", "SEH1L", "THOC2", "U2AF2", "SRSF4", "DDX39A", "SRRM1", "NXF1", "RNPS1", "FYTTD1", "THOC1", "SEC13", "DHX38", "SRSF1", "SRSF11", "POM121", "POM121C", "DDX39B", "NUP160", "SRSF5", "CASC3", "SRSF7", "NUP205", "EIF4A3", "RAE1", "CDC40", "U2AF1", "CPSF1…	Acute
GOBP_MACROPHAGE_MIGRATION	0.00458599	0.053498	0.643757	1.63596	35	39	c("CCL3", "MMP14", "MCOLN2", "CSF1", "CCL2", "CX3CL1", "STAP1", "EDNRB", "CD200", "CMKLR1", "SLAMF8", "C5AR1", "AKIRIN1")	Acute
GOBP_CELLULAR_RESPONSE_TO_TOXIC_SUBSTANCE	0.00126321	0.0216469	0.582789	1.63517	10	81	c("TNF", "SOD2", "PTGES", "PIM1", "GCH1", "PRDX5", "PTGS2", "GSR", "PRDX1", "NFE2L2", "TXNRD1", "ESD", "GLRX", "SRXN1", "ABTB2", "PRDX6", "TXN")	Acute
REACTOME_STAT3_NUCLEAR_EVENTS_DOWNSTREAM_OF_ALK_SIGNALING	0.00524476	0.0587184	0.833753	1.63487	32	10	c("CD274", "HIF1A", "PRDM1", "IL2RG", "STAT3", "HDAC1", "HDAC2")	Acute
REACTOME_IKK_COMPLEX_RECRUITMENT_MEDIATED_BY_RIP1	0.00883714	0.0824353	0.714905	1.63472	62	21	c("CD14", "BIRC3", "UBE2D3", "IKBKG", "IKBKB", "BIRC2", "TICAM1", "UBE2D2", "UBE2N", "CHUK", "TRAF6", "UBE2V1", "UBC")	Acute
GOBP_POSITIVE_REGULATION_OF_FATTY_ACID_TRANSPORT	0.00873427	0.0817857	0.755552	1.63457	58	16	c("PTGES", "ACSL1", "IL1B", "ACSL5", "FABP3", "IL1A", "PLA2G4A")	Acute
GOBP_MATURATION_OF_LSU_RRNA	0.00751577	0.0741572	0.68276	1.63454	55	27	c("EIF6", "GTPBP4", "MAK16", "SNU13", "NOP2", "BOP1", "RPF2", "RSL1D1", "RPL7L1", "NHP2", "DDX18", "NOL9", "RPF1", "URB1", "NIFK", "FTSJ3")	Acute
BIOCARTA_PPARA_PATHWAY	0.00376412	0.0470667	0.631849	1.63433	29	44	c("TNF", "NFKBIA", "PTGS2", "NOS2", "PIK3CG", "NR1H3", "RELA", "PIK3R1", "PRKCB", "CITED2", "ME1", "MED1", "PRKAR2B", "STAT5A", "HSPA1A")	Acute
GOBP_RESPONSE_TO_ELECTRICAL_STIMULUS	0.00756872	0.0744158	0.674407	1.63429	56	29	c("SOD2", "CD14", "SRC", "REST", "CYFIP1", "BTG2", "AIF1", "HNRNPD")	Acute
GOBP_REGULATION_OF_OXIDATIVE_STRESS_INDUCED_CELL_DEATH	0.0026506	0.0366438	0.607226	1.63394	21	58	c("SLC7A11", "TNF", "SOD2", "MET", "FZD1", "HIF1A", "NCOA7", "REST", "NFE2L2", "TLR6", "NR4A3", "SFPQ", "TXN", "ATF4", "UBQLN1", "IL10")	Acute
GOBP_REGULATION_OF_RIG_I_SIGNALING_PATHWAY	0.00738168	0.0733044	0.73876	1.63358	50	18	c("BIRC3", "DDX60", "OASL", "DHX58", "NPLOC4", "ANKRD17", "BIRC2", "USP15", "PUM2")	Acute
GOBP_REGULATION_OF_SUPEROXIDE_ANION_GENERATION	0.00820948	0.0783627	0.722057	1.63354	57	20	c("FPR2", "SYK", "PRKCD", "HVCN1", "ACP5", "GNAI3", "TGFB1")	Acute
GOBP_NEGATIVE_REGULATION_OF_MRNA_METABOLIC_PROCESS	0.00128175	0.0217983	0.588881	1.63299	10	74	c("MAPKAPK2", "IKBKE", "TENT4A", "ZFP36", "LARP1", "MYD88", "TRAF2", "TENT5A", "CSDE1", "LARP4B", "TIRAP", "NOCT", "ELAVL1", "SLC11A1", "FUS", "FMR1", "HNRNPAB", "SRSF6", "HNRNPK", "HNRNPD", "TRAF5", "U2AF2", "SRSF4", "SRSF10", "TENT4B", "CCNT1", "YBX3", "MAPK14", "TARDBP", "RNPS1", "SECISBP2", "TENT5C", "SFSWAP", "CTR9", "HNRNPA2B1", "TAF15", "SRSF7", "RNF20", "RBMX", "A1CF", "NBAS", "HNRNPU")	Acute
GOBP_LIPID_STORAGE	0.00118991	0.0207669	0.598563	1.63235	9	65	c("TNF", "NFKBIA", "C3", "EHD1", "RNF213", "NFKB1", "ZC3H12A", "IKBKE", "IL1B", "CAV1", "MSR1", "IL6", "NR1H3", "SQLE", "SREBF2", "STARD4", "CRY1", "ITGAV")	Acute
GOMF_NAD_P_PLUS_NUCLEOSIDASE_ACTIVITY	0.00656489	0.0678206	0.789334	1.63223	42	13	c("TLR1", "TLR2", "CD38", "TLR6")	Acute
GOBP_NEGATIVE_REGULATION_OF_EXTRINSIC_APOPTOTIC_SIGNALING_PATHWAY_VIA_DEATH_DOMAIN_RECEPTORS	0.00941046	0.0858949	0.702796	1.63121	67	23	c("ICAM1", "TNFAIP3", "CFLAR", "HMOX1", "RFFL", "RAF1", "SERPINE1", "RNF34")	Acute
GOBP_REGULATION_OF_FATTY_ACID_TRANSPORT	0.00954885	0.0867078	0.702615	1.63079	68	23	c("PTGES", "ACSL1", "SYK", "IL1B", "ACSL5", "FABP3", "IL1A", "PLA2G4A")	Acute
GOBP_REGULATION_OF_NUCLEASE_ACTIVITY	0.00799772	0.0770516	0.728455	1.63034	55	19	c("OAS3", "OAS2", "OASL", "PRKCD", "OAS1", "ABCE1", "TMBIM6", "HSPA1A")	Acute
GOBP_POSITIVE_REGULATION_OF_INTERFERON_ALPHA_PRODUCTION	0.00967878	0.0875001	0.712963	1.63028	68	21	c("IRF7", "IFIH1", "DDX58", "RIPK2", "STAT1", "TLR3", "TBK1")	Acute
REACTOME_THE_NLRP3_INFLAMMASOME	0.00873427	0.0817857	0.753561	1.63026	58	16	c("NLRP3", "NFKB1", "NFKB2", "MEFV", "HMOX1", "CASP1", "RELA", "HSP90AB1", "TXN", "PANX1", "APP")	Acute
GOBP_POSITIVE_REGULATION_OF_I_KAPPAB_PHOSPHORYLATION	0.00369437	0.0463832	0.894795	1.63007	21	7	c("TNF", "CX3CL1", "TRAF2")	Acute
REACTOME_TOLL_LIKE_RECEPTOR_9_TLR9_CASCADE	0.000795726	0.015413	0.576321	1.63	6	87	c("NFKBIA", "IRF7", "MAPKAPK2", "NOD2", "CD14", "RIPK2", "NFKB1", "NFKB2", "IRAK2", "PELI1", "NOD1", "MYD88", "CUL1", "MAP3K8", "RELA", "FBXW11", "TAB2", "EEA1", "IKBKG", "MAP2K1", "PPP2CA", "IKBKB", "PPP2CB", "TICAM1", "APP", "UBE2N", "MEF2A", "CHUK", "DUSP4", "PPP2R1B", "MAPK8", "MAPK14", "ATF2", "TRAF6", "UBE2V1", "ELK1", "UBC", "PPP2R1A", "MAPK9", "PELI3", "CREB1", "MAP2K4")	Acute
GOBP_REGULATION_OF_ENDOPLASMIC_RETICULUM_UNFOLDED_PROTEIN_RESPONSE	0.00774987	0.0753395	0.677296	1.62982	57	28	c("NCK1", "PTPN1", "PPP1R15A", "PIK3R1", "HSPA5", "PPP1R15B", "ATF6B", "BFAR", "PTPN2", "ABCA7", "COPS5", "BAX")	Acute
GOBP_DETECTION_OF_EXTERNAL_BIOTIC_STIMULUS	0.00799772	0.0770516	0.728194	1.62975	55	19	c("NOD2", "TLR1", "TLR2", "NOD1", "TLR6", "HLA-A", "HLA-B")	Acute
GOBP_POSITIVE_REGULATION_OF_STRESS_ACTIVATED_PROTEIN_KINASE_SIGNALING_CASCADE	0.000552975	0.0119997	0.566194	1.62959	4	103	c("TNF", "TRAF1", "NOD2", "RIPK2", "ZC3H12A", "EIF2AK2", "IL1B", "RASGRP1", "NOD1", "GADD45B", "LYN", "MYD88", "IL1A", "NCF1", "SPI1", "TRAF2", "TLR3", "MTURN", "PDCD10", "TIRAP", "TAOK1", "SASH1", "APP", "STK3")	Acute
GOBP_NEGATIVE_REGULATION_OF_SYSTEMIC_ARTERIAL_BLOOD_PRESSURE	0.00626566	0.0662113	0.814588	1.62934	39	11	c("TNF", "SOD2")	Acute
GOBP_NEGATIVE_REGULATION_OF_INTERLEUKIN_2_PRODUCTION	0.00799772	0.0770516	0.727859	1.629	55	19	c("TNFAIP3", "NOD2", "EZR", "ZFP36", "PTPRC")	Acute
GOBP_POSITIVE_REGULATION_OF_ACUTE_INFLAMMATORY_RESPONSE	0.00839485	0.0794991	0.736521	1.62863	57	18	c("TNF", "C3", "IL1B", "PTGS2", "PIK3CG", "IL6", "HLA-E")	Acute
GOBP_POSITIVE_REGULATION_OF_MAPK_CASCADE	0.000100878	0.00428377	0.528204	1.62825	0	341	c("TNF", "CCL18", "CCL3", "CCL3L1", "CCL3L3", "CCL4", "FPR2", "ICAM1", "CFLAR", "TRAF1", "NOD2", "JAK2", "SYK", "RIPK2", "ZC3H12A", "SRC", "RAPGEF2", "PIK3R5", "EIF2AK2", "PTPRJ", "IL1B", "RASGRP1", "NOD1", "LPAR1", "GADD45B", "MARCO", "CD40", "MYD88", "IL1A", "CCL15", "CCL23", "PIK3CG", "NCF1", "SPI1", "IL6", "CCL2", "RAP1B", "PTPN1", "PIK3R6", "PDGFRB", "CX3CL1", "TRIM5", "CD44", "NOTCH2", "PTP…	Acute
REACTOME_GENE_AND_PROTEIN_EXPRESSION_BY_JAK_STAT_SIGNALING_AFTER_INTERLEUKIN_12_STIMULATION	0.00677966	0.0692832	0.654278	1.62713	51	34	c("SOD2", "LCP1", "SERPINB2", "RAP1B", "MSN", "PSME2", "TCP1", "CNN2", "IL10", "HNRNPDL", "ARF1", "PAK2", "CDC42", "PITPNA", "CFL1", "HSPA9", "SNRPA1", "RALA", "HNRNPA2B1", "HNRNPF")	Acute
GOMF_CAMP_BINDING	0.009528	0.0867078	0.7439	1.62694	64	17	c("PDE4B", "RAPGEF2", "PRKAR2B", "PDE10A")	Acute
REACTOME_DISEASES_ASSOCIATED_WITH_GLYCOSAMINOGLYCAN_METABOLISM	0.0070395	0.0705326	0.656881	1.62685	53	33	c("SDC4", "VCAN", "AGRN", "ST3GAL3", "SDC1", "EXT1", "PAPSS2")	Acute
REACTOME_ACTIVATION_OF_IRF3_IRF7_MEDIATED_BY_TBK1_IKK_EPSILON	0.00954512	0.0867078	0.761557	1.6266	63	15	c("IRF7", "CD14", "IKBKE", "TANK", "TBK1", "PTPN11", "TICAM1")	Acute
REACTOME_NF_KB_IS_ACTIVATED_AND_SIGNALS_SURVIVAL	0.00603942	0.0649554	0.829045	1.62563	37	10	c("NFKBIA", "SQSTM1", "NFKB1", "RELA", "IKBKB")	Acute
GOBP_IMMUNOLOGICAL_MEMORY_PROCESS	0.00698975	0.0702957	0.799451	1.62547	44	12	c("IL12B", "ST3GAL1", "FGL2", "TNFRSF14")	Acute
GOMF_PEPTIDE_RECEPTOR_ACTIVITY	0.00302663	0.0400968	0.605692	1.62546	24	57	c("FPR2", "FPR1", "CALCRL", "CCRL2", "AGTRAP", "OGFR", "CYSLTR1", "EDNRB", "CMKLR1")	Acute
REACTOME_ANTIGEN_ACTIVATES_B_CELL_RECEPTOR_BCR_LEADING_TO_GENERATION_OF_SECOND_MESSENGERS	0.0080171	0.0771247	0.675188	1.62475	59	28	c("SYK", "ORAI2", "LYN", "PIK3AP1", "NCK1", "PTPN6", "PIK3R1", "CALM1")	Acute
GOBP_PLATELET_DEGRANULATION	0.00224138	0.0322549	0.919155	1.62447	12	6	c("PLEK", "SYK", "LYN", "STXBP1", "ABCC4")	Acute
GOBP_TELOMERASE_RNA_LOCALIZATION	0.00868432	0.081442	0.734635	1.62446	59	18	c("DCP2", "CCT8", "CCT3", "CCT6A", "TCP1", "CCT2", "EXOSC10", "CCT5", "CCT4", "CCT7", "NHP2")	Acute
GOBP_REGULATION_OF_MDA_5_SIGNALING_PATHWAY	0.00224138	0.0322549	0.919004	1.62421	12	6	c("DDX60", "DHX58", "RIOK3", "ANKRD17")	Acute
GOBP_PROTEIN_POLY_ADP_RIBOSYLATION	0.00625301	0.0661539	0.842112	1.62417	38	9	c("PARP14", "PARP9", "PARP10", "ZC3HAV1")	Acute
GOBP_ASTROCYTE_DEVELOPMENT	0.00724638	0.0723697	0.662191	1.62263	54	31	c("TNF", "FPR2", "ADORA2A", "IL1B", "LDLR", "IL6", "C5AR1", "APP")	Acute
GOBP_NEGATIVE_REGULATION_OF_ESTABLISHMENT_OF_PROTEIN_LOCALIZATION	0.000559409	0.0121179	0.56783	1.62228	4	96	c("IL12B", "RAB11FIP1", "KLF7", "RSAD2", "RHBDF2", "IL1B", "HMGCR", "CYP51A1", "REST", "PIM3", "NR1H3", "INSIG1", "CD200", "PFKL", "DNAJA1", "IL12A", "UBE2J1", "PTPN11", "TXN")	Acute
GOBP_NEURON_REMODELING	0.00736215	0.0731779	0.810902	1.62197	46	11	c("C3", "SCARF1", "CX3CL1", "APP")	Acute
GOBP_TRIPEPTIDE_TRANSPORT	0.00419815	0.0506909	0.890293	1.62187	24	7	c("SLC7A11", "SLC13A3", "ABCC1", "ABCC5", "ABCC4")	Acute
GOBP_SENSORY_PERCEPTION_OF_PAIN	0.00177452	0.0272838	0.592077	1.62176	14	67	c("TNF", "CCL3", "IL12B", "PTGES", "PTGS2", "IL1A", "CCL2", "EDNRB", "MECP2")	Acute
REACTOME_STAT5_ACTIVATION_DOWNSTREAM_OF_FLT3_ITD_MUTANTS	0.00559119	0.0615881	0.864105	1.62161	33	8	c("CDKN1A", "PIM1", "PTPN11", "STAT5A")	Acute
GOBP_REGULATION_OF_HUMORAL_IMMUNE_RESPONSE_MEDIATED_BY_CIRCULATING_IMMUNOGLOBULIN	0.00776639	0.0754204	0.797434	1.62136	49	12	c("TNF", "NOD2", "PTPN6", "PTPRC", "CD55")	Acute
GOBP_REGULATION_OF_PHOSPHATIDYLINOSITOL_3_KINASE_ACTIVITY	0.0042431	0.0509876	0.624571	1.62131	33	45	c("FPR2", "SOCS3", "NOD2", "SRC", "PIK3R5", "SOCS1", "LYN", "PIK3R6", "PDGFRB", "PIK3R1")	Acute
REACTOME_ACTIVATED_TAK1_MEDIATES_P38_MAPK_ACTIVATION	0.0126882	0.106057	0.704059	1.62071	90	22	c("MAPKAPK2", "NOD2", "RIPK2", "IRAK2", "NOD1", "TAB2", "IKBKG", "UBE2N", "MAPK14", "TRAF6", "UBE2V1", "UBC")	Acute
GOBP_REGULATION_OF_GAP_JUNCTION_ASSEMBLY	0.00241379	0.0341764	0.916927	1.62053	13	6	c("IL1B", "CAV1", "APLNR")	Acute
GOBP_REGULATION_OF_SENSORY_PERCEPTION	0.00940802	0.0858949	0.732718	1.62022	64	18	c("CCL3", "IL1A", "EDNRB", "IL10", "PTAFR", "EDN1", "ZFHX2")	Acute
REACTOME_SUMOYLATION_OF_IMMUNE_RESPONSE_PROTEINS	0.00699301	0.0702957	0.826273	1.6202	43	10	c("NFKBIA", "NFKB2", "IKBKE", "RELA", "IKBKG")	Acute
GOMF_PEPTIDOGLYCAN_BINDING	0.00575563	0.0627813	0.863353	1.6202	34	8	c("NLRP3", "NOD2", "TLR2", "NOD1")	Acute
GOBP_REGULATION_OF_MONOCYTE_CHEMOTAXIS	0.0101911	0.0911272	0.716129	1.62013	71	20	c("CXCL10", "FPR2", "LYN", "PLA2G7", "SERPINE1", "SLAMF8", "AIF1")	Acute
GOBP_PEPTIDE_TRANSPORT	0.000210106	0.00624891	0.541971	1.61964	1	167	c("SLC7A11", "TNF", "SLC13A3", "JAK2", "KLF7", "SLC16A10", "SLC15A3", "TAP1", "IL1B", "ABCC1", "CD38", "IL1RN", "NOS2", "HIF1A", "SERP1", "IL6", "REST", "TAPBP", "PIM3", "TAP2", "ABCC5", "ACSL4", "RAF1", "PFKL", "CLOCK", "ABCC4", "PTPN11", "TRPM4", "RAB1A", "CD74", "SMAD2", "SELENOT", "STXBP3", "AACS")	Acute
REACTOME_BETA_CATENIN_INDEPENDENT_WNT_SIGNALING	0.000434594	0.00999484	0.555088	1.61907	3	124	c("FZD1", "PSMA6", "GNG12", "RAC2", "DAAM1", "MOV10", "PSME1", "PSMB10", "PSME2", "CALM1", "PSMD10", "AGO3", "PSMB8", "PSMD11", "PSMA5", "PRKCB", "PSMA3", "GNB1", "PSMD7", "PSMD1", "PSMB9", "PSMA2", "PSMC2", "PSMB4", "PSME3", "AP2B1", "PSMD6", "PSME4", "PSMB7", "PSMD14", "PSMB6", "PSMC6", "PSMC1", "PFN1", "PLCB3", "PSMB2", "PSMA4", "PSMC5", "SMURF1", "PSMD12", "GNB2", "PSMB5", "PSMB3", "FZD5", "P…	Acute
GOBP_POSITIVE_REGULATION_OF_T_CELL_MEDIATED_CYTOTOXICITY	0.00885461	0.0824765	0.723064	1.61827	61	19	c("IL12B", "PVR", "PTPRC", "HLA-A", "HLA-B", "HLA-E", "HLA-F", "HLA-G", "B2M", "IL12A", "NECTIN2")	Acute
GOBP_RESPONSE_TO_BACTERIAL_LIPOPROTEIN	0.00436608	0.0519036	0.888299	1.61824	25	7	c("CD14", "TLR1", "TLR2", "TLR6", "TIRAP")	Acute
REACTOME_FOLDING_OF_ACTIN_BY_CCT_TRIC	0.00673401	0.0689311	0.838847	1.61787	41	9	c("ACTB", "CCT8", "CCT3", "CCT6A", "TCP1", "CCT2", "CCT5", "CCT4", "CCT7")	Acute
GOBP_ENDOTHELIAL_CELL_MORPHOGENESIS	0.00436608	0.0519036	0.887859	1.61744	25	7	c("MET", "CLIC4", "HEG1", "COL18A1")	Acute
GOBP_T_HELPER_2_CELL_CYTOKINE_PRODUCTION	0.00275862	0.0376298	0.915133	1.61736	15	6	c("NLRP3", "RSAD2", "IL6")	Acute
GOBP_POSITIVE_REGULATION_OF_T_HELPER_2_CELL_CYTOKINE_PRODUCTION	0.00275862	0.0376298	0.915133	1.61736	15	6	c("NLRP3", "RSAD2", "IL6")	Acute
GOBP_REGULATION_OF_EPITHELIAL_CELL_DIFFERENTIATION	0.00090549	0.0169835	0.570371	1.6173	7	89	c("TNF", "KLF7", "STAT1", "IL1B", "MAFF", "CAV1", "ZFP36", "CEBPB", "MMP9", "IL1A", "SPRED1", "JAG1", "VCL", "MAFG", "NOTCH1", "PPP1R12A", "KIAA1109", "MYCL", "ZDHHC21", "SERPINE1", "MED1", "IKBKB", "SPRY1", "TNFRSF1A", "CDKN2B", "ROCK1", "SRSF6", "LIF", "BTG1", "PRKX", "ZEB1")	Acute
REACTOME_RHOBTB_GTPASE_CYCLE	0.00823099	0.0784462	0.656028	1.61719	62	32	c("TXNL1", "TRA2B", "ACTG1", "CCT6A", "HSP90AB1", "SPEN", "CDC37", "CUL3", "ROCK1", "PHIP", "TWF1", "CCT2", "TMOD3", "SRRM1", "COPS2", "CCT7", "ROCK2", "DDX39B", "GPS1", "RNF20", "RBMX", "RBBP6")	Acute
GOBP_REGULATION_OF_T_CELL_DIFFERENTIATION	0.00066357	0.0136376	0.561658	1.61717	5	104	c("NFKBIZ", "IL12B", "NLRP3", "MALT1", "TNFSF9", "SYK", "IRF1", "RIPK2", "ZC3H12A", "IL27", "RASGRP1", "SOCS1", "IL4I1", "IL15", "PRDM1", "PIK3R6", "PTPRC", "FGL2", "PNP", "HLA-G", "IL18", "CD83", "NFKBID", "RC3H2", "RC3H1", "AP3B1", "PTPN2", "CD74", "IL7")	Acute
GOBP_NEUTROPHIL_APOPTOTIC_PROCESS	0.00436608	0.0519036	0.887692	1.61713	25	7	c("SLC7A11", "HCAR2", "IL6")	Acute
REACTOME_IRAK4_DEFICIENCY_TLR2_4	0.0103947	0.092078	0.769282	1.61695	68	14	c("CD14", "TLR1", "TLR2", "MYD88", "TLR6", "TIRAP")	Acute
GOBP_FIBROBLAST_ACTIVATION	0.0074698	0.0737628	0.824522	1.61677	46	10	c("PDGFRB", "GCLC", "GCLM", "IL17RA")	Acute
GOBP_CELLULAR_RESPONSE_TO_UNFOLDED_PROTEIN	0.00090549	0.0169835	0.570066	1.61643	7	89	c("EIF2AK2", "DAXX", "SERP1", "NCK1", "NFE2L2", "PTPN1", "PPP1R15A", "PIK3R1", "VCP", "ERO1A", "HSPA5", "PPP1R15B", "EIF2S1", "HERPUD1", "HSPA8", "TMBIM6", "ATF6B", "ATF4", "BFAR", "HSPA1A", "HSPA1B", "PTPN2", "ABCA7", "DERL2", "COPS5", "OPTN", "TMED2", "SELENOS", "BAX", "HSPA13", "HSPD1", "AMFR", "HSPA9")	Acute
GOBP_REGULATION_OF_APOPTOTIC_SIGNALING_PATHWAY	0.000101327	0.00428377	0.527153	1.61623	0	290	c("TNF", "SOD2", "ICAM1", "TNFAIP3", "CFLAR", "TRAF1", "JAK2", "SRC", "ADORA2A", "IL1B", "PTGS2", "PLAGL2", "CAV1", "CTSC", "HIF1A", "HMOX1", "RFFL", "MMP9", "FAS", "PRKCD", "IL1A", "TNFSF10", "NCK1", "NFE2L2", "PTPN1", "CX3CL1", "CD44", "PTPRC", "TRAF2", "RELA", "RAF1", "PSMD10", "INHBA", "PML", "BCL10", "MDM2", "NUPR1", "SGMS1", "DNAJA1", "SERPINE1", "HERPUD1", "GCLC", "TMBIM6", "SKIL", "RNF34"…	Acute
GOBP_MIDGUT_DEVELOPMENT	0.00275862	0.0376298	0.914424	1.61611	15	6	c("ASS1", "EDNRB")	Acute
GOBP_REGULATION_OF_NATURAL_KILLER_CELL_MEDIATED_IMMUNITY	0.00934579	0.0856222	0.679441	1.61491	68	26	c("IL12B", "RASGRP1", "PVR", "PIK3R6", "HLA-A", "HLA-B", "HLA-E", "HLA-F", "HLA-G", "IL12A", "CRK", "NECTIN2", "VAV1")	Acute
GOBP_NATURAL_KILLER_CELL_PROLIFERATION	0.00931966	0.0854465	0.794033	1.61445	59	12	c("IL12B", "JAK2", "IL15", "TYK2", "HLA-E", "IL18", "ELF4")	Acute
GOBP_REGULATION_OF_CALCIDIOL_1_MONOOXYGENASE_ACTIVITY	0.00140154	0.0231387	0.944956	1.61435	7	5	c("TNF", "NFKB1", "IL1B", "GFI1")	Acute
REACTOME_INFLAMMASOMES	0.0126245	0.105812	0.705701	1.61368	89	21	c("NLRP3", "NFKB1", "NFKB2", "MEFV", "HMOX1", "CASP1", "RELA", "HSP90AB1", "TXN", "AIM2", "PANX1", "APP")	Acute
GOBP_NEGATIVE_REGULATION_OF_SMOOTH_MUSCLE_CELL_PROLIFERATION	0.00541085	0.0600316	0.625775	1.6132	42	43	c("SOD2", "IL12B", "TNFAIP3", "CDKN1A", "HMOX1", "TRIB1", "IL15", "PTGIR", "IL12A", "SF1", "AIF1", "IL10", "GNA13")	Acute
GOBP_REGULATION_OF_MICROGLIAL_CELL_ACTIVATION	0.0114336	0.0988608	0.737547	1.61305	77	17	c("CCL3", "CTSC", "LDLR", "IL6", "CX3CL1", "STAP1", "PTPRC")	Acute
GOBP_LYMPHOCYTE_ACTIVATION	0.00010017	0.00428377	0.519661	1.61298	0	524	c("CLEC4E", "NFKBIZ", "IL12B", "ICAM1", "NLRP3", "CD274", "TNFAIP3", "MALT1", "SDC4", "MMP14", "TNFRSF1B", "CDKN1A", "ITGAL", "MNDA", "NOD2", "ST3GAL1", "JAK2", "TNFSF9", "ICOSLG", "SYK", "IRF1", "RIPK2", "TREX1", "ZC3H12A", "SRC", "RSAD2", "IKZF1", "TARM1", "PELI1", "PTPRJ", "IL27", "SLAMF7", "ADORA2A", "IL1B", "RASGRP1", "EBI3", "SOCS1", "ADAM17", "SAMSN1", "CD40", "CD38", "CAV1", "LCP1", "LYN"…	Acute
GOBP_NEGATIVE_REGULATION_OF_ALCOHOL_BIOSYNTHETIC_PROCESS	0.008302	0.0789396	0.806205	1.61257	52	11	c("PLEK", "NFKB1", "REST", "GFI1")	Acute
GOBP_HEAT_GENERATION	0.00885496	0.0824765	0.779719	1.61235	57	13	c("TNF", "PTGES", "IL1B", "PTGS2", "IL1A", "EDNRB")	Acute
GOBP_COPII_COATED_VESICLE_CARGO_LOADING	0.0108874	0.095141	0.754663	1.61187	72	15	c("INSIG1", "SEC24B", "RAB1A", "SEC23B", "SAR1A", "SEC13", "SEC24C", "SEC24A", "SEC31A", "SEC24D", "SEC23A")	Acute
GOBP_NATURAL_KILLER_CELL_ACTIVATION	0.00462006	0.053577	0.603662	1.61147	37	55	c("IL12B", "JAK2", "SLAMF7", "RASGRP1", "PRDX1", "IL15", "PRDM1", "PTPRC", "TYK2", "HLA-E", "HLA-F", "IL18", "IL15RA", "IL12A", "AXL", "ELF4", "TICAM1", "FGR", "HECTD1")	Acute
REACTOME_CASPASE_ACTIVATION_VIA_EXTRINSIC_APOPTOTIC_SIGNALLING_PATHWAY	0.0135248	0.110132	0.70004	1.61146	96	22	c("CFLAR", "CD14", "FAS", "TNFSF10", "APPL1", "TRAF2", "TICAM1")	Acute
GOBP_REGULATION_OF_TRANSLATIONAL_INITIATION	0.00212214	0.0308274	0.586185	1.61133	17	69	c("TNF", "EIF2AK2", "EIF4G2", "LARP1", "NCK1", "EIF5", "PPP1R15A", "YTHDF1", "CSDE1", "PPP1R15B", "EIF2S1", "EIF4G1", "BZW1", "KHDRBS1", "FMR1", "ATF4", "TPR", "EIF3B", "DDX1", "TMED2", "EIF5B", "ALKBH1", "YTHDF2")	Acute
GOBP_POSITIVE_REGULATION_OF_CELL_ADHESION	0.00010098	0.00428377	0.523513	1.61118	0	322	c("TNF", "NFKBIZ", "IL12B", "NLRP3", "CD274", "MALT1", "SDC4", "NOD2", "JAK2", "TNFSF9", "ICOSLG", "SYK", "RIPK2", "SRC", "PTPRJ", "IL1B", "RASGRP1", "EBI3", "SOCS1", "CAV1", "LYN", "CSF1", "ITGA4", "IL1A", "TGM2", "MYADM", "IL4I1", "IL6", "CCL2", "NCK1", "IL15", "MYO10", "CCDC88B", "PTPN23", "PIK3R6", "PTPN6", "CX3CL1", "CD44", "PTPRC", "MAP3K8", "HSD17B12", "RELA", "TNFRSF14", "CD55", "PNP", "T…	Acute
GOBP_POSITIVE_REGULATION_OF_FEVER_GENERATION	0.00327586	0.042383	0.911617	1.61115	18	6	c("TNF", "IL1B", "PTGS2")	Acute
GOBP_POSITIVE_REGULATION_OF_ALPHA_BETA_T_CELL_PROLIFERATION	0.0111449	0.0968409	0.727978	1.60974	76	18	c("IL12B", "JAK2", "SYK", "RIPK2", "EBI3", "PTPRC", "CD55", "TYK2", "HLA-A", "HLA-E", "IL18")	Acute
GOBP_NEGATIVE_REGULATION_OF_OXIDATIVE_STRESS_INDUCED_NEURON_DEATH	0.0104256	0.0921938	0.719193	1.60961	72	19	c("SLC7A11", "FZD1", "HIF1A", "NCOA7", "REST", "NR4A3", "ATF4", "IL10")	Acute
GOBP_POSITIVE_REGULATION_OF_LYMPHOCYTE_DIFFERENTIATION	0.00218818	0.0316003	0.575535	1.60957	18	79	c("NFKBIZ", "IL12B", "NLRP3", "MALT1", "MMP14", "TNFSF9", "SYK", "RIPK2", "RASGRP1", "SOCS1", "IL4I1", "IL15", "PIK3R6", "PTPRC", "PNP", "HLA-G", "IL18", "IL15RA", "CD83", "AXL", "NFKBID", "AP3B1", "CD74", "IL7", "IL10")	Acute
GOBP_BIOLOGICAL_PROCESS_INVOLVED_IN_INTERACTION_WITH_SYMBIONT	0.00236602	0.0337162	0.587621	1.60955	19	67	c("CCL3", "CCL4", "JAK2", "ZC3H12A", "MYD88", "REST", "SAP30", "CCL8", "CXCL6", "HSPA8", "FMR1", "PTX3", "HDAC1", "PC", "APOL1", "HPN", "VAPA", "TREM1", "CCNT1", "YTHDC2", "GAPDH", "HSPD1", "CFL1", "TARDBP", "SMARCA4", "DDB1", "CHD1", "CSF1R", "SNW1")	Acute
GOBP_FILOPODIUM_ASSEMBLY	0.00348307	0.0442723	0.596597	1.60938	28	59	c("FNBP1L", "EZR", "AGRN", "PRKCD", "SPATA13", "MYO10", "RHOQ", "FSCN1", "PIK3R1", "SRGAP2", "SRGAP2C", "RAB5A", "FMR1", "FGD3", "ARAP1", "SRF", "STAU2", "FXR1", "CDC42", "RAB3IP", "ARF6", "RIPOR2", "FXR2", "CLN3", "RALA")	Acute
GOBP_MONOCYTE_CHEMOTACTIC_PROTEIN_1_PRODUCTION	0.0115999	0.0998775	0.765618	1.60925	76	14	c("NOD2", "SYK", "OAS3", "IL1B", "MCOLN2", "OAS1", "ERBIN")	Acute
GOBP_DEFENSE_RESPONSE_TO_FUNGUS	0.0126739	0.106009	0.68819	1.60922	91	24	c("CLEC4E", "ZBP1", "CLEC4D", "CLEC4A", "SPI1", "BCL10", "IL17RA", "CLEC4C", "USP15", "CLEC6A", "GAPDH")	Acute
BIOCARTA_RNA_PATHWAY	0.0084234	0.0796017	0.820553	1.60898	52	10	c("NFKBIA", "NFKB1", "EIF2AK2", "RELA", "EIF2S1", "EIF2S2", "CHUK")	Acute
GOBP_MESENCHYMAL_CELL_APOPTOTIC_PROCESS	0.00344828	0.0439337	0.910326	1.60887	19	6	c("HIF1A", "ETV6")	Acute
REACTOME_COSTIMULATION_BY_THE_CD28_FAMILY	0.00491763	0.0558574	0.609675	1.60881	39	50	c("CD274", "ICOSLG", "SRC", "LYN", "PPP2R5A", "PTPN6", "MAP3K8", "PIK3R1", "TNFRSF14", "RICTOR", "PPP2CA", "PTPN11", "HLA-DQB1", "PPP2CB", "PPP2R5B", "PAK2", "PPP2R1B", "VAV1", "CDC42", "CD247", "PDPK1")	Acute
REACTOME_MECP2_REGULATES_NEURONAL_RECEPTORS_AND_CHANNELS	0.0113348	0.0981447	0.75316	1.60866	75	15	c("MET", "PTPN1", "NOTCH1", "MECP2", "HDAC1", "HDAC2", "CREB1")	Acute
GOBP_REGULATION_OF_MYELOID_CELL_APOPTOTIC_PROCESS	0.0140825	0.112855	0.698715	1.60841	100	22	c("SLC7A11", "IRF7", "NOD2", "HCAR2", "CLEC5A", "ADAM17", "TCP1")	Acute
GOBP_MYELOID_CELL_APOPTOTIC_PROCESS	0.0102939	0.0917595	0.676668	1.60832	75	26	c("SLC7A11", "IRF7", "NOD2", "HCAR2", "CLEC5A", "ADAM17", "IL6")	Acute
GOBP_DENDRITIC_CELL_DIFFERENTIATION	0.00925564	0.0850496	0.64931	1.6081	70	33	c("ITGB8", "LYN", "RBPJ", "CEBPB", "TMEM176B", "TMEM176A", "RELB", "BATF", "SPI1", "AZI2", "BATF2", "NOTCH2", "HLA-B", "HLA-G", "AXL")	Acute
GOBP_REGULATION_OF_CYSTEINE_TYPE_ENDOPEPTIDASE_ACTIVITY	0.000104701	0.00428377	0.53669	1.60769	0	175	c("TNF", "NLRP3", "MALT1", "CFLAR", "JAK2", "BIRC3", "SYK", "RIPK2", "TNFSF15", "SRC", "IFI16", "MEFV", "ADORA2A", "PRDX5", "NOD1", "PTGS2", "RFFL", "MMP9", "FAS", "TNFSF10", "ST18", "REST", "CASP1", "CD44", "IFT57", "DNAJB6", "RAF1", "VCP", "PML", "BCL10", "PSMB9", "RNF34", "SIAH2", "USP47", "CYCS", "AIM2", "BIRC2", "CYFIP2", "PLAUR")	Acute
GOBP_GRANULOCYTE_MACROPHAGE_COLONY_STIMULATING_FACTOR_PRODUCTION	0.00908521	0.0840485	0.803705	1.60757	57	11	c("IL12B", "DDX58", "SYK", "IL1B", "RASGRP1", "IL18")	Acute
GOMF_PEROXIREDOXIN_ACTIVITY	0.00624897	0.0661539	0.856589	1.60751	37	8	c("PRDX5", "PRDX1", "PRDX6")	Acute
GOBP_POSITIVE_REGULATION_OF_ESTABLISHMENT_OF_PROTEIN_LOCALIZATION_TO_TELOMERE	0.00905912	0.0838702	0.819649	1.60721	56	10	c("CCT8", "CCT3", "CCT6A", "TCP1", "CCT2", "CCT5", "CCT4", "CCT7")	Acute
BIOCARTA_INFLAM_PATHWAY	0.0117505	0.100586	0.764612	1.60713	77	14	c("TNF", "CSF1", "IL1A", "IL6", "IL15", "CSF3", "IL7", "IL10", "TGFB1")	Acute
GOBP_POSITIVE_REGULATION_OF_T_HELPER_17_TYPE_IMMUNE_RESPONSE	0.0107176	0.0941996	0.790353	1.60697	68	12	c("NFKBIZ", "IL12B", "MALT1", "NFKBID", "ARID5A")	Acute
GOBP_POSITIVE_REGULATION_OF_PEPTIDYL_TYROSINE_PHOSPHORYLATION	0.000432105	0.00999366	0.547912	1.606	3	131	c("TNF", "IL12B", "PARP14", "NOD2", "JAK2", "SYK", "RIPK2", "SRC", "PARP9", "PTPRJ", "ADAM17", "CD40", "LYN", "NCF1", "HCLS1", "IL6", "IL15", "ABI1", "PTPN1", "STAP1", "CD44", "PTPRC", "TNFRSF14", "IL18", "RICTOR", "CLCF1", "IL12A", "SEMA4D", "PTPN11", "TNFRSF1A", "CSF3", "HTR2A", "CD74")	Acute
GOBP_REGULATION_OF_MACROPHAGE_MIGRATION	0.00914554	0.0844796	0.651424	1.60584	69	32	c("CCL3", "MMP14", "CSF1", "CX3CL1", "STAP1", "CD200", "CMKLR1", "SLAMF8", "C5AR1", "AKIRIN1")	Acute
GOBP_PHENOL_CONTAINING_COMPOUND_BIOSYNTHETIC_PROCESS	0.0140825	0.112855	0.697561	1.60576	100	22	c("SLC7A11", "RAPGEF2", "GCH1", "APPL1", "ZEB2", "HDC", "ATP7A")	Acute
GOBP_REGULATION_OF_PROTEIN_IMPORT	0.00556724	0.0613793	0.61265	1.60566	44	48	c("JAK2", "ZC3H12A", "PTGS2", "PRKCD", "HCLS1", "PIK3R1", "HSPA8", "HSP90AB1", "TOMM70", "TPR", "NUP54", "FLNA", "UFM1", "NUP58", "TGFB1", "MAPK14", "PSEN1", "NF1", "TARDBP")	Acute
GOBP_POSITIVE_REGULATION_OF_CALCINEURIN_MEDIATED_SIGNALING	0.00985378	0.0889515	0.818648	1.60525	61	10	c("TNF", "NRG1")	Acute
GOBP_MYELOID_DENDRITIC_CELL_DIFFERENTIATION	0.0128793	0.106932	0.741833	1.60489	86	16	c("ITGB8", "RBPJ", "RELB", "BATF", "SPI1", "BATF2", "NOTCH2")	Acute
REACTOME_NS1_MEDIATED_EFFECTS_ON_HOST_PATHWAYS	0.00764331	0.0748157	0.631525	1.60487	59	39	c("EIF2AK2", "KPNA3", "ISG15", "KPNA4", "NUP98", "RANBP2", "KPNB1", "NUP153", "TPR", "NUP54", "NUP88", "NUP58", "KPNA1", "SEH1L", "SEC13", "POM121", "POM121C", "NUP160")	Acute
GOBP_REGULATION_OF_APOPTOTIC_PROCESS_INVOLVED_IN_DEVELOPMENT	0.00833734	0.0791533	0.832015	1.6047	51	9	c("TNFRSF1B", "NOTCH1", "TNFRSF1A", "BAX")	Acute
GOBP_OXYGEN_HOMEOSTASIS	0.00413793	0.0502121	0.907849	1.60449	23	6	c("SOD2", "HIF1A")	Acute
BIOCARTA_NTHI_PATHWAY	0.014222	0.113483	0.696961	1.60438	101	22	c("TNF", "NFKBIA", "NFKB1", "IL1B", "MYD88", "RELA", "NR3C1", "IKBKB", "CHUK", "CREBBP", "MAPK14")	Acute
GOBP_REGULATION_OF_CELL_FATE_COMMITMENT	0.00986842	0.0890184	0.802105	1.60437	62	11	c("IL12B", "LMO4", "IL23R")	Acute
GOCC_BLOOD_MICROPARTICLE	0.00436575	0.0519036	0.599128	1.604	35	56	c("C3", "CP", "SLC2A1", "MSN", "LGALS3BP", "ACTB", "CFB", "ACTG1", "YWHAZ", "HSPA8", "HSPA1A", "HSPA1B", "APOL1", "PFN1", "PSMC5", "TGFB1", "SERPINA3", "ENG", "HP", "HPR", "GRIPAP1", "C1R")	Acute
GOBP_PROTEIN_IMPORT	0.000209886	0.00624891	0.535953	1.60384	1	172	c("NFKBIA", "CDKN1A", "SQSTM1", "JAK2", "SYK", "ZC3H12A", "KPNA3", "PTGS2", "PRKCD", "BCL3", "HCLS1", "KPNA4", "APPL1", "NUP98", "PIK3R1", "NOTCH1", "PML", "RANBP2", "IPO13", "MED1", "HSPA8", "ELAVL1", "HSP90AB1", "KPNB1", "TOMM70", "TIMM23", "TIMM23B", "NUP153", "STAT3", "HSPA4", "TPR", "NUP54", "FLNA", "STK3", "FAM53C", "NUP88", "UFM1", "NUP58", "KPNA1", "CHCHD4", "E2F3", "TGFB1", "HEATR3", "TI…	Acute
REACTOME_METAL_ION_SLC_TRANSPORTERS	0.0121727	0.103292	0.708901	1.60378	85	20	c("SLC39A14", "CP", "SLC31A1", "SLC11A2", "SLC39A1", "SLC11A1", "SLC41A2", "SLC39A4", "SLC30A6", "SLC30A1", "SLC39A7")	Acute
GOBP_OLIGOPEPTIDE_IMPORT_ACROSS_PLASMA_MEMBRANE	0.000359777	0.00886455	0.980919	1.60357	1	4	c("SLC7A11", "SLC15A3")	Acute
GOBP_CELLULAR_RESPONSE_TO_GROWTH_HORMONE_STIMULUS	0.0115681	0.0998136	0.716434	1.60343	80	19	c("JAK2", "LYN", "PTPN1", "PIK3R1", "GDF15", "STAT5A", "STAT3", "PXN", "MYC")	Acute
GOBP_REGULATION_OF_NECROTIC_CELL_DEATH	0.00940685	0.0858949	0.650327	1.60314	71	32	c("CFLAR", "ZBP1", "BIRC3", "PELI1", "CAV1", "NUPR1", "ATG9A", "BIRC2", "ARHGEF2", "YBX3", "MT-CO2", "BNIP3", "TSPO")	Acute
GOBP_PROTEIN_POLYUBIQUITINATION	0.000103072	0.00428377	0.528533	1.60305	0	218	c("TNFAIP3", "TRAF1", "RNF213", "NOD2", "TRIM21", "DTX3L", "PELI1", "UBE2L6", "RNF114", "RFFL", "RNF19B", "PARP10", "RNF19A", "RNF31", "RNF14", "TRIM56", "TRIM5", "CUL1", "TRAF2", "TRIM34", "MARCHF5", "UBE2D3", "FBXW11", "WSB1", "UBE2E2", "UBE2S", "MDM2", "NMI", "ZNRF1", "AREL1", "HUWE1", "UBE2J1", "DDA1", "TPP2", "RC3H2", "RNF34", "NPEPPS", "RC3H1", "CDC27", "RNF4", "BFAR", "TRIP12", "CUL3", "BI…	Acute
GOBP_REGULATION_OF_T_HELPER_1_TYPE_IMMUNE_RESPONSE	0.0133627	0.109101	0.685487	1.60289	96	24	c("IL12B", "RIPK2", "IL27", "IL1B", "IL18", "PLA2G4A", "ARID5A", "SLC11A1")	Acute
GOBP_POSITIVE_REGULATION_OF_PRODUCTION_OF_MOLECULAR_MEDIATOR_OF_IMMUNE_RESPONSE	0.00124084	0.0214035	0.564045	1.60288	10	91	c("NLRP3", "MALT1", "DDX58", "NOD2", "RSAD2", "LACC1", "IL1B", "CD40", "IL6", "PTPRC", "TRAF2", "TNFRSF14", "CD55", "HLA-A", "HLA-E", "HLA-F", "HLA-G", "IL18", "BCL10", "DDX21", "CLCF1", "NR4A3", "B2M", "ARID5A", "CD74", "TICAM1", "IL10", "FZD5", "DDX1", "TGFB1", "VAMP3", "STX4")	Acute
GOBP_CHEMOKINE_C_X_C_MOTIF_LIGAND_2_PRODUCTION	0.0122025	0.103473	0.762421	1.60253	80	14	c("TNF", "OAS3", "MCOLN2", "MYD88", "OAS1", "TIRAP", "FOXP1", "CD74")	Acute
GOBP_NUCLEOTIDE_BINDING_OLIGOMERIZATION_DOMAIN_CONTAINING_1_SIGNALING_PATHWAY	0.0024527	0.0346078	0.9376	1.60179	13	5	c("NFKBIA", "TNFAIP3", "RIPK2")	Acute
GOBP_NEGATIVE_REGULATION_OF_MYOBLAST_DIFFERENTIATION	0.0130274	0.107649	0.740243	1.60145	87	16	c("TNF", "CXCL10", "NOTCH1", "IL18", "ID3", "TGFB1")	Acute
BIOCARTA_CTL_PATHWAY	0.00654912	0.0677715	0.879018	1.60133	38	7	c("ICAM1", "ITGAL", "FAS", "HLA-A", "B2M", "CD247")	Acute
HALLMARK_APOPTOSIS	0.000428862	0.00993733	0.543734	1.60116	3	139	c("TNF", "SOD2", "CFLAR", "CDKN1A", "SQSTM1", "CD14", "BIRC3", "IRF1", "CD69", "TAP1", "GCH1", "IL1B", "GSR", "GADD45B", "IER3", "CD38", "CAV1", "HMOX1", "FAS", "IL1A", "TNFSF10", "IL6", "SC5D", "PDGFRB", "CASP1", "ISG20", "CD44", "RELA", "IL18", "BCL10", "BTG2", "ETF1", "DNAJA1", "CCND2", "CASP7", "ROCK1", "BCL2L2", "PPP2R5B", "APP")	Acute
GOBP_POSITIVE_REGULATION_OF_TELOMERASE_RNA_LOCALIZATION_TO_CAJAL_BODY	0.0123531	0.104477	0.761721	1.60105	81	14	c("CCT8", "CCT3", "CCT6A", "TCP1", "CCT2", "CCT5", "CCT4", "CCT7", "NHP2")	Acute
GOBP_MEMBRANE_HYPERPOLARIZATION	0.0074001	0.0733098	0.853146	1.60105	44	8	c("SOD2", "CACNG2")	Acute
GOBP_REGULATION_OF_PEPTIDYL_TYROSINE_PHOSPHORYLATION	0.00010395	0.00428377	0.5314	1.60104	0	189	c("TNF", "IL12B", "SOCS3", "PARP14", "NOD2", "JAK2", "SYK", "RIPK2", "SRC", "PARP9", "PTPRJ", "SOCS1", "ADAM17", "SAMSN1", "CD40", "CAV1", "LYN", "PRKCD", "SH3BP5", "NCF1", "HCLS1", "IL6", "IL15", "ABI1", "PTPN1", "PTPN6", "STAP1", "CD44", "PTPRC", "RAP2B", "MVP", "TNFRSF14", "IL18", "RICTOR", "RAP2C", "CLCF1", "IL12A", "PPP2CA", "SEMA4D", "PTPN11", "TNFRSF1A", "CSF3", "PDCL3", "HTR2A", "PTPN2", …	Acute
GOBP_XENOPHAGY	0.0111836	0.0971087	0.787407	1.60098	71	12	c("RNF213", "NOD2", "RIPK2", "NOD1", "RNF31", "TBK1", "OPTN")	Acute
GOMF_UNFOLDED_PROTEIN_BINDING	0.000670017	0.0136699	0.559799	1.60078	5	97	c("TAPBP", "DNAJA2", "DNAJB6", "PTGES3", "HSPA5", "CCT8", "DNAJA1", "CCT3", "HSPA8", "CCT6A", "TCP1", "HSP90AB1", "TMEM67", "CDC37", "DNAJB5", "HSPA1A", "HSPA1B", "CCT2", "HSP90B1", "CANX", "VBP1", "CCT5", "SYVN1", "HYOU1", "HEATR3", "HSPA13", "SRSF10", "HSPD1", "HSPA9", "CALR", "CCT4", "CCT7", "RP2", "NAP1L4", "TTC1", "LMAN1", "AFG3L2", "DNAJB11", "TUBB4B", "DNAJB1", "MKKS", "NPM1")	Acute
REACTOME_REGULATION_OF_INNATE_IMMUNE_RESPONSES_TO_CYTOSOLIC_DNA	0.0109924	0.0956524	0.774112	1.60075	71	13	c("ZBP1", "TRIM21", "TREX1", "TRIM56", "TBK1")	Acute
GOBP_POSITIVE_REGULATION_OF_T_HELPER_17_CELL_DIFFERENTIATION	0.00448276	0.052931	0.905655	1.60061	25	6	c("NFKBIZ", "IL12B", "MALT1", "NFKBID")	Acute
GOBP_TYPE_2_IMMUNE_RESPONSE	0.0104222	0.0921938	0.665049	1.60035	77	28	c("NLRP3", "NOD2", "RSAD2", "BCL3", "BATF", "IL6", "IL18", "CD74", "IL10")	Acute
GOBP_NEGATIVE_REGULATION_OF_CHEMOKINE_PRODUCTION	0.0133235	0.108853	0.739731	1.60034	89	16	c("OAS3", "MEFV", "IL6", "OAS1", "ERBIN", "IL10", "ARG2")	Acute
GOBP_REGULATION_OF_TOLL_LIKE_RECEPTOR_4_SIGNALING_PATHWAY	0.0127389	0.106336	0.707357	1.60029	89	20	c("ACOD1", "TNFAIP3", "PELI1", "IFI35", "LYN", "NR1H3", "NINJ1", "APPL1", "TIRAP")	Acute
GOBP_CELLULAR_RESPONSE_TO_DSRNA	0.0141675	0.113266	0.69982	1.60023	100	21	c("IFIH1", "DDX58", "NFKB1", "CAV1", "IFIT1B", "RIOK3", "TLR3", "CGAS")	Acute
GOBP_CELLULAR_RESPONSE_TO_PROGESTERONE_STIMULUS	0.00448276	0.052931	0.905428	1.60021	25	6	c("ACOD1", "SRC")	Acute
REACTOME_IKBA_VARIANT_LEADS_TO_EDA_ID	0.00654912	0.0677715	0.878134	1.59972	38	7	c("NFKBIA", "NFKB1", "NFKB2", "RELA", "IKBKG", "IKBKB", "CHUK")	Acute
GOMF_PENTOSYLTRANSFERASE_ACTIVITY	0.0062251	0.0659977	0.614234	1.59928	49	46	c("PARP14", "NAMPT", "PARP12", "LACC1", "PARP9", "PARP10", "TIPARP", "ZC3HAV1", "PNP", "PARP8", "XYLT2", "PARP11")	Acute
BIOCARTA_CYTOKINE_PATHWAY	0.00756454	0.0744158	0.852078	1.59904	45	8	c("TNF", "IL1A", "IL6", "IL15", "IL18", "IL10")	Acute
GOBP_NEGATIVE_REGULATION_OF_TOLL_LIKE_RECEPTOR_2_SIGNALING_PATHWAY	0.00654912	0.0677715	0.877686	1.5989	38	7	c("ACOD1", "TNFAIP3", "NOD2", "LYN", "TLR6")	Acute
GOBP_PULMONARY_VALVE_DEVELOPMENT	0.0128051	0.106628	0.760617	1.59874	84	14	c("TNFRSF1B", "RBPJ", "NOTCH2", "JAG1", "NOTCH1", "TNFRSF1A")	Acute
GOBP_REGULATION_OF_INTERLEUKIN_1_MEDIATED_SIGNALING_PATHWAY	0.00654912	0.0677715	0.877555	1.59867	38	7	c("ZBP1", "IL1RN", "IL6", "OTUD4")	Acute
BIOCARTA_S1P_PATHWAY	0.00772899	0.0753395	0.851535	1.59802	46	8	c("LDLR", "HMGCS1", "SREBF2")	Acute
REACTOME_INTERLEUKIN_37_SIGNALING	0.0137502	0.111012	0.722659	1.59798	94	18	c("PTPN23", "PTPN6", "CASP1", "PTPN12", "TBK1", "PTPN11", "STAT3", "IL18BP", "PTPN2")	Acute
BIOCARTA_LDL_PATHWAY	0.0024527	0.0346078	0.934877	1.59714	13	5	c("CSF1", "LDLR", "IL6", "CCL2")	Acute
GOBP_NEGATIVE_REGULATION_OF_NECROTIC_CELL_DEATH	0.0129557	0.1072	0.759845	1.59711	85	14	c("BIRC3", "PELI1", "CAV1", "NUPR1", "BIRC2", "ARHGEF2", "YBX3")	Acute
GOBP_NEGATIVE_REGULATION_OF_PROGRAMMED_NECROTIC_CELL_DEATH	0.0129557	0.1072	0.759845	1.59711	85	14	c("BIRC3", "PELI1", "CAV1", "NUPR1", "BIRC2", "ARHGEF2", "YBX3")	Acute
GOBP_POSITIVE_REGULATION_OF_PEPTIDASE_ACTIVITY	0.000320787	0.00817177	0.541068	1.59702	2	142	c("TNF", "NLRP3", "MALT1", "CFLAR", "JAK2", "SYK", "RIPK2", "TNFSF15", "IFI16", "MEFV", "NOD1", "CAV1", "LYN", "TANK", "FAS", "TNFSF10", "ST18", "REST", "CASP1", "IFT57", "PSME1", "PSME2", "VCP", "PML", "BCL10", "PSME3", "STAT3", "PSME4", "CYCS", "AIM2", "ANTXR1", "PSMD14", "CYFIP2", "APP")	Acute
REACTOME_MAP3K8_TPL2_DEPENDENT_MAPK1_3_ACTIVATION	0.0131245	0.108154	0.747692	1.59698	87	15	c("NFKB1", "CUL1", "MAP3K8", "FBXW11", "IKBKG", "MAP2K1", "IKBKB", "CHUK", "UBC", "MAP2K4", "UBB")	Acute
GOBP_PROTEIN_LOCALIZATION_TO_NUCLEAR_BODY	0.0116496	0.100095	0.785427	1.59695	74	12	c("CCT8", "CCT3", "CCT6A", "TCP1", "CCT2", "CCT5", "CCT4", "CCT7")	Acute
REACTOME_MATURATION_OF_SARS_COV_1_NUCLEOPROTEIN	0.0109663	0.0956268	0.814211	1.59655	68	10	c("PARP14", "PARP9", "PARP10", "PARP8", "GSK3A", "UBE2I")	Acute
GOBP_NUCLEAR_TRANSPORT	0.000101947	0.00428377	0.522676	1.59638	0	258	c("NFKBIA", "MALT1", "CDKN1A", "SQSTM1", "JAK2", "SYK", "ZC3H12A", "IL1B", "KPNA3", "DUSP16", "PTGS2", "PRKCD", "BCL3", "HCLS1", "KPNA4", "APPL1", "NUP98", "PIK3R1", "NOTCH1", "AGFG1", "EIF6", "PML", "RRS1", "PPP1R12A", "ANP32A", "SDAD1", "RANBP2", "IPO13", "POLDIP3", "ABCE1", "WASHC4", "ZC3H11A", "ZC3H11B", "MED1", "PTPN11", "ELAVL1", "SMG7", "HSP90AB1", "KPNB1", "KHDRBS1", "TXN", "NUP153", "STA…	Acute
GOMF_PROTEIN_DISULFIDE_REDUCTASE_NAD_P_ACTIVITY	0.0111252	0.0967385	0.813861	1.59586	69	10	c("GSR", "TXNRD1", "GLRX", "TXN", "PGK1", "SELENOT")	Acute
GOBP_PEPTIDYL_SERINE_DEPHOSPHORYLATION	0.0137104	0.110909	0.712985	1.59571	95	19	c("NCK1", "PPP1R15A", "PPP2R2A", "SWAP70", "PPP1R15B", "PPP2CA", "PPP2CB", "YWHAE", "PPP2R1A", "PPP2R2D", "PPTC7", "DUSP1")	Acute
REACTOME_ACTIVATION_OF_C3_AND_C5	0.005	0.0564922	0.90285	1.59566	28	6	c("C3", "CFB")	Acute
GOCC_ENDOSOME_LUMEN	0.0138712	0.111696	0.705227	1.59547	97	20	c("IL12B", "JAK2", "B2M", "IL12A", "LNPEP", "APP")	Acute
GOBP_ANTIVIRAL_INNATE_IMMUNE_RESPONSE	0.0117557	0.100586	0.771342	1.59502	76	13	c("CXCL10", "DDX58", "MX1", "OAS1")	Acute
REACTOME_REGULATION_OF_TLR_BY_ENDOGENOUS_LIGAND	0.0117557	0.100586	0.771324	1.59499	76	13	c("CD14", "TLR1", "TLR2", "TLR6", "GSDMD")	Acute
GOBP_REGULATION_OF_EXTRINSIC_APOPTOTIC_SIGNALING_PATHWAY	0.000869187	0.0165549	0.547006	1.59482	7	122	c("TNF", "ICAM1", "TNFAIP3", "CFLAR", "TRAF1", "SRC", "IL1B", "CAV1", "HMOX1", "RFFL", "IL1A", "TNFSF10", "CX3CL1", "PTPRC", "TRAF2", "RELA", "RAF1", "INHBA", "PML", "BCL10", "SERPINE1", "GCLC", "SKIL", "RNF34", "GCLM", "SIAH2", "ITGAV", "PSME3", "PHIP", "HSPA1A", "HSPA1B", "IL7", "STK3", "PAK2", "PPP2R1B", "BIRC6", "ARHGEF2", "STX4", "NF1", "PEA15")	Acute
GOBP_REACTIVE_OXYGEN_SPECIES_METABOLIC_PROCESS	0.000210261	0.00624891	0.533988	1.59467	1	164	c("ACOD1", "TNF", "SOD2", "FPR2", "CFLAR", "CDKN1A", "SYK", "ZC3H12A", "GCH1", "PRDX5", "CYBB", "NOS2", "HIF1A", "PRKCD", "PID1", "PRDX1", "RAC2", "HVCN1", "NCF1", "NFE2L2", "PDGFRB", "NCF4", "TLR6", "EIF6", "ACP5")	Acute
GOBP_POSITIVE_REGULATION_OF_ANION_TRANSPORT	0.0103214	0.0917595	0.646521	1.59375	78	32	c("PTGES", "ADORA2A", "IL1B", "CEBPB", "IL1A", "PLA2G4A", "STXBP1", "ITGB1", "ATF4", "PTAFR", "EDN1", "PSEN1")	Acute
GOMF_CCR5_CHEMOKINE_RECEPTOR_BINDING	0.00534483	0.0595677	0.901636	1.59351	30	6	c("CCL3", "CCL4", "STAT1", "JAK1")	Acute
GOBP_ANTIFUNGAL_INNATE_IMMUNE_RESPONSE	0.0137211	0.110923	0.745973	1.59331	91	15	c("CLEC4E", "CLEC4D", "CLEC4A", "SPI1", "BCL10", "CLEC4C", "USP15", "CLEC6A")	Acute
GOBP_PROTEIN_K48_LINKED_UBIQUITINATION	0.00406067	0.0497634	0.587085	1.59285	33	62	c("TNFAIP3", "DTX3L", "PELI1", "RFFL", "CUL1", "UBE2D3", "UBE2E2", "NMI", "ZNRF1", "RNF34", "RNF4", "BFAR", "CUL3", "BIRC2", "RNF115", "UBE2D2", "UBE2K", "UBE2A", "SYVN1", "ARIH2", "AMFR", "RNF6", "UBE2E1", "FBXO38", "UBE3A", "GABARAP", "UBE3C", "RNF126", "UBE2G1", "PPIA", "UBE2Q2", "CDC34", "UBE2D1")	Acute
GOBP_RESPONSE_TO_FATTY_ACID	0.00758438	0.0744158	0.620126	1.59279	59	42	c("ACSL1", "ZC3H12A", "SRC", "TLR2", "PTGS2", "ASS1", "PID1", "LDLR")	Acute
GOBP_ADENYLATE_CYCLASE_ACTIVATING_ADRENERGIC_RECEPTOR_SIGNALING_PATHWAY_INVOLVED_IN_HEART_PROCESS	0.00738875	0.0733075	0.874253	1.59265	43	7	c("PDE4B", "ATP2B4", "AKAP13")	Acute
GOBP_DETECTION_OF_STIMULUS	0.000436491	0.0100197	0.547841	1.59252	3	119	c("TNF", "SOD2", "NLRP3", "NOD2", "TLR1", "TLR2", "PTPRJ", "NOD1", "TLR6", "CALM1", "RTP4", "HLA-A", "HLA-B", "OR2V1", "OR2V2")	Acute
GOBP_REGULATION_OF_LIPID_STORAGE	0.00802957	0.0771842	0.625027	1.59224	62	40	c("TNF", "NFKBIA", "C3", "EHD1", "NFKB1", "ZC3H12A", "IKBKE", "MSR1", "IL6", "NR1H3", "SREBF2", "ITGAV", "PTPN2")	Acute
GOBP_REGULATION_OF_MRNA_SPLICING_VIA_SPLICEOSOME	0.00203735	0.0299493	0.561402	1.59186	17	89	c("REST", "RBM7", "NUP98", "TRA2A", "TRA2B", "MBNL2", "WTAP", "PRDX6", "HSPA8", "SF1", "RBM25", "KHDRBS1", "FMR1", "ZBTB7A", "SRSF2", "DDX5", "RBM3", "SRSF3", "YTHDC1", "RAVER1", "SRSF6", "RBMXL1", "HNRNPK", "FXR1", "U2AF2", "SRSF4", "SRSF10", "CELF1", "SRRM1", "RNPS1", "SON", "FXR2", "SNW1", "JMJD6", "SFSWAP", "RBM39", "HNRNPA2B1", "PUF60", "SRSF7", "NCL", "RBMX", "CWC22", "SMU1", "HNRNPU", "DAZ…	Acute
GOMF_ATP_DEPENDENT_ACTIVITY_ACTING_ON_RNA	0.00305057	0.0402727	0.577039	1.59155	25	71	c("HELZ2", "IFIH1", "DDX58", "DDX60", "DHX58", "DDX24", "MOV10", "DDX21", "DHX15", "EIF4A1", "G3BP1", "DDX5", "DDX54", "DDX1", "DHX33", "DDX39A", "YTHDC2", "DDX6", "DDX19B", "MTREX", "DDX42", "DDX3Y", "DHX38", "DDX18", "DDX10", "DDX39B", "UPF1", "DDX56", "SUPV3L1", "DDX3X", "EIF4A3", "DHX29", "DHX37", "EIF4A2", "DDX47")	Acute
GOBP_CELLULAR_RESPONSE_TO_EXOGENOUS_DSRNA	0.0146558	0.116045	0.73565	1.59151	98	16	c("IFIH1", "DDX58", "CAV1", "IFIT1B", "TLR3", "CGAS")	Acute
GOBP_RESPONSE_TO_PEPTIDOGLYCAN	0.012218	0.103534	0.795631	1.59142	77	11	c("NOD2", "IRAK3", "RIPK2", "MYD88", "IL6", "RELA", "C5AR1")	Acute
GOBP_MACROPHAGE_CHEMOTAXIS	0.0144928	0.115119	0.669552	1.59141	106	26	c("CCL3", "CSF1", "CCL2", "STAP1", "EDNRB", "CMKLR1", "SLAMF8", "C5AR1", "AKIRIN1", "SLAMF1", "CSF1R", "PTK2B", "CKLF", "THBS1", "MIF", "MAPK1")	Acute
GOBP_PROTEIN_EXIT_FROM_ENDOPLASMIC_RETICULUM	0.00817919	0.0781948	0.617085	1.5908	64	43	c("INSIG1", "SURF4", "NPLOC4", "VCP", "HERPUD1", "UBE2J1", "DERL2", "TM9SF4", "TMEM30A", "SAR1A", "HSP90B1", "SELENOS", "SYVN1", "SAR1B", "SEC16A", "SEL1L", "UBAC2", "SEC13", "LMAN1", "UFD1", "TMED9", "FAF2")	Acute
GOBP_REGULATION_OF_HEAT_GENERATION	0.0125313	0.105318	0.795298	1.59076	79	11	c("TNF", "PTGES", "IL1B", "PTGS2", "EDNRB")	Acute
GOBP_INTEGRATED_STRESS_RESPONSE_SIGNALING	0.015991	0.122741	0.695641	1.59067	113	21	c("NCK1", "NFE2L2", "PTPN1", "PPP1R15A", "HSPA5", "PPP1R15B", "EIF2S1", "ATF4", "PTPN2", "ABCA7", "TMED2")	Acute
GOBP_RESPONSE_TO_TUMOR_CELL	0.0131526	0.108218	0.664425	1.59065	97	27	c("IL12B", "CD274", "PVR", "IL4I1", "SPI1", "NOTCH2", "NOTCH1", "HLA-A", "IL12A", "AHR", "NECTIN2")	Acute
GOBP_NEUTROPHIL_DEGRANULATION	0.0126718	0.106009	0.769067	1.59032	82	13	c("SYK", "SPI1", "VAMP8", "STXBP3", "PTAFR", "ANXA3")	Acute
REACTOME_REGULATION_BY_C_FLIP	0.0113837	0.0984984	0.82435	1.58991	70	9	c("CFLAR", "FAS", "TNFSF10", "TRAF2")	Acute
GOCC_POSTSYNAPTIC_CYTOSKELETON	0.00789253	0.0764041	0.872608	1.58965	46	7	c("ACTB", "ACTG1", "NEFH", "KPTN", "CTTNBP2")	Acute
GOBP_NEGATIVE_REGULATION_OF_TYPE_I_INTERFERON_PRODUCTION	0.0148927	0.117193	0.6743	1.5891	108	25	c("ACOD1", "REL", "DHX58", "RELB", "NPLOC4", "ILRUN", "OTUD5", "NMI", "PPM1B", "IL10")	Acute
GOBP_NEGATIVE_REGULATION_OF_CYTOKINE_PRODUCTION_INVOLVED_IN_IMMUNE_RESPONSE	0.0148038	0.116829	0.73448	1.58898	99	16	c("TNF", "IRAK3", "HMOX1", "BST2", "HLA-F", "IL10", "TGFB1", "SLAMF1")	Acute
GOBP_EXTERNAL_ENCAPSULATING_STRUCTURE_ORGANIZATION	0.000207018	0.00619872	0.525193	1.58857	1	204	c("TNF", "CFLAR", "MMP14", "TNFRSF1B", "LOX", "ST7", "MMP13", "NFKB2", "CAV1", "LCP1", "ADAMTS4", "MMP9", "BCL3", "IL6", "EXT1", "FSCN1", "DNAJB6", "HSD17B12", "RIC1", "TMEM38B", "COL19A1", "NOTCH1", "ERO1A", "BMP1", "NTNG2", "HAS1", "ITGB1", "PHLDB1", "COL18A1", "COL27A1", "P4HA1", "TNFRSF1A", "PTX3", "ANTXR1", "PDPN", "APP", "HPN", "ATP7A", "FURIN", "CLASP1", "COL11A2", "TGFB1")	Acute
GOBP_MYD88_INDEPENDENT_TOLL_LIKE_RECEPTOR_SIGNALING_PATHWAY	0.0126718	0.106009	0.768197	1.58852	82	13	c("IRF7", "TNIP3", "CD40", "TLR6", "TLR3", "TICAM1")	Acute
GOBP_ANTIGEN_PROCESSING_AND_PRESENTATION_OF_PEPTIDE_ANTIGEN_VIA_MHC_CLASS_IB	0.00350385	0.0444448	0.929699	1.58829	19	5	c("TAP2", "HLA-E", "HLA-F", "HLA-G", "B2M")	Acute
GOBP_IMMUNOLOGICAL_MEMORY_FORMATION_PROCESS	0.012025	0.102533	0.823341	1.58797	74	9	c("IL12B", "ST3GAL1", "FGL2", "TNFSF4", "IL23R", "BCL6")	Acute
GOMF_BETA_GALACTOSIDE_CMP_ALPHA_2_3_SIALYLTRANSFERASE_ACTIVITY	0.00822838	0.0784462	0.871588	1.5878	48	7	c("ST3GAL1", "ST3GAL3", "ST3GAL5", "ST3GAL4")	Acute
GOBP_REGULATION_OF_ENDOTHELIAL_CELL_DIFFERENTIATION	0.0128274	0.10664	0.659789	1.58769	95	28	c("TNF", "IL1B", "JAG1", "VCL", "NOTCH1", "PPP1R12A", "ZDHHC21", "IKBKB", "TNFRSF1A", "ROCK1", "BTG1", "ZEB1")	Acute
GOBP_POSITIVE_REGULATION_OF_MACROPHAGE_MIGRATION	0.0151451	0.11839	0.701734	1.58756	106	20	c("CCL3", "MMP14", "CSF1", "CX3CL1", "CMKLR1", "C5AR1", "AKIRIN1")	Acute
GOBP_POSITIVE_REGULATION_OF_PHAGOCYTOSIS	0.0060241	0.0649041	0.601548	1.58736	48	50	c("TNF", "FPR2", "C3", "NOD2", "PTPRJ", "IL1B", "CCL2", "IL15", "STAP1", "PTPRC", "IL2RG", "CD47", "IL15RA", "FCER1G", "SLC11A1", "PTX3", "ABCA7")	Acute
GOBP_POSITIVE_REGULATION_OF_PROTEIN_DEUBIQUITINATION	0.00839631	0.0794991	0.871075	1.58686	49	7	c("ZC3H12A", "TNIP1", "TANK", "VCP", "WDR48")	Acute
GOBP_MYOBLAST_DIFFERENTIATION	0.00597415	0.0644999	0.59534	1.58661	48	54	c("TNF", "CXCL10", "XKR8", "RBPJ", "SDC1", "IFRD1", "REST", "JAG1", "NOTCH1", "IL18", "PLEKHM3", "ITGB1", "CXCL9", "DDX5", "HINFP", "AKIRIN1", "ID3", "SRF", "BTG1", "TGFB1")	Acute
GOBP_PROTEIN_LOCALIZATION_TO_NUCLEUS	0.000102187	0.00428377	0.520295	1.58658	0	246	c("GBP2", "NFKBIA", "CDKN1A", "SQSTM1", "JAK2", "SYK", "ZC3H12A", "SRC", "DTX3L", "PARP9", "KPNA3", "PTGS2", "TOR1AIP2", "TOR1AIP1", "PRKCD", "BCL3", "HCLS1", "KPNA4", "DNAJB6", "APPL1", "NUP98", "PIK3R1", "NOTCH1", "PML", "RRS1", "ILRUN", "MDM2", "CCT8", "RANBP2", "CCT3", "MORC3", "IPO13", "MED1", "CCT6A", "LATS1", "ELAVL1", "TCP1", "HSP90AB1", "KPNB1", "TXN", "ZBTB7A", "NUP153", "STAT3", "YWHAE…	Acute
GOBP_POSTSYNAPTIC_SIGNAL_TRANSDUCTION	0.01517	0.118509	0.667522	1.58658	111	26	c("JAK2", "AGRN", "RELA", "LY6E", "GNB1", "GRK2", "CRKL", "KPNA1")	Acute
BIOCARTA_GCR_PATHWAY	0.0150648	0.118136	0.754759	1.58642	99	14	c("NFKB1", "PIK3CG", "RELA", "PIK3R1", "CALM1", "NR3C1")	Acute
REACTOME_GENERATION_OF_SECOND_MESSENGER_MOLECULES	0.0154242	0.119208	0.708803	1.58635	107	19	c("LCP2", "VASP", "NCK1", "FYB1", "HLA-DQB1", "PAK2", "CD247")	Acute
GOBP_CELL_CELL_ADHESION	0.00010003	0.00428377	0.509102	1.58602	0	657	c("SLC7A11", "TNF", "NFKBIZ", "IL12B", "ICAM1", "NLRP3", "CD274", "MALT1", "SDC4", "ITGAL", "NOD2", "JAK2", "PLEK", "TNFSF9", "ICOSLG", "SYK", "IRF1", "RIPK2", "ZC3H12A", "SRC", "TNIP1", "TARM1", "PELI1", "ADORA2A", "IL1B", "RASGRP1", "EBI3", "EZR", "SOCS1", "RAB10", "ASS1", "CAV1", "LYN", "IL1RN", "ITGA4", "AKNA", "PVR", "FNDC3A", "CEBPB", "SPN", "PRKCD", "IL1A", "RAC2", "MYADM", "PIK3CG", "IL4I…	Acute
GOBP_ENDOTHELIAL_CELL_APOPTOTIC_PROCESS	0.010071	0.0905141	0.631807	1.5848	77	36	c("TNF", "ICAM1", "TNFAIP3", "CD40", "ITGA4", "CCL2", "NFE2L2", "HLA-G", "SERPINE1", "KDR", "IL10")	Acute
GOBP_NEGATIVE_REGULATION_OF_PRODUCTION_OF_MOLECULAR_MEDIATOR_OF_IMMUNE_RESPONSE	0.0164683	0.125387	0.682752	1.58469	118	23	c("TNF", "IRAK3", "HMOX1", "BST2", "HLA-F", "TMBIM6", "IL10", "TGFB1", "FCGR2B", "SLAMF1", "THOC1")	Acute
GOBP_VESICLE_DOCKING	0.00683761	0.0695864	0.595987	1.58453	55	53	c("PLEK", "STX11", "RAB10", "STX6", "RAB12", "PPFIA3", "CEP83", "STXBP1", "USO1", "RAB8A", "STX12", "STXBP3", "VAMP3", "STX4", "RALB", "CLN3", "STX7")	Acute
GOMF_CXCR_CHEMOKINE_RECEPTOR_BINDING	0.010689	0.0940757	0.844239	1.58433	64	8	c("CXCL10", "CX3CL1", "CXCL6", "CXCL9", "PPBP")	Acute
GOBP_REGULATION_OF_ANION_TRANSPORT	0.0062954	0.0662113	0.590361	1.58431	51	57	c("TNF", "PTGES", "SYK", "ADORA2A", "IL1B", "CEBPB", "IL1A", "PLA2G4A", "STXBP1", "ITGB1", "ATF4")	Acute
BIOCARTA_HES_PATHWAY	0.00890008	0.0828341	0.86966	1.58428	52	7	c("FZD1", "RBPJ", "NOTCH2", "NOTCH1")	Acute
GOBP_EXOCYTIC_PROCESS	0.00400849	0.0493698	0.576269	1.58407	33	69	c("PLEK", "SYK", "STX11", "RAB10", "LYN", "RAB12", "PPFIA3", "STXBP1", "VAMP8", "SYNJ1", "RAB8A", "STXBP3", "SNX4", "VAMP3", "STX4", "PSEN1", "RALB", "SNX6", "SNAP29")	Acute
GOBP_POSITIVE_REGULATION_OF_PROTEIN_IMPORT	0.0104302	0.0921938	0.636926	1.58398	79	34	c("JAK2", "ZC3H12A", "PTGS2", "PRKCD", "HCLS1", "PIK3R1", "HSP90AB1", "TOMM70", "TPR", "FLNA", "TGFB1", "MAPK14", "PSEN1", "TARDBP")	Acute
REACTOME_FCGR_ACTIVATION	0.0140977	0.112855	0.791901	1.58396	89	11	c("SYK", "HCK", "SRC", "LYN", "FGR", "CD247", "FCGR2A")	Acute
GOBP_REGULATION_OF_GENE_SILENCING_BY_RNA	0.0103343	0.0917595	0.625251	1.58388	80	38	c("TNF", "ZC3H12A", "ZFP36", "ADAR", "IL6", "MAP2K1", "ELAVL1", "EIF4G1", "FMR1", "STAT3", "DDX5", "LIMD1", "TGFB1", "FXR1", "PUM2", "DDX6", "MAP2K2")	Acute
REACTOME_PROLACTIN_RECEPTOR_SIGNALING	0.0140977	0.112855	0.791676	1.58351	89	11	c("JAK2", "CUL1", "PTPN11", "STAT5A")	Acute
GOBP_POSITIVE_REGULATION_OF_ACUTE_INFLAMMATORY_RESPONSE_TO_ANTIGENIC_STIMULUS	0.00402943	0.0494298	0.926693	1.58315	22	5	c("C3", "HLA-E")	Acute
GOBP_ODONTOBLAST_DIFFERENTIATION	0.00402943	0.0494298	0.926618	1.58303	22	5	c("FAM20C", "CEBPB", "SERPINE1")	Acute
GOBP_CYSTEINE_METABOLIC_PROCESS	0.0138271	0.111414	0.807141	1.58269	86	10	c("SLC7A11", "GCLC", "GCLM")	Acute
GOBP_CELLULAR_RESPONSE_TO_CHEMICAL_STRESS	0.000101781	0.00428377	0.517382	1.58243	0	270	c("SLC7A11", "TNF", "SOD2", "TNFAIP3", "JAK2", "TREX1", "ZC3H12A", "SRC", "MET", "GCH1", "FZD1", "PRDX5", "PTGS2", "GSR", "ABCC1", "CAV1", "LRRC8C", "SLC2A1", "HIF1A", "HMOX1", "MMP9", "FAS", "PRKCD", "PRDX1", "KDM6B", "RELB", "NCF1", "NCOA7", "IL6", "REST", "NFE2L2", "PNPT1", "RCSD1", "RELA", "TLR6", "ATP2A2", "PML", "CAMKK2", "LRRC8D", "NFE2L1", "PRR5L", "DNAJA1", "EIF2S1", "NR4A3", "SRXN1", "A…	Acute
GOMF_AMIDE_TRANSMEMBRANE_TRANSPORTER_ACTIVITY	0.0159827	0.122741	0.665766	1.58241	117	26	c("SLC13A3", "SLC15A3", "TAP1", "ABCC1", "TAPBP", "TAP2", "ABCC5", "ABCC4", "PDPN")	Acute
GOBP_TRIPEPTIDE_TRANSMEMBRANE_TRANSPORT	0.00402943	0.0494298	0.926243	1.58239	22	5	c("SLC7A11", "SLC13A3", "ABCC1", "ABCC5", "ABCC4")	Acute
GOBP_REGULATION_OF_VIRAL_ENTRY_INTO_HOST_CELL	0.0136291	0.110688	0.657574	1.58236	101	28	c("TRIM21", "CH25H", "TRIM5", "TRIM34", "LY6E", "TRIM25", "TRIM26", "PTX3", "IFITM1", "CD74", "NECTIN2", "TMPRSS2")	Acute
REACTOME_TICAM1_DEPENDENT_ACTIVATION_OF_IRF3_IRF7	0.0142544	0.113518	0.79107	1.5823	90	11	c("IRF7", "IKBKE", "TANK", "TLR3", "TBK1", "TICAM1", "TRAF3", "UBC", "UBB")	Acute
GOBP_REGULATION_OF_JNK_CASCADE	0.000877193	0.0166816	0.545885	1.58223	7	113	c("TNF", "TRAF1", "NOD2", "RIPK2", "IL1B", "DUSP16", "RASGRP1", "NOD1", "GADD45B", "MYD88", "IL1A", "NCF1", "AIDA", "TRAF2", "TLR3", "MTURN", "DNAJA1", "TIRAP", "HIPK3", "TAOK1", "APP", "STK3", "PAFAH1B1", "COPS5")	Acute
REACTOME_ANTIGEN_PROCESSING_UBIQUITINATION_PROTEASOME_DEGRADATION	0.000101585	0.00428377	0.516911	1.58215	0	275	c("SOCS3", "RNF213", "TRIM21", "HERC6", "DTX3L", "SOCS1", "UBE2L6", "PSMA6", "RNF114", "RNF19B", "RNF19A", "TRIM36", "RNF14", "UBE2F", "UBA7", "CUL1", "PSME1", "PSMB10", "UBR4", "PSME2", "PSMD10", "UBE2D3", "PSMB8", "FBXW11", "PSMD11", "PSMA5", "WSB1", "UBE2E2", "PSMA3", "UBE2S", "ZNRF1", "AREL1", "RLIM", "HUWE1", "PSMD7", "PSMD1", "PSMB9", "PSMA2", "UBE2J1", "UBE2Z", "UBE2M", "TPP2", "RNF34", "P…	Acute
GOBP_MICROVILLUS_ASSEMBLY	0.0167021	0.126853	0.699293	1.58204	117	20	c("RAPGEF2", "EZR", "RAP1B", "FSCN1", "RAP2B", "RAP2C")	Acute
GOBP_NEGATIVE_REGULATION_OF_PERK_MEDIATED_UNFOLDED_PROTEIN_RESPONSE	0.00603448	0.0649554	0.895122	1.582	34	6	c("NCK1", "PTPN1", "PPP1R15A", "PPP1R15B", "ABCA7")	Acute
BIOCARTA_MSP_PATHWAY	0.00125922	0.0216087	0.967562	1.58174	6	4	c("TNF", "IL1B", "CSF1", "CCL2")	Acute
GOBP_REGULATION_OF_INSULIN_RECEPTOR_SIGNALING_PATHWAY	0.00649271	0.0676429	0.59738	1.58128	52	51	c("SOCS3", "SRC", "IL1B", "SOCS1", "PRKCD", "PID1", "NCK1", "PTPN1", "PIK3R1", "PRKCB", "NCOA5", "PTPN11", "PTPN2", "PTPRE", "PIP4K2B", "GSK3A")	Acute
REACTOME_INITIAL_TRIGGERING_OF_COMPLEMENT	0.0142544	0.113518	0.790275	1.58071	90	11	c("C3", "CFB", "C1R")	Acute
GOBP_CELLULAR_RESPONSE_TO_NICOTINE	0.00455501	0.0534269	0.925232	1.58066	25	5	c("TNF", "NFKB1", "RELA", "B2M")	Acute
GOBP_SUBPALLIUM_DEVELOPMENT	0.0158091	0.121877	0.739987	1.58053	105	15	c("SLC7A11", "INHBA", "SECISBP2", "OGDH")	Acute
GOBP_LONG_TERM_SYNAPTIC_DEPRESSION	0.0163957	0.125144	0.67055	1.58027	119	25	c("CD38", "PLK2", "STXBP1", "FMR1", "ARF1", "SRF", "STAU2", "PRRT1", "PTK2B")	Acute
GOBP_ACTIVATION_OF_NF_KAPPAB_INDUCING_KINASE_ACTIVITY	0.0158091	0.121877	0.739808	1.58014	105	15	c("MALT1", "TNFSF15", "TRAF2", "TLR6", "TLR3", "TIRAP")	Acute
GOBP_MOLTING_CYCLE	0.00512698	0.0574521	0.580974	1.57957	42	63	c("TNF", "PTGS2", "RBPJ", "SAV1", "EXT1", "RELA", "NOTCH1", "INHBA", "ZDHHC21", "CLOCK", "HDAC1", "LHX2", "ATP7A", "ACVR1B", "NSUN2", "NF1", "NSDHL", "TRPC4AP", "HDAC2", "TSKU")	Acute
GOCC_GOLGI_LUMEN	0.00686022	0.0696437	0.596702	1.57949	55	51	c("SDC4", "MMP14", "RHBDF2", "VCAN", "AGRN", "SDC1", "F10", "ABCC5", "APP", "BPNT2", "FURIN", "TGFB1")	Acute
GOBP_NEGATIVE_REGULATION_OF_CALCIUM_ION_DEPENDENT_EXOCYTOSIS	0.0115113	0.0994625	0.841633	1.57944	69	8	c("REST", "RAP1B", "NOTCH1", "STXBP3")	Acute
GOBP_GLAND_MORPHOGENESIS	0.00297517	0.0397464	0.560988	1.57939	25	84	c("TNF", "TNFAIP3", "CFLAR", "SRC", "EZR", "CAV1", "CSF1", "CEBPB", "TGM2", "IL6", "MSN", "NOTCH2", "NOTCH1", "PML", "MED1", "CUL3", "HPN", "PLXNA1", "BAX", "TGFB1", "BTBD7", "CDC42", "PLXND1")	Acute
GOBP_MAST_CELL_ACTIVATION_INVOLVED_IN_IMMUNE_RESPONSE	0.00866684	0.08134	0.61995	1.5793	67	40	c("SYK", "RASGRP1", "LYN", "HMOX1", "RAC2", "PIK3CG", "PTPN6", "MILR1", "NR4A3", "STXBP1", "VAMP8", "RABGEF1", "FGR", "CBL", "SNX4", "ADORA2B", "VAMP3", "PDPK1")	Acute
GOBP_CYTOPLASMIC_SEQUESTERING_OF_PROTEIN	0.0164239	0.125218	0.705639	1.57927	114	19	c("NFKBIA", "NFKBIE", "PSMD10", "LATS1", "FLNA", "IL10", "YWHAB", "KEAP1")	Acute
REACTOME_CASPASE_ACTIVATION_VIA_DEATH_RECEPTORS_IN_THE_PRESENCE_OF_LIGAND	0.0146565	0.116045	0.763217	1.57822	95	13	c("CFLAR", "CD14", "FAS", "TNFSF10", "TRAF2", "TICAM1")	Acute
GOBP_EMBRYONIC_DIGESTIVE_TRACT_DEVELOPMENT	0.0168531	0.127764	0.738898	1.5782	112	15	c("TNF", "ID2")	Acute
GOBP_NEGATIVE_REGULATION_OF_RECEPTOR_SIGNALING_PATHWAY_VIA_STAT	0.0186838	0.136836	0.685535	1.57807	133	22	c("SOCS3", "PARP14", "SOCS1", "CAV1", "BCL3", "PPP2CA", "PTPN2", "HGS", "GGNBP2", "VHL")	Acute
GOBP_POSITIVE_REGULATION_OF_MAST_CELL_ACTIVATION_INVOLVED_IN_IMMUNE_RESPONSE	0.014911	0.117193	0.818209	1.57807	92	9	c("SYK", "STXBP1", "VAMP8", "FGR", "SNX4", "ADORA2B", "IL4R")	Acute
GOBP_REGULATION_OF_ESTABLISHMENT_OF_PROTEIN_LOCALIZATION_TO_CHROMOSOME	0.0161541	0.123684	0.7761	1.57799	103	12	c("CCT8", "CCT3", "CCT6A", "TCP1", "CCT2", "CCT5", "CCT4", "CCT7", "SPIDR")	Acute
GOMF_MODIFIED_AMINO_ACID_TRANSMEMBRANE_TRANSPORTER_ACTIVITY	0.0169344	0.128217	0.713569	1.57788	116	18	c("SLC7A11", "SLC13A3", "ABCC1", "ABCC5", "ABCC4", "PDPN")	Acute
GOBP_NEGATIVE_REGULATION_OF_TYROSINE_PHOSPHORYLATION_OF_STAT_PROTEIN	0.0163094	0.12464	0.775928	1.57764	104	12	c("SOCS3", "PARP14", "SOCS1", "CAV1", "PPP2CA", "PTPN2", "GGNBP2")	Acute
GOBP_MYELOID_LEUKOCYTE_CYTOKINE_PRODUCTION	0.0144308	0.114775	0.655422	1.57718	107	28	c("DDX58", "IRAK3", "HMOX1", "HLA-G", "BCL10", "DDX21", "NR4A3", "CD74", "TICAM1", "DDX1", "TGFB1")	Acute
GOBP_HYPEROSMOTIC_RESPONSE	0.0175664	0.130992	0.704599	1.57694	122	19	c("ICOSLG", "SLC2A1", "RCSD1", "TLR3", "ARHGEF2", "PDPK1", "YBX3", "ERRFI1")	Acute
REACTOME_MAPK6_MAPK4_SIGNALING	0.00379441	0.0472535	0.563017	1.57675	32	80	c("CDC42EP2", "PSMA6", "MOV10", "PSME1", "PSMB10", "PSME2", "PSMD10", "AGO3", "PSMB8", "PSMD11", "PSMA5", "PSMA3", "MAPK6", "PSMD7", "PSMD1", "PSMB9", "PSMA2", "PSMC2", "PSMB4", "PSME3", "PSMD6", "PSME4", "PSMB7", "PSMD14", "PSMB6", "PSMC6", "PSMC1", "PSMB2", "PSMA4", "PSMC5", "PAK2", "PSMD12", "PSMB5", "PSMB3", "PSMA7", "PSMC4", "CDC42", "PSMD3", "PSMD5", "SEPTIN7", "AGO1", "PSMD4", "PSMD2", "MY…	Acute
GOBP_POSITIVE_REGULATION_OF_PROTEOLYSIS	0.000101307	0.00428377	0.514005	1.57673	0	296	c("TNF", "NLRP3", "MALT1", "CFLAR", "MMP14", "TNFRSF1B", "JAK2", "SYK", "RIPK2", "TNFSF15", "ZC3H12A", "SRC", "TNIP1", "IFI16", "MEFV", "IL1B", "NOD1", "COP1", "CAV1", "CTSC", "LYN", "TANK", "RNF19B", "FAS", "RNF19A", "TNFSF10", "TRIB1", "ST18", "REST", "NFE2L2", "RNF14", "CASP1", "IFT57", "PSME1", "PSME2", "PLK3", "PSMD10", "VCP", "PML", "FBXW11", "BCL10", "MDM2", "NUPR1", "HERPUD1", "GCLC", "IS…	Acute
BIOCARTA_CLASSIC_PATHWAY	0.0120046	0.102501	0.83977	1.57594	72	8	c("C3", "C1R")	Acute
GOBP_MONOCYTE_AGGREGATION	0.00508059	0.0570882	0.92234	1.57572	28	5	c("IL1B", "CD44", "NR4A3")	Acute
GOBP_NEGATIVE_REGULATION_OF_NEURON_DEATH	0.000421452	0.00985845	0.528441	1.57562	3	161	c("SLC7A11", "SOD2", "TNFRSF1B", "JAK2", "ADORA2A", "FZD1", "CPEB4", "CSF1", "HIF1A", "HMOX1", "CEBPB", "NCOA7", "CCL2", "REST", "CX3CL1", "GBE1", "TRAF2", "CD200", "HLA-F", "SLC23A2", "MECP2", "CLCF1", "BTG2", "NR4A3", "AXL", "IKBKG", "GCLC", "STXBP1", "EIF4G1", "CHMP4B", "HSP90AB1", "GCLM", "ATF4", "AP2B1", "ROCK1", "CSF3", "PSMC1", "IL10", "HDGF", "CBL", "BAX", "HYOU1", "ALKBH1", "PSEN1", "RHO…	Acute
GOMF_SIGNALING_RECEPTOR_BINDING	0.0001	0.00428377	0.504204	1.57555	0	896	c("TNF", "CCL18", "CCL3", "CCL3L1", "CCL3L3", "CXCL10", "CCL4", "FPR2", "IL12B", "ICAM1", "FPR1", "C3", "CFLAR", "MMP14", "TRAF1", "ITGAL", "SQSTM1", "JAK2", "ITGB8", "TNFSF9", "ICOSLG", "SYK", "CDC42EP2", "RIPK2", "HCK", "TNFSF15", "NAMPT", "SRC", "RAPGEF2", "TLR1", "STAT1", "TARM1", "TLR2", "PTPRJ", "IL27", "TAP1", "ADORA2A", "FZD1", "IL1B", "DST", "EBI3", "SOCS1", "ADAM17", "MARCO", "CCRL2", "…	Acute
REACTOME_METABOLISM_OF_VITAMINS_AND_COFACTORS	0.000749625	0.0147338	0.534245	1.57547	6	141	c("PARP14", "SDC4", "NAMPT", "PARP9", "GCH1", "PTGS2", "AGRN", "ABCC1", "CD38", "SLC2A1", "MTHFR", "SDC1", "PARP10", "LDLR", "NADK", "GPHN", "MOCS1", "CALM1", "PARP8", "ACP5", "SLC23A2", "LRP10", "PANK3", "FASN", "MMADHC", "CYB5A", "MTHFD2", "PC")	Acute
GOMF_TAP1_BINDING	0.00508059	0.0570882	0.922127	1.57535	28	5	c("TAP1", "TAPBP", "TAP2", "HLA-F")	Acute
GOBP_POSITIVE_REGULATION_OF_ACTIVATED_T_CELL_PROLIFERATION	0.0176581	0.131358	0.712207	1.57487	121	18	c("IL12B", "TNFSF9", "ICOSLG", "IL18")	Acute
GOBP_RESPONSE_TO_INTERLEUKIN_12	0.00990764	0.0891589	0.864197	1.57433	58	7	c("JAK2", "RIPK2", "CD47")	Acute
GOCC_CHAPERONIN_CONTAINING_T_COMPLEX	0.0124979	0.105109	0.838781	1.57409	75	8	c("CCT8", "CCT3", "CCT6A", "TCP1", "CCT2", "CCT5", "CCT4", "CCT7")	Acute
GOBP_NK_T_CELL_PROLIFERATION	0.0124979	0.105109	0.838281	1.57315	75	8	c("IL12B", "JAK2", "IL15", "TYK2", "IL18", "ELF4")	Acute
GOMF_HEAT_SHOCK_PROTEIN_BINDING	0.00132567	0.0222942	0.545258	1.57312	11	107	c("NOD2", "DAXX", "ZFP36", "HIF1A", "SPN", "DNAJA2", "STIP1", "DNAJB6", "NR3C1", "PTGES3", "HSPA5", "DNAJA1", "AHR", "HSPA8", "KDR", "HSP90AB1", "KPNB1", "MVD", "CDC37", "HSPA1A", "HSPA1B", "DNAJC10", "TPR", "STAU2", "BAX", "DNAJC2", "HSPA13", "CSNK2A1", "HSPA9", "BCOR", "ST13", "HDAC2", "OGDH", "CHORDC1", "HSF1")	Acute
GOBP_BLASTOCYST_FORMATION	0.0134387	0.109576	0.641939	1.573	101	31	c("JUNB", "CITED2", "LATS1", "SKIL", "CUL3", "RRP7A", "SRF", "RTN4", "FURIN", "SUPT6H", "SF3B6", "RPL7L1", "NLE1", "ACTL6A", "BYSL", "CTR9", "GABPA", "CNOT2", "CNOT1", "WDR74")	Acute
GOBP_CELLULAR_RESPONSE_TO_BACTERIAL_LIPOPROTEIN	0.00810345	0.0777729	0.889965	1.57288	46	6	c("CD14", "TLR1", "TLR2", "TLR6", "TIRAP")	Acute
GOBP_WOUND_HEALING	0.000101256	0.00428377	0.512406	1.57287	0	301	c("SLC7A11", "TNF", "TNFAIP3", "CFLAR", "SDC4", "CDKN1A", "LOX", "JAK2", "PLEK", "SYK", "SRC", "DCBLD2", "ADORA2A", "DST", "PROCR", "ADAM17", "DGKH", "CD40", "CAV1", "LCP1", "LYN", "HIF1A", "HMOX1", "SERPINB2", "SDC1", "F10", "PRKCD", "IL1A", "PIK3CG", "IL6", "EXT1", "NFE2L2", "PTPN6", "PDGFRB", "CX3CL1", "CD44", "NOTCH2", "VCL", "RAP2B", "RAF1", "PLPP3", "ENPP4", "ACTB", "ARHGAP35", "SERPINE1", …	Acute
GOBP_PROTECTION_FROM_NATURAL_KILLER_CELL_MEDIATED_CYTOTOXICITY	0.00560617	0.0616979	0.920662	1.57285	31	5	c("HLA-A", "HLA-B", "HLA-E", "HLA-G")	Acute
GOBP_VIRAL_LIFE_CYCLE	0.000102333	0.00428377	0.516071	1.57268	0	244	c("TNF", "ICAM1", "IFIH1", "TRIM21", "MX1", "ZC3H12A", "RSAD2", "TNIP1", "OAS3", "IFI16", "EIF2AK2", "CLEC5A", "KPNA3", "ZNFX1", "OAS2", "OASL", "CAV1", "LARP1", "ADAR", "N4BP1", "PVR", "PARP10", "ISG15", "LDLR", "CH25H", "CCL2", "ZC3HAV1", "SLC3A2", "ISG20", "TRIM5", "RESF1", "BST2", "TNFRSF14", "CD55", "TRIM34", "NOTCH1", "VCP", "CCL8", "LY6E", "OAS1", "EEA1", "APOBEC3H", "AXL", "MITD1", "ITGB1…	Acute
GOBP_VASCULAR_PROCESS_IN_CIRCULATORY_SYSTEM	0.00031463	0.00803156	0.525288	1.57245	2	174	c("TNF", "SOD2", "SLC13A3", "SLCO3A1", "SRC", "PTPRJ", "ADORA2A", "SLC7A2", "GCH1", "PTGS2", "ABCC1", "CD38", "CAV1", "SLC2A1", "DOCK4", "SLC28A2", "SLC44A1", "EXT1", "ABCC5", "SLC7A8", "ATP2B4", "CYSLTR1", "EDNRB", "ARHGAP35", "ZDHHC21", "GCLC", "ABCC4", "PTP4A3", "GCLM", "P2RY2", "TRPM4", "ROCK1", "HTR2A")	Acute
GOBP_ESTROGEN_METABOLIC_PROCESS	0.0177646	0.131911	0.726743	1.57224	119	16	c("TIPARP", "HSD17B7", "HSD17B12", "UGT1A3", "HSD17B11", "DHRS11")	Acute
GOBP_REGULATION_OF_LEUKOCYTE_ADHESION_TO_VASCULAR_ENDOTHELIAL_CELL	0.0192173	0.13917	0.687538	1.57214	136	21	c("TNF", "ITGA4", "IL6", "RELA", "ZDHHC21", "NFAT5", "PTAFR", "ST3GAL4", "RHOA", "TRAF6")	Acute
HALLMARK_REACTIVE_OXYGEN_SPECIES_PATHWAY	0.00958665	0.0869228	0.60367	1.57178	76	46	c("SOD2", "GSR", "ABCC1", "JUNB", "PRDX1", "TXNRD1", "GLRX", "SRXN1", "GCLC", "PRDX6", "GCLM", "TXN")	Acute
GOBP_SUPPRESSION_OF_VIRAL_RELEASE_BY_HOST	0.0177646	0.131911	0.726327	1.57134	119	16	c("TRIM21", "TRIM5", "TRIM13", "PML", "TRIM25", "TRIM26")	Acute
GOBP_POSITIVE_REGULATION_OF_PROTEIN_CONTAINING_COMPLEX_DISASSEMBLY	0.0148089	0.116829	0.644861	1.57132	111	30	c("TNF", "IRGM", "PLEK", "WDR1", "SMCR8", "EIF5A", "EIF5AL1")	Acute
GOBP_REGULATION_OF_CELLULAR_RESPIRATION	0.00988468	0.0890834	0.613903	1.57066	77	41	c("TNF", "TREX1", "NOS2", "HIF1A", "PNPT1", "VCP", "NUPR1", "AK4", "SLC25A33", "ATP7A", "RHOA", "COX7A2", "PDE12", "BNIP3", "IFNAR1", "MYC", "PIK3CA")	Acute
GOBP_STRIATUM_DEVELOPMENT	0.0192829	0.139399	0.747256	1.57065	127	14	c("SLC7A11", "INHBA", "SECISBP2", "OGDH")	Acute
GOBP_POSITIVE_REGULATION_OF_APOPTOTIC_SIGNALING_PATHWAY	0.00143837	0.0235342	0.545358	1.5705	12	105	c("TNF", "JAK2", "ADORA2A", "PLAGL2", "CAV1", "CTSC", "FAS", "PRKCD", "TNFSF10", "NCK1", "PTPRC", "TRAF2", "INHBA", "PML", "BCL10", "NUPR1", "SKIL", "SFPQ", "EIF5A", "EEF1E1", "PTPN2", "STK3", "PAK2", "DNM1L", "PPP2R1B", "BAX", "NF1", "PEA15", "ING5", "MYC", "S100A8", "NOX1", "PPP2R1A", "MAPK9", "CTNNA1", "LTBR", "CYLD", "UBB", "THBS1", "PDIA3", "BECN1")	Acute
GOBP_LUNG_MORPHOGENESIS	0.0132244	0.108545	0.628631	1.57032	101	35	c("TNF", "STK40", "EXT1", "SEC24B", "MAP2K1", "SPRY1", "AP3B1", "CTSZ", "SRSF6", "SRF", "LIF", "CDC42")	Acute
REACTOME_SIGNALING_BY_ROBO_RECEPTORS	0.00052263	0.0114217	0.523167	1.57031	4	179	c("VASP", "SRC", "PSMA6", "GSPT1", "NCK1", "PSME1", "PSMB10", "PSME2", "PSMD10", "PSMB8", "PSMD11", "PSMA5", "FLRT3", "PSMA3", "ETF1", "SRGAP2", "PSMD7", "PSMD1", "PSMB9", "PSMA2", "EIF4G1", "PSMC2", "ELOC", "PSMB4", "PSME3", "PSMD6", "PSME4", "PSMB7", "PSMD14", "PSMB6", "PSMC6", "PSMC1", "PFN1", "PSMB2", "LHX2", "PSMA4", "MAGOHB", "PSMC5", "PAK2", "PSMD12", "PSMB5", "PSMB3", "CUL2", "CLASP1", "P…	Acute
GOBP_RESPONSE_TO_OXYGEN_RADICAL	0.0192802	0.139399	0.701604	1.57024	134	19	c("SOD2", "GCH1", "PRDX1", "NFE2L2", "ATP7A")	Acute
GOBP_REGULATION_OF_HEMOPOIESIS	0.000203169	0.00614201	0.512965	1.57023	1	274	c("TNF", "CCL3", "NFKBIZ", "IL12B", "NLRP3", "NFKBIA", "MALT1", "MMP14", "LOX", "IRF7", "TNFSF9", "SYK", "IRF1", "RIPK2", "ZC3H12A", "STAT1", "IL27", "RASGRP1", "SOCS1", "LYN", "ZFP36", "CSF1", "HIF1A", "CEBPB", "TMEM176B", "TMEM176A", "ISG15", "TRIB1", "HCLS1", "IL4I1", "SPI1", "IL15", "PRDM1", "PIK3R6", "PTPN6", "NOTCH2", "PTPRC", "JAG1", "MITF", "PIK3R1", "FGL2", "PNP", "HLA-B", "HLA-G", "IL18…	Acute
GOBP_PROTEIN_ADP_RIBOSYLATION	0.0147563	0.116759	0.640725	1.57003	111	31	c("PARP14", "PARP12", "PARP9", "PARP10", "TIPARP", "ZC3HAV1", "PARP8", "PARP11", "ARF4", "PUM3", "ART3", "WARS1")	Acute
GOBP_REGULATION_OF_CELLULAR_RESPONSE_TO_INSULIN_STIMULUS	0.00839714	0.0794991	0.597446	1.56983	67	49	c("SOCS3", "SRC", "IL1B", "SOCS1", "PRKCD", "PID1", "NCK1", "PTPN1", "PRKCB", "NCOA5", "USO1", "PTPN11", "ESRRA", "PTPN2", "PTPRE", "PIP4K2B", "GSK3A")	Acute
GOBP_REGULATION_OF_PROTEIN_LOCALIZATION_TO_ENDOSOME	0.0181733	0.134118	0.772043	1.56974	116	12	c("DTX3L", "EZR", "ABHD17C", "MSN", "ROCK2", "RDX", "ANKRD13A")	Acute
GOBP_IMMATURE_T_CELL_PROLIFERATION	0.00913793	0.0844727	0.887662	1.56881	52	6	c("RIPK2", "IL1B", "IL1A")	Acute
GOBP_STEROID_BIOSYNTHETIC_PROCESS	0.00110144	0.0194995	0.542919	1.56872	9	110	c("TNF", "NFKB1", "OSBPL3", "IDI1", "HMGCR", "IL1A", "CH25H", "CYP51A1", "HSD17B7", "REST", "SC5D", "INSIG1", "HMGCS1", "HSD17B12", "GFI1", "FDPS", "FDFT1", "SQLE", "STARD3", "MSMO1", "ACBD3", "MED1", "EGR1", "STARD4", "SF1", "MVD")	Acute
GOMF_TRANSLATION_INITIATION_FACTOR_ACTIVITY	0.0102092	0.0912226	0.602431	1.56855	81	46	c("EIF4G2", "DENR", "EIF5", "EIF6", "EIF4E", "EIF2S1", "EIF4G1", "EIF4A1", "COPS5", "EIF3A", "EIF2S2", "EIF1AX", "EIF3B", "EIF3J", "EIF5B", "EIF3C", "EIF3CL", "EIF2S3", "EIF2S3B", "EIF3D", "EIF4H", "EIF2B3", "EIF3G", "EIF4E2", "DHX29", "EIF4A2", "EIF3E", "EIF3L", "EIF2A", "EIF3M")	Acute
GOBP_POSITIVE_REGULATION_OF_INTERLEUKIN_18_PRODUCTION	0.00931034	0.0854247	0.887207	1.56801	53	6	c("TNF", "TLR2", "GBP5")	Acute
GOBP_POSITIVE_REGULATION_OF_HEAT_GENERATION	0.013978	0.112262	0.835081	1.56714	84	8	c("TNF", "IL1B", "PTGS2")	Acute
GOMF_MRNA_BINDING	0.000101874	0.00428377	0.512836	1.567	0	261	c("ZC3H12C", "ZC3H12A", "CPEB4", "EIF4G2", "ZFP36", "IGF2BP2", "LARP1", "N4BP1", "DENR", "SAMD4B", "NUP98", "RBPMS", "MECP2", "TDRD7", "TRA2B", "YTHDF1", "MARF1", "PTBP3", "ETF1", "POLDIP3", "ZC3H11A", "ZC3H11B", "LARP4B", "NOCT", "ELAVL1", "EIF4G1", "RC3H2", "SF1", "RBM25", "FUS", "FUBP1", "KHDRBS1", "RC3H1", "EIF4A1", "FMR1", "SPEN", "G3BP1", "MYEF2", "DDX5", "HNRNPAB", "LARP4", "TPR", "YTHDC1"…	Acute
GOBP_PROTEIN_LOCALIZATION_TO_NUCLEOPLASM	0.0206387	0.146703	0.745075	1.56607	136	14	c("CCT8", "CCT3", "CCT6A", "TCP1", "CCT2", "CCT5", "CCT4", "CCT7")	Acute
REACTOME_CYCLIN_A_CDK2_ASSOCIATED_EVENTS_AT_S_PHASE_ENTRY	0.00449983	0.052931	0.560816	1.56591	38	78	c("CDKN1A", "PSMA6", "CUL1", "PSME1", "PSMB10", "PSME2", "PSMD10", "PSMB8", "PSMD11", "PSMA5", "PSMA3", "PSMD7", "PSMD1", "PSMB9", "PSMA2", "MAX", "PSMC2", "PSMB4", "PSME3", "PSMD6", "PSMB7", "PSMD14", "PSMB6", "PSMC6", "PSMC1", "PSMB2", "PSMA4", "PSMC5", "CDK7", "CDC25A", "PSMD12", "PSMB5", "PSMB3", "PSMA7", "PSMC4", "PSMD3", "PSMD5", "PSMD4", "PSMD2", "MYC", "UBC", "E2F4", "E2F5", "PSMC3", "FZR…	Acute
REACTOME_PYROPTOSIS	0.0199186	0.142903	0.684673	1.56559	141	21	c("IRF1", "IL1B", "IL1A", "CASP1", "IL18", "GSDMD", "CHMP4B", "CYCS", "BAX", "CHMP2B", "CHMP2A", "IRF2", "BAK1")	Acute
GOBP_NEGATIVE_REGULATION_OF_AMYLOID_BETA_CLEARANCE	0.00965517	0.0873936	0.885741	1.56542	55	6	c("TNF", "HMGCR", "CYP51A1", "SRF")	Acute
GOBP_EXTRACELLULAR_MATRIX_CONSTITUENT_SECRETION	0.0186404	0.1366	0.782444	1.56505	118	11	c("TNFRSF1B", "RIC1", "TMEM38B", "NOTCH1", "TNFRSF1A", "ENG")	Acute
GOBP_NEGATIVE_REGULATION_OF_INTERLEUKIN_1_PRODUCTION	0.020113	0.144117	0.669286	1.56501	145	24	c("NLRP3", "TNFAIP3", "ZC3H12A", "MEFV", "CX3CL1", "PML", "ACP5")	Acute
REACTOME_G_ALPHA_I_SIGNALLING_EVENTS	0.000418673	0.0098121	0.522219	1.56499	3	176	c("CXCL10", "CCL4", "CCL4L2", "FPR2", "FPR1", "C3", "PDE4B", "HCAR2", "HCAR3", "SRC", "LPAR1", "GNG12", "GPR18", "PRKCD", "CCL23", "CX3CL1", "CALM1", "CXCL16", "CAMKK2", "CXCL6", "GNB1", "PLA2G4A", "CXCL9", "GPR31", "PPP2CA", "PRKAR2B", "C5AR1", "GRK2", "PPP2CB", "PPP3CC", "APP", "PLCB3", "GNAI3", "GNB2", "PPP2R1B", "PRKX")	Acute
GOMF_STRUCTURAL_CONSTITUENT_OF_POSTSYNAPSE	0.0189536	0.137833	0.782305	1.56477	120	11	c("ACTB", "ACTG1", "DLG1")	Acute
GOBP_POSITIVE_REGULATION_OF_GLIAL_CELL_PROLIFERATION	0.0207894	0.147431	0.744197	1.56422	137	14	c("TNF", "IL1B", "LYN", "IL6")	Acute
REACTOME_REGULATION_OF_CHOLESTEROL_BIOSYNTHESIS_BY_SREBP_SREBF	0.00891331	0.0828944	0.58832	1.56415	72	53	c("HELZ2", "IDI1", "HMGCR", "CYP51A1", "SC5D", "INSIG1", "HMGCS1", "FDPS", "SEC24B", "FDFT1", "SQLE", "SREBF2", "MED1", "FASN", "TGS1", "KPNB1", "MVD", "LSS", "CREBBP", "SAR1B", "NCOA6", "SEC24C", "SEC24A", "SEC24D", "SEC23A", "MTF1", "SMARCD3", "TBL1X", "NFYA")	Acute
GOBP_NEGATIVE_REGULATION_OF_INTRINSIC_APOPTOTIC_SIGNALING_PATHWAY	0.00409789	0.049948	0.553542	1.56371	35	86	c("SOD2", "SRC", "PTGS2", "HIF1A", "MMP9", "NFE2L2", "PTPN1", "CD44", "MDM2", "DNAJA1", "HERPUD1", "TMBIM6", "RRN3", "USP47", "HDAC1", "BCL2L2", "PLAUR", "HSPA1A", "CD74", "SELENOS", "SYVN1", "HYOU1", "VDAC2", "ARHGEF2", "GRINA", "MARCHF7", "YBX3", "NONO", "PARL")	Acute
REACTOME_INTERLEUKIN_17_SIGNALING	0.00689	0.0696586	0.573586	1.56337	57	64	c("MAPKAPK2", "NOD2", "RIPK2", "NFKB1", "IRAK2", "NOD1", "CUL1", "MAP3K8", "FBXW11", "TAB2", "IKBKG", "MAP2K1", "PPP2CA", "IKBKB", "IL17RA", "PPP2CB", "UBE2N", "MEF2A", "CHUK", "DUSP4", "PPP2R1B", "MAPK8", "MAPK14", "ATF2", "TRAF6", "UBE2V1", "ELK1", "UBC", "PPP2R1A", "MAPK9", "CREB1", "MAP2K4")	Acute
GOBP_REGULATION_OF_EXECUTION_PHASE_OF_APOPTOSIS	0.0187947	0.137202	0.768692	1.56292	120	12	c("ZC3H12A", "RFFL", "RNF34", "PAK2")	Acute
GOBP_PROTEIN_MODIFICATION_BY_SMALL_PROTEIN_REMOVAL	0.00117521	0.02058	0.52907	1.56281	10	143	c("TNFAIP3", "USP18", "TRIM21", "ZC3H12A", "TNIP1", "USP25", "TANK", "USP12", "VCPIP1", "VCP", "OTUD5", "USP53", "OTUD4", "SF3B3", "USP47", "PSMD14", "USP42", "COPS5", "USPL1", "USP14", "SENP6", "WDR48", "USP10", "USP7", "USP31", "USP15", "ABRAXAS2", "SENP5", "USP34", "ATXN7", "USP32", "USP6", "COPS2", "USP24", "USP16", "SENP1", "USP21", "USP3", "USP39", "MINDY3", "TAF7", "USP40", "TAF2", "GPS1",…	Acute
GOBP_MUSCLE_CELL_PROLIFERATION	0.00117521	0.02058	0.529051	1.56275	10	143	c("TNF", "SOD2", "IL12B", "TNFAIP3", "CFLAR", "CDKN1A", "JAK2", "PIM1", "STAT1", "CALCRL", "PTGS2", "HMOX1", "MYD88", "RBPJ", "MMP9", "SAV1", "TRIB1", "IL6", "IL15", "PDGFRB", "CX3CL1", "NOTCH1", "IL18", "CITED2", "PTGIR", "NR4A3", "IL12A", "SF1", "FOXP1", "AIF1", "HDAC1", "AKIRIN1", "IL10", "ID2", "GNAI3", "GNA13", "KPNA1", "PTAFR", "TGFB1")	Acute
GOBP_POSITIVE_REGULATION_OF_INTEGRIN_ACTIVATION	0.0101724	0.0910265	0.884155	1.56261	58	6	c("PLEK", "SRC", "RAP1B")	Acute
GOBP_PHENOL_CONTAINING_COMPOUND_METABOLIC_PROCESS	0.00759036	0.0744158	0.580642	1.56241	62	58	c("SLC7A11", "RAPGEF2", "SLC16A10", "GCH1", "MTPN", "APPL1", "LY6E", "MED1", "ZEB2", "HDC", "HPN", "ATP7A")	Acute
GOMF_RIBONUCLEOPROTEIN_COMPLEX_BINDING	0.000967742	0.0177682	0.53139	1.56211	8	136	c("IFIH1", "PIM1", "ZC3H12A", "CPEB4", "LARP1", "EIF6", "RICTOR", "NAA15", "YTHDF1", "HSPA5", "MDM2", "SBDS", "ETF1", "EIF2S1", "ABCE1", "SRPRA", "EIF5A", "EIF5AL1", "FMR1", "DDX5", "RBM3", "SRP72", "DERL2", "SRP54", "NMD3", "STAU2", "NOMO1", "NOMO2", "NOMO3", "SEC61A1", "SND1", "STRAP", "DHX33", "BOP1", "DNAJC2", "EIF3C", "SECISBP2L", "CPSF6", "YBX3", "PIWIL2", "EIF4H", "SECISBP2", "PRPF31", "NO…	Acute
GOBP_PHAGOCYTOSIS	0.00031211	0.00798378	0.518529	1.56173	2	187	c("TNF", "FPR2", "C3", "ITGAL", "NOD2", "CD14", "SYK", "HCK", "TREX1", "SRC", "MET", "TLR2", "PTPRJ", "ADORA2A", "IL1B", "MARCO", "LYN", "MYD88", "XKR8", "PRKCD", "RAC2", "TGM2", "LDLR", "MSR1", "CCL2", "RAB20", "IL15", "NR1H3", "STAP1", "PTPRC", "APPL1", "NCF4", "CD302", "RHOG", "IL2RG", "CD47", "KIAA1109", "IL15RA", "AXL", "ITGB1", "PIP5K1A", "FCER1G", "SLC11A1", "ITGAV", "RAB5A", "PTX3", "AIF1…	Acute
GOBP_FAT_SOLUBLE_VITAMIN_BIOSYNTHETIC_PROCESS	0.0152935	0.118776	0.832032	1.56142	92	8	c("TNF", "NFKB1", "GFI1")	Acute
GOBP_CELLULAR_RESPONSE_TO_FATTY_ACID	0.0217081	0.151415	0.697644	1.56138	151	19	c("ZC3H12A", "SRC", "ASS1", "PID1", "LDLR", "ID3", "PTAFR", "EDN1")	Acute
GOBP_REELIN_MEDIATED_SIGNALING_PATHWAY	0.015458	0.119394	0.831391	1.56022	93	8	c("STAT5A", "CRK", "PAFAH1B1", "CRKL")	Acute
GOBP_BLOOD_VESSEL_ENDOTHELIAL_CELL_PROLIFERATION_INVOLVED_IN_SPROUTING_ANGIOGENESIS	0.0215426	0.150774	0.742144	1.55991	142	14	c("IL12B", "HMOX1", "IL12A", "PDCD10")	Acute
GOBP_REGULATION_OF_NUCLEOTIDE_BINDING_OLIGOMERIZATION_DOMAIN_CONTAINING_SIGNALING_PATHWAY	0.0195713	0.141142	0.767175	1.55984	125	12	c("TNFAIP3", "BIRC3", "SLC15A3", "ERBIN", "BIRC2", "HSPA1A", "HSPA1B")	Acute
GOMF_UBIQUITIN_LIKE_PROTEIN_SPECIFIC_PROTEASE_ACTIVITY	0.00254368	0.0356464	0.541692	1.55907	22	103	c("TNFAIP3", "USP18", "ZC3H12A", "USP25", "TANK", "ZUP1", "USP12", "VCPIP1", "OTUD5", "USP53", "PSMD7", "OTUD4", "USP47", "PSMD14", "ATG4A", "USP42", "COPS5", "USPL1", "USP14", "SENP6", "USP10", "USP7", "USP31", "USP15", "SENP5", "USP34", "USP32", "USP6", "USP24", "USP16", "SENP1", "USP21", "USP3", "USP39", "MINDY3", "USP40", "UFD1", "CYLD", "USP4")	Acute
GOBP_T_CELL_RECEPTOR_SIGNALING_PATHWAY	0.00419644	0.0506909	0.550248	1.55868	36	88	c("NFKBIZ", "MALT1", "PDE4B", "LCP2", "ICOSLG", "RIPK2", "ZC3H12A", "PTPRJ", "EZR", "RNF31", "PTPN6", "FYB1", "PTPRC", "RELA", "HLA-A", "BCL10", "NFKBID", "IKBKG", "THEMIS2", "IKBKB", "RC3H2", "KHDRBS1", "RC3H1", "HLA-DQB1", "PTPN2", "NECTIN2", "UBE2N", "CRKL")	Acute
REACTOME_ANTI_INFLAMMATORY_RESPONSE_FAVOURING_LEISHMANIA_PARASITE_INFECTION	0.00421173	0.0507552	0.551708	1.55853	36	86	c("SYK", "HCK", "SRC", "CALCRL", "ADORA2A", "RHBDF2", "ADAM17", "LYN", "GNG12", "IL6", "PLK2", "CYSLTR1", "CALM1", "PTGIR", "GNB1", "PRKAR2B", "FGR", "IL10", "GNAI3", "GNB2", "FURIN", "ADORA2B", "ADM", "PRKX", "CD247", "MAPK14", "FCGR2A")	Acute
GOBP_GAP_JUNCTION_ASSEMBLY	0.0132662	0.108643	0.855316	1.55815	78	7	c("IL1B", "CAV1", "CTNNA1")	Acute
GOBP_REGULATION_OF_PLATELET_AGGREGATION	0.0216561	0.151138	0.688726	1.55814	152	20	c("JAK2", "SYK", "LYN", "PRKCD", "IL6", "PDPN", "EMILIN2")	Acute
GOBP_REGULATION_OF_VITAMIN_D_BIOSYNTHETIC_PROCESS	0.00395755	0.0489413	0.952828	1.55765	21	4	c("TNF", "NFKB1", "GFI1")	Acute
GOMF_PROTEIN_KINASE_C_BINDING	0.0116688	0.100139	0.602185	1.5576	92	44	c("SDC4", "SQSTM1", "PLEK", "SRC", "MARCKS", "PRKCB", "YWHAG", "TIRAP", "CCDC88A", "ITGAV", "SRSF2", "TDG", "FLNA")	Acute
BIOCARTA_CD40_PATHWAY	0.0219946	0.152833	0.740846	1.55718	145	14	c("NFKBIA", "TNFAIP3", "NFKB1", "CD40", "RELA", "IKBKG", "IKBKB")	Acute
GOBP_POSITIVE_REGULATION_OF_ENDOCYTIC_RECYCLING	0.0132662	0.108643	0.854771	1.55716	78	7	c("EHD1", "EIPR1")	Acute
GOMF_MOLECULAR_FUNCTION_ACTIVATOR_ACTIVITY	0.017262	0.12938	0.642541	1.55707	129	29	c("TOR1AIP2", "TOR1AIP1", "DNAJA2", "DNAJB6", "DNAJA1", "ATP1B3", "DNAJC1", "DNAJC10", "NSD3", "DNAJC2")	Acute
GOBP_NEGATIVE_REGULATION_OF_HORMONE_BIOSYNTHETIC_PROCESS	0.0134341	0.109576	0.854335	1.55636	79	7	c("NFKB1", "REST", "GFI1")	Acute
GOBP_POSITIVE_REGULATION_OF_RIG_I_SIGNALING_PATHWAY	0.020202	0.144515	0.806781	1.55603	125	9	c("DDX60", "OASL", "DHX58", "ANKRD17", "USP15", "PUM2")	Acute
GOBP_ASTROCYTE_DIFFERENTIATION	0.00855422	0.0805904	0.578213	1.55587	70	58	c("TNF", "FPR2", "ADORA2A", "IL1B", "LDLR", "IL6", "KDM4A", "NOTCH1", "CLCF1", "MAP2K1", "PTPN11", "C5AR1", "STAT3", "APP", "ID2", "LIF")	Acute
GOBP_PRODUCTION_OF_MOLECULAR_MEDIATOR_INVOLVED_IN_INFLAMMATORY_RESPONSE	0.00725845	0.0724314	0.570505	1.55583	60	65	c("TNF", "NOD2", "SYK", "ZC3H12A", "MEFV", "LYN", "NOS2", "HIF1A", "MYD88", "GBP5", "NCF1", "IL6", "APPL1", "TLR6", "SERPINE1", "SLAMF8", "VAMP8", "IL17RA", "STAT3", "TICAM1")	Acute
GOBP_EXTRINSIC_APOPTOTIC_SIGNALING_PATHWAY_VIA_DEATH_DOMAIN_RECEPTORS	0.00549579	0.0607549	0.562638	1.55578	46	72	c("TNF", "ICAM1", "TNFAIP3", "CFLAR", "DAXX", "HMOX1", "RFFL", "SPI1", "PIK3R1", "RAF1", "SERPINE1", "SKIL", "RNF34", "TNFRSF1A", "STK3", "BAX", "ARHGEF2", "STX4", "NF1", "PEA15")	Acute
GOBP_REGULATION_OF_XENOPHAGY	0.0164447	0.125285	0.828849	1.55545	99	8	c("NOD2", "RIPK2", "NOD1", "RNF31", "TBK1", "OPTN")	Acute
GOBP_SKIN_EPIDERMIS_DEVELOPMENT	0.0103785	0.0920009	0.584946	1.55518	84	53	c("TNF", "RBPJ", "SAV1", "EXT1", "RELA", "NOTCH1", "INHBA", "ZDHHC21", "AP3B1", "HDAC1", "LHX2", "ATP7A", "ACVR1B", "NSUN2", "NF1", "NSDHL", "TRPC4AP", "HDAC2")	Acute
GOBP_LEUKOCYTE_DIFFERENTIATION	0.000100422	0.00428377	0.502586	1.55505	0	408	c("CLEC4E", "TNF", "CCL3", "NFKBIZ", "IL12B", "NLRP3", "MALT1", "MMP14", "IRF7", "ST3GAL1", "ITGB8", "TNFSF9", "SYK", "IRF1", "RIPK2", "ZC3H12A", "SRC", "RSAD2", "IKZF1", "IFI16", "TLR2", "PTPRJ", "IL27", "IL1B", "RASGRP1", "SNX10", "SOCS1", "ADAM17", "TET2", "FAM20C", "LYN", "CSF1", "ITGA4", "GPR18", "JUNB", "CLEC4D", "RBPJ", "CEBPB", "TMEM176B", "SPN", "MMP9", "TMEM176A", "IL1A", "RELB", "SEMA4…	Acute
GOBP_NEGATIVE_REGULATION_OF_DEFENSE_RESPONSE_TO_VIRUS	0.0223638	0.15421	0.687328	1.55497	157	20	c("DHX58", "RIOK3", "NPLOC4", "FGL2", "ILRUN", "PPM1B", "HTRA1")	Acute
HALLMARK_HYPOXIA	0.0007346	0.014508	0.51947	1.55452	6	172	c("TNFAIP3", "SDC4", "CDKN1A", "LOX", "KLF7", "PIM1", "AMPD3", "CP", "PRDX5", "MAFF", "IER3", "CAV1", "ZFP36", "SLC2A1", "HMOX1", "RBPJ", "TGM2", "TIPARP", "IL6", "EXT1", "SAP30", "KLF6", "ISG20", "GBE1", "PPP1R15A", "GLRX", "NR3C1", "TES", "ERO1A", "WSB1", "PFKL", "CITED2", "HSPA5", "SERPINE1", "HK2", "HAS1", "NOCT", "AK4", "SIAH2", "P4HA1", "PGK1", "PLAUR", "ATP7A", "HDLBP", "PFKFB3", "BTG1", "…	Acute
BIOCARTA_STRESS_PATHWAY	0.0224549	0.154454	0.664775	1.55446	162	24	c("TNF", "NFKBIA", "NFKB1", "TANK", "TRAF2", "RELA", "IKBKG", "IKBKB", "TNFRSF1A", "CHUK", "MAPK8", "MAPK14")	Acute
GOBP_NEGATIVE_REGULATION_OF_SIGNAL_TRANSDUCTION_IN_ABSENCE_OF_LIGAND	0.021451	0.150304	0.659525	1.55428	156	25	c("TNF", "IL1B", "IL1A", "CX3CL1", "HSPA1A", "HSPA1B", "IL7")	Acute
GOBP_POSITIVE_REGULATION_OF_PROTEIN_LOCALIZATION_TO_EARLY_ENDOSOME	0.0172669	0.12938	0.828139	1.55412	104	8	c("DTX3L", "EZR", "MSN", "ROCK2", "RDX")	Acute
GOBP_FAT_SOLUBLE_VITAMIN_METABOLIC_PROCESS	0.023706	0.159387	0.679622	1.55404	168	21	c("TNF", "NFKB1", "GFI1")	Acute
REACTOME_INTERLEUKIN_23_SIGNALING	0.0172669	0.12938	0.828049	1.55395	104	8	c("IL12B", "JAK2", "TYK2", "STAT3")	Acute
GOBP_SECRETORY_GRANULE_LOCALIZATION	0.0214352	0.150279	0.764266	1.55393	137	12	c("RASGRP1", "PIK3CG", "USO1", "KIF5B")	Acute
GOBP_MICROGLIAL_CELL_MIGRATION	0.0172669	0.12938	0.828018	1.55389	104	8	c("CCL3", "CSF1", "CX3CL1", "STAP1")	Acute
GOBP_DETECTION_OF_BACTERIAL_LIPOPROTEIN	0.00449721	0.052931	0.950509	1.55386	24	4	c("TLR1", "TLR2", "TLR6")	Acute
GOBP_RESPONSE_TO_INTERLEUKIN_6	0.0175276	0.130941	0.641178	1.55377	131	29	c("JAK2", "NFKB1", "SRC", "PID1", "SPI1", "ST18", "IL6", "RELA", "GFI1", "STAT3", "PTPN2")	Acute
GOBP_POSITIVE_REGULATION_OF_LIPID_STORAGE	0.0219877	0.152833	0.710277	1.55341	149	17	c("C3", "EHD1", "NFKB1", "ZC3H12A", "IKBKE", "MSR1", "SREBF2")	Acute
GOBP_REGULATION_OF_NATURAL_KILLER_CELL_CHEMOTAXIS	0.00449721	0.052931	0.949969	1.55297	24	4	c("CCL3", "CCL4", "CCL2", "CCL7")	Acute
GOMF_CCR1_CHEMOKINE_RECEPTOR_BINDING	0.00449721	0.052931	0.949969	1.55297	24	4	c("CCL3", "CCL4", "CCL23", "CCL7")	Acute
GOBP_NEGATIVE_REGULATION_OF_MESENCHYMAL_CELL_APOPTOTIC_PROCESS	0.00858444	0.0807515	0.90897	1.55288	48	5	c("HIF1A", "PAX8")	Acute
GOBP_HYDROGEN_PEROXIDE_METABOLIC_PROCESS	0.0182467	0.134382	0.63729	1.55287	137	30	c("SOD2", "PRDX5", "CYBB", "PRDX1", "RAC2")	Acute
GOBP_POSITIVE_REGULATION_OF_NK_T_CELL_ACTIVATION	0.0175958	0.131052	0.827387	1.5527	106	8	c("IL12B", "JAK2", "TYK2", "IL18", "IL12A")	Acute
GOCC_PHOSPHATASE_COMPLEX	0.0125834	0.105555	0.602234	1.55251	99	43	c("NCK1", "PPP2R5A", "PPP1CB", "PPP1R15A", "PPP2R2A", "PPP1R12A", "PPP1R15B", "TOX4", "PPP2CA", "PPP2CB", "SHOC2", "PPP3CC", "PPP2R5B", "PPP2R1B", "PPP2R3A", "PPP4R1", "PPP4C", "PPP4R3A", "PPP3CB", "PPP1R10", "PPP2R1A", "PPP2R2D", "CTDNEP1", "PPP3R1", "CNEP1R1")	Acute
REACTOME_MITOTIC_G2_G2_M_PHASES	0.000627156	0.0131233	0.517055	1.55197	5	179	c("CDKN1A", "PSMA6", "PHLDA1", "PPP1CB", "CUL1", "PSME1", "PSMB10", "PSME2", "PSMD10", "PSMB8", "FBXW11", "PSMD11", "PPP2R2A", "PSMA5", "PPP1R12A", "PPP1R12B", "PSMA3", "DYNC1H1", "YWHAG", "PSMD7", "PSMD1", "PSMB9", "PSMA2", "TUBA4A", "PPP2CA", "PRKAR2B", "PSMC2", "HSP90AB1", "PSMB4", "PSME3", "PPP2CB", "PSMD6", "PSME4", "DYNC1I2", "PSMB7", "YWHAE", "PSMD14", "PSMB6", "RAB8A", "PSMC6", "PSMC1", "…	Acute
GOBP_REGULATION_OF_HEPATIC_STELLATE_CELL_ACTIVATION	0.00893483	0.0830318	0.908139	1.55146	50	5	c("PDGFRB", "GCLC", "RPS6KA1")	Acute
GOBP_BINDING_OF_SPERM_TO_ZONA_PELLUCIDA	0.0229679	0.15639	0.726271	1.55123	153	15	c("CCT8", "CCT3", "TCP1", "CCT2", "CCT5", "VDAC2", "ALDOA", "CCT4", "CCT7", "UBAP2L")	Acute
GOBP_LEUKOTRIENE_METABOLIC_PROCESS	0.0233029	0.158002	0.701294	1.55074	160	18	c("MAPKAPK2", "SYK", "TLR2", "ABCC1", "PLA2G4A")	Acute
GOMF_INTERLEUKIN_12_RECEPTOR_BINDING	0.012069	0.102695	0.87737	1.55062	69	6	c("IL12B", "JAK2", "IL12A")	Acute
GOBP_DENDRITIC_CELL_ANTIGEN_PROCESSING_AND_PRESENTATION	0.0179247	0.132699	0.826271	1.55061	108	8	c("NOD2", "NOD1", "CLEC4A", "FGL2", "SLC11A1", "CD74", "FCGR2B")	Acute
GOCC_COPII_VESICLE_COAT	0.0229679	0.15639	0.725942	1.55053	153	15	c("SEC24B", "TMED7", "SEC23B", "SAR1A", "SAR1B", "SEC13", "SEC24C", "SEC24A", "SEC31A", "SEC24D", "SEC23A", "KLHL12", "PEF1")	Acute
REACTOME_ACTIVATION_OF_GENE_EXPRESSION_BY_SREBF_SREBP	0.0124192	0.104662	0.60596	1.55034	97	41	c("HELZ2", "IDI1", "HMGCR", "CYP51A1", "SC5D", "HMGCS1", "FDPS", "FDFT1", "SQLE", "SREBF2", "MED1", "FASN", "TGS1", "MVD", "LSS", "CREBBP")	Acute
GOBP_PROTEIN_AUTO_ADP_RIBOSYLATION	0.0220565	0.152983	0.762497	1.55033	141	12	c("PARP12", "PARP10", "TIPARP", "PARP8", "PARP11")	Acute
BIOCARTA_COMP_PATHWAY	0.0219326	0.152635	0.790626	1.5503	137	10	c("C3", "CFB", "C1R")	Acute
GOBP_RESPONSE_TO_ORGANIC_CYCLIC_COMPOUND	0.00010003	0.00428377	0.497799	1.55004	0	631	c("ACOD1", "SLC7A11", "TNF", "CCL3", "CXCL10", "SOD2", "NFKBIA", "PDE4B", "CFLAR", "ACSL1", "MMP14", "LOX", "IFIH1", "DDX58", "NOD2", "IRAK3", "JAK2", "RIPK2", "PIM1", "NFKB1", "ZC3H12A", "SRC", "RAPGEF2", "STAT1", "TLR2", "PELI1", "ADORA2A", "IL1B", "PTGS2", "EZR", "DAXX", "CYBB", "GRAMD1A", "TET2", "ASS1", "CD38", "CAV1", "LYN", "IL1RN", "ZFP36", "IFIT1B", "MTHFR", "LARP1", "SDC1", "CEBPB", "IL…	Acute
GOMF_RNA_POLYMERASE_II_CORE_PROMOTER_SEQUENCE_SPECIFIC_DNA_BINDING	0.0225019	0.154586	0.716435	1.54994	151	16	c("STAT1", "CEBPB", "REST", "RELA", "HDAC1", "GTF2B", "GTF2A1")	Acute
GOBP_MODIFIED_AMINO_ACID_TRANSPORT	0.0234192	0.158324	0.662827	1.54991	169	24	c("SLC7A11", "SLC13A3", "ABCC1", "ABCC5", "ABCC4", "PDPN")	Acute
GOBP_T_CELL_DIFFERENTIATION	0.000311818	0.00798378	0.513873	1.5499	2	192	c("CLEC4E", "NFKBIZ", "IL12B", "NLRP3", "MALT1", "TNFSF9", "SYK", "IRF1", "RIPK2", "ZC3H12A", "RSAD2", "IL27", "IL1B", "RASGRP1", "SOCS1", "ADAM17", "GPR18", "CLEC4D", "SPN", "IL1A", "RELB", "SEMA4A", "BCL3", "IL4I1", "BATF", "SPI1", "IL6", "IL15", "LY9", "PRDM1", "PIK3R6", "PTPRC", "FGL2", "PNP", "HLA-G", "IL18", "CD83", "B2M", "NFKBID", "EGR1", "RC3H2", "FCER1G", "FOXP1", "RC3H1", "STAT3", "AP3…	Acute
GOBP_HEMATOPOIETIC_PROGENITOR_CELL_DIFFERENTIATION	0.00331785	0.0427464	0.538494	1.54987	29	103	c("PLEK", "TREX1", "HERC6", "CEBPD", "EIF2AK2", "ADAR", "BATF", "SPI1", "REST", "EXT1", "NFE2L2", "PTPN6", "PRRC2C", "PTPRC", "NOTCH1", "INHBA", "RRS1", "CITED2", "SBDS", "KDR", "AP3B1", "DPF2", "TENT2", "SRF", "TGFB1", "YTHDF2", "PSEN1", "AGPAT5", "HSPA9", "METTL3", "ATF2")	Acute
REACTOME_SIGNAL_REGULATORY_PROTEIN_FAMILY_INTERACTIONS	0.0229008	0.156259	0.749431	1.54971	149	13	c("SRC", "PTPN6", "FYB1", "CD47", "PTPN11", "SKAP2", "PTK2B")	Acute
GOBP_PROSTAGLANDIN_TRANSPORT	0.023953	0.16043	0.737246	1.54961	158	14	c("PTGES", "SLCO3A1", "IL1B", "NOS2", "IL1A", "PLA2G4A", "ABCC4")	Acute
GOBP_COMPLEMENT_RECEPTOR_MEDIATED_SIGNALING_PATHWAY	0.0222864	0.154092	0.803219	1.54916	138	9	c("FPR2", "FPR1", "CMKLR1", "C5AR1")	Acute
GOBP_NEGATIVE_REGULATION_OF_EPITHELIAL_CELL_APOPTOTIC_PROCESS	0.0190401	0.13813	0.635696	1.54899	143	30	c("ICAM1", "TNFAIP3", "CFLAR", "HMOX1", "NFE2L2", "NUPR1", "SERPINE1", "KDR", "IL10", "SRSF6", "KRIT1", "PDPK1")	Acute
GOBP_NEUROMUSCULAR_JUNCTION_DEVELOPMENT	0.0170404	0.128629	0.61377	1.54884	132	37	c("PPFIBP2", "AGRN", "GPHN", "APP", "CRKL", "PPFIBP1", "SIX1", "CACNB3", "RER1", "AFG3L2", "DVL1")	Acute
GOMF_UBIQUITIN_LIKE_PROTEIN_LIGASE_BINDING	0.000304507	0.00786452	0.505562	1.54858	2	280	c("NFKBIA", "TNFRSF1B", "CDKN1A", "TRAF1", "DDX58", "SQSTM1", "STAT1", "DTX3L", "PARP9", "IKBKE", "DAXX", "UBE2L6", "CD40", "LYN", "USP25", "TANK", "HIF1A", "RFFL", "CEBPB", "ISG15", "CCDC50", "TRIB1", "RNF31", "KDM4A", "CUL1", "TRAF2", "VCL", "RELA", "NPLOC4", "TNFRSF14", "VCP", "PML", "BCL10", "PSMA3", "HSPA5", "MDM2", "PRR5L", "DNAJA1", "TRIOBP", "IKBKG", "ACTG1", "YWHAZ", "PSMD1", "UBE2J1", "…	Acute
REACTOME_PLATELET_SENSITIZATION_BY_LDL	0.023242	0.157792	0.715802	1.54857	156	16	c("PPP2R5A", "PTPN6", "PLA2G4A", "PPP2CA", "PTPN11", "PPP2CB", "PPP2R5B", "FGR", "PPP2R1B", "MAPK14", "PPP2R1A")	Acute
GOBP_G_PROTEIN_COUPLED_RECEPTOR_SIGNALING_PATHWAY	0.000100241	0.00428377	0.499576	1.54852	0	454	c("CCL18", "CCL3", "CCL3L1", "CCL3L3", "CXCL10", "CCL4", "FPR2", "FPR1", "C3", "PDE4B", "SLC39A14", "JAK2", "PLEK", "HCAR2", "HCAR3", "SRC", "RAPGEF2", "MET", "PIK3R5", "CALCRL", "ADORA2A", "ADGRL2", "FZD1", "EZR", "LPAR1", "AGRN", "ADGRE1", "MARCO", "DGKH", "CCRL2", "GPR85", "CAV1", "ADGRG6", "GNG12", "GPR18", "RAC2", "TGM2", "CCL15", "CCL23", "PIK3CG", "AGTRAP", "CCL2", "PIK3R6", "PTPN6", "PDGF…	Acute
GOBP_NEGATIVE_REGULATION_OF_LYMPHOCYTE_ACTIVATION	0.00298375	0.0398179	0.537072	1.5483	26	106	c("CD274", "TNFAIP3", "SDC4", "MNDA", "IRF1", "ZC3H12A", "TARM1", "PELI1", "ADORA2A", "SOCS1", "SAMSN1", "LYN", "CEBPB", "SPN", "IL4I1", "PTPN6", "FGL2", "TNFRSF14", "HLA-F", "HLA-G", "INHBA", "AXL", "LST1", "RC3H2", "PAG1", "RC3H1", "PTPN2", "CD74", "FGR", "IL10", "ID2")	Acute
GOBP_RESPONSE_TO_LEUKEMIA_INHIBITORY_FACTOR	0.00556522	0.0613793	0.556291	1.54817	47	76	c("ICAM1", "SOCS3", "NRP2", "SNX10", "EXT1", "B3GNT2", "MAT2A", "PML", "HK2", "PDCD10", "PTP4A3", "TRIM25", "GCLM", "VEGFC", "EEF1E1", "CACYBP", "ARID5B", "SRSF3", "TLE4", "SMARCA5", "RNMT", "BCAT2", "PFKP", "MTF2", "UBXN2A")	Acute
GOBP_VIRAL_GENE_EXPRESSION	0.00486701	0.0554478	0.54598	1.54814	42	89	c("CCL3", "CCL4", "ST3GAL1", "TRIM21", "PARP9", "ZFP36", "ST3GAL3", "PARP10", "DENR", "REST", "MGAT4A", "TRIM13", "MGAT4B", "CSDE1", "CSNK1A1", "MON1B", "HDAC1", "GTF2B", "HPN", "EIF3A", "EIF3B", "FURIN", "CANX", "MAN2A1", "GSK3A", "CCNT1", "ST3GAL4", "TARDBP", "SMARCA4", "EIF3D", "SSB", "CCNT2", "CHD1", "PRMT1", "SNW1")	Acute
GOBP_REGULATION_OF_OXIDOREDUCTASE_ACTIVITY	0.00666511	0.0683396	0.559846	1.54806	56	72	c("TNF", "NOD2", "NFKB1", "GCH1", "IL1B", "NOD1", "CAV1", "HIF1A", "IL1A", "ATP2B4", "GFI1", "ZDHHC21", "SLAMF8")	Acute
GOBP_NEGATIVE_REGULATION_OF_MORPHOGENESIS_OF_AN_EPITHELIUM	0.00018577	0.00590624	0.996404	1.54787	0	3	c("TNF", "WNT5A")	Acute
GOBP_RNA_SPLICING_VIA_TRANSESTERIFICATION_REACTIONS	0.000203791	0.00614568	0.506603	1.5478	1	259	c("REST", "RBM7", "NUP98", "TRA2A", "TRA2B", "MBNL2", "WTAP", "PRDX6", "HSPA8", "PRPF40A", "SF1", "TGS1", "RBM25", "PRPF38A", "KHDRBS1", "SFPQ", "FMR1", "SF3B3", "ZBTB7A", "SRSF2", "DDX5", "RBM3", "SRSF3", "SNU13", "YTHDC1", "BUD31", "RAVER1", "MAGOHB", "SF3B1", "SRSF6", "RBMXL1", "HNRNPK", "HNRNPM", "SRRM2", "DDX1", "STRAP", "SF3B6", "FXR1", "U2AF2", "SRSF4", "SRSF10", "DDX39A", "CELF1", "SRRM1"…	Acute
GOBP_PLATELET_ACTIVATING_FACTOR_METABOLIC_PROCESS	0.0124138	0.104662	0.87564	1.54757	71	6	c("LPCAT2", "PLA2G7", "PLA2G4A", "PAFAH1B1")	Acute
GOBP_CELLULAR_RESPONSE_TO_OXYGEN_CONTAINING_COMPOUND	0.0001	0.00428377	0.495304	1.54706	0	851	c("ACOD1", "TNF", "CCL3", "CXCL10", "SOD2", "FPR2", "IL12B", "ICAM1", "NLRP3", "CMPK2", "NFKBIA", "SOCS3", "CD274", "TNFAIP3", "MALT1", "PDE4B", "CFLAR", "TNFRSF1B", "NOD2", "SLC39A14", "IRGM", "CD14", "JAK2", "KLF7", "RIPK2", "PIM1", "NFKB1", "HCK", "TREX1", "ZC3H12A", "NAMPT", "SRC", "RAPGEF2", "MET", "STAT1", "TNIP1", "IRAK2", "CALCRL", "TLR2", "MTDH", "GCH1", "IL1B", "PRDX5", "NOD1", "PTGS2",…	Acute
BIOCARTA_PS1_PATHWAY	0.0225225	0.154641	0.760891	1.54706	144	12	c("FZD1", "ADAM17", "RBPJ", "NOTCH1", "PSEN1")	Acute
GOBP_ACUTE_INFLAMMATORY_RESPONSE_TO_ANTIGENIC_STIMULUS	0.0244049	0.1624	0.735856	1.54669	161	14	c("C3", "EXT1", "HLA-E", "SELENOS", "FCGR2B", "IL20RB")	Acute
GOBP_POSITIVE_REGULATION_OF_MONOCYTE_CHEMOTACTIC_PROTEIN_1_PRODUCTION	0.0230451	0.156829	0.788708	1.54654	144	10	c("NOD2", "SYK", "OAS3", "IL1B", "MCOLN2", "OAS1")	Acute
GOBP_NEGATIVE_REGULATION_OF_CYSTEINE_TYPE_ENDOPEPTIDASE_ACTIVITY	0.00879069	0.0821889	0.56732	1.54629	73	64	c("TNF", "BIRC3", "SRC", "IFI16", "ADORA2A", "PRDX5", "PTGS2", "RFFL", "MMP9", "CD44", "DNAJB6", "RAF1", "RNF34", "SIAH2", "USP47", "BIRC2", "PLAUR")	Acute
REACTOME_INTERLEUKIN_15_SIGNALING	0.0235114	0.158686	0.747654	1.54604	153	13	c("IL15", "IL2RG", "IL15RA", "STAT5A", "STAT3", "JAK1", "SOS1", "SHC1")	Acute
GOBP_REGULATION_OF_EXTRACELLULAR_MATRIX_CONSTITUENT_SECRETION	0.0169605	0.128262	0.848627	1.54597	100	7	c("TNFRSF1B", "RIC1", "NOTCH1", "TNFRSF1A")	Acute
GOBP_HYALURONAN_METABOLIC_PROCESS	0.0249115	0.164801	0.683105	1.54542	175	20	c("NFKB1", "IL1B", "CEMIP2", "IL15", "ABCC5", "CD44", "HAS1", "TGFB1", "CLTC")	Acute
GOBP_T_HELPER_1_CELL_DIFFERENTIATION	0.0241303	0.161095	0.714291	1.5453	162	16	c("RIPK2", "IL27", "SPN", "RELB", "SEMA4A", "IL4R", "TNFSF4", "MTOR", "ANXA1")	Acute
GOBP_T_CELL_ANTIGEN_PROCESSING_AND_PRESENTATION	0.0131034	0.10806	0.874312	1.54522	75	6	c("ICAM1", "TREX1")	Acute
GOBP_VISUAL_BEHAVIOR	0.0175597	0.130992	0.6158	1.54465	135	36	c("SLC7A11", "HIF1A", "HMGCR", "MECP2", "ITGB1", "APP", "ABCA7")	Acute
GOBP_REGULATION_OF_URINE_VOLUME	0.0253088	0.166369	0.73479	1.54445	167	14	c("ADORA2A", "MLLT6", "EDNRB", "ADM", "EDN1")	Acute
GOBP_NEGATIVE_REGULATION_OF_PRODUCTION_OF_MIRNAS_INVOLVED_IN_GENE_SILENCING_BY_MIRNA	0.0236809	0.159387	0.787614	1.54439	148	10	c("TNF", "ZC3H12A", "TGFB1")	Acute
REACTOME_SIGNALING_BY_KIT_IN_DISEASE	0.0251946	0.166217	0.682626	1.54433	177	20	c("JAK2", "SRC", "STAT1", "LYN", "PIK3R1", "STAT5A", "STAT3")	Acute
GOBP_IMMUNE_SYSTEM_DEVELOPMENT	0.00010001	0.00428377	0.495045	1.54431	0	730	c("ACOD1", "CLEC4E", "TNF", "CCL3", "NFKBIZ", "SOD2", "IL12B", "NLRP3", "NFKBIA", "CD274", "TNFAIP3", "MALT1", "MMP14", "LOX", "IRF7", "ST3GAL1", "IRAK3", "JAK2", "PLEK", "ITGB8", "TNFSF9", "LMO4", "SYK", "IRF1", "RIPK2", "PIM1", "TREX1", "HERC6", "ZC3H12A", "SRC", "RSAD2", "NFKB2", "STAT1", "CEBPD", "IKZF1", "IFI16", "TLR2", "EIF2AK2", "PTPRJ", "IL27", "CLEC5A", "IL1B", "RASGRP1", "SNX10", "SOCS…	Acute
GOBP_MICROVILLUS_ORGANIZATION	0.0241216	0.161095	0.670757	1.54406	172	22	c("RAPGEF2", "EZR", "RAP1B", "FSCN1", "RAP2B", "RAP2C", "PTPN11")	Acute
GOBP_MONONUCLEAR_CELL_DIFFERENTIATION	0.000202409	0.00613408	0.502726	1.54398	1	313	c("CLEC4E", "NFKBIZ", "IL12B", "NLRP3", "MALT1", "MMP14", "IRF7", "ST3GAL1", "ITGB8", "TNFSF9", "SYK", "IRF1", "RIPK2", "ZC3H12A", "RSAD2", "IKZF1", "IFI16", "PTPRJ", "IL27", "IL1B", "RASGRP1", "SOCS1", "ADAM17", "LYN", "CSF1", "ITGA4", "GPR18", "CLEC4D", "RBPJ", "CEBPB", "TMEM176B", "SPN", "TMEM176A", "IL1A", "RELB", "SEMA4A", "BCL3", "IL4I1", "BATF", "SPI1", "IL6", "IL15", "LY9", "AZI2", "BATF2…	Acute
REACTOME_A_TETRASACCHARIDE_LINKER_SEQUENCE_IS_REQUIRED_FOR_GAG_SYNTHESIS	0.0239104	0.160236	0.65509	1.54383	174	25	c("SDC4", "VCAN", "AGRN", "SDC1", "XYLT2")	Acute
GOBP_COMPLEMENT_DEPENDENT_CYTOTOXICITY	0.0192403	0.139254	0.822609	1.54374	116	8	c("C3", "CD55", "HSP90AB1", "IL10")	Acute
GOBP_POSITIVE_REGULATION_OF_NATURAL_KILLER_CELL_MEDIATED_CYTOTOXICITY	0.0246085	0.163313	0.722557	1.5433	164	15	c("IL12B", "RASGRP1", "PVR", "HLA-E", "HLA-F", "IL12A", "NECTIN2", "VAV1", "AP1G1")	Acute
GOMF_CADHERIN_BINDING	0.000101307	0.00428377	0.503093	1.54326	0	296	c("EHD1", "FNBP1L", "VASP", "SRC", "STAT1", "PTPRJ", "EZR", "FMNL2", "RAB10", "EIF4G2", "FLNB", "CEMIP2", "LAD1", "LARP1", "PRDX1", "LRRC59", "ZC3HAV1", "NCK1", "SLC3A2", "ABI1", "PTPN1", "EIF5", "FSCN1", "VCL", "TES", "HSPA5", "CCT8", "DBNL", "SWAP70", "COBLL1", "ASAP1", "CLINT1", "GOLGA3", "YWHAZ", "RARS1", "PRDX6", "ITGB1", "IST1", "HSPA8", "MARK2", "USO1", "PTPN11", "FASN", "CHMP4B", "TRIM25"…	Acute
GOBP_PLATELET_ACTIVATION	0.00424344	0.0509876	0.53935	1.54231	37	97	c("SLC7A11", "JAK2", "PLEK", "SYK", "SRC", "DGKH", "CD40", "LYN", "PRKCD", "PIK3CG", "IL6", "PTPN6", "VCL", "RAP2B", "ACTB", "PLA2G4A", "AXL", "ACTG1", "STXBP1", "FCER1G", "PDPN", "FLNA", "METAP1", "STXBP3", "SRF", "GNA13", "MYL12A", "VAV1", "EMILIN2")	Acute
GOBP_POSITIVE_REGULATION_OF_EXECUTION_PHASE_OF_APOPTOSIS	0.0137931	0.111213	0.872639	1.54226	79	6	c("ZC3H12A", "TP53")	Acute
GOBP_MEMBRANE_TO_MEMBRANE_DOCKING	0.0096356	0.0873022	0.902679	1.54213	54	5	c("ICAM1", "EZR", "MSN", "ROCK1", "VCAM1")	Acute
GOBP_REGULATION_OF_MACROPHAGE_DIFFERENTIATION	0.0246056	0.163313	0.697293	1.54189	169	18	c("CSF1", "TRIB1", "HCLS1", "INHBA", "PTPN2", "ID2", "LIF", "TGFB1", "HSF1")	Acute
GOBP_REGULATION_OF_LEUKOCYTE_DIFFERENTIATION	0.000207061	0.00619872	0.509374	1.54131	1	208	c("TNF", "CCL3", "NFKBIZ", "IL12B", "NLRP3", "MALT1", "MMP14", "IRF7", "TNFSF9", "SYK", "IRF1", "RIPK2", "ZC3H12A", "IL27", "RASGRP1", "SOCS1", "LYN", "CSF1", "CEBPB", "TMEM176B", "TMEM176A", "TRIB1", "HCLS1", "IL4I1", "IL15", "PRDM1", "PIK3R6", "PTPN6", "NOTCH2", "PTPRC", "MITF", "PIK3R1", "FGL2", "PNP", "HLA-B", "HLA-G", "IL18", "TLR3", "INHBA", "IL15RA", "CD83", "SLAMF8", "AXL", "NFKBID", "RC3…	Acute
GOBP_POSITIVE_REGULATION_OF_OXIDOREDUCTASE_ACTIVITY	0.0136763	0.110706	0.595859	1.54124	108	44	c("TNF", "NOD2", "GCH1", "IL1B", "NOD1", "HIF1A")	Acute
GOBP_GROWTH_HORMONE_RECEPTOR_SIGNALING_PATHWAY_VIA_JAK_STAT	0.0195692	0.141142	0.821251	1.54119	118	8	c("JAK2", "LYN", "PTPN1", "STAT5A", "STAT3")	Acute
GOBP_REGULATION_OF_TUMOR_NECROSIS_FACTOR_MEDIATED_SIGNALING_PATHWAY	0.0184996	0.136055	0.608273	1.54088	144	38	c("TNFAIP3", "SYK", "ADAM17", "RFFL", "SPPL2A", "CASP1", "TRAF2", "IKBKB", "TNFRSF1A", "PPP2CB", "HSPA1A", "HSPA1B", "PTPN2", "UBE2K")	Acute
GOBP_REGULATION_OF_CARDIAC_MUSCLE_CELL_ACTION_POTENTIAL_INVOLVED_IN_REGULATION_OF_CONTRACTION	0.0137931	0.111213	0.871736	1.54067	79	6	c("CAV1", "ATP2A2", "HCN4", "RANGRF")	Acute
GOCC_NUCLEAR_PORE	0.00594267	0.0643314	0.555485	1.54038	50	74	c("KPNA3", "NUP98", "MVP", "AGFG1", "RANBP2", "CHMP4B", "BICD2", "PARP11", "KPNB1", "EIF5A", "EIF5AL1", "NUP153", "TPR", "NUP54", "RANBP1", "NUP88", "XPO4", "NUP58", "KPNA1", "SEH1L", "DDX19B", "NXF1", "SEC13", "IPO7", "CHMP2B", "POM121", "POM121C", "CHMP2A", "NUP160", "RANBP3")	Acute
GOBP_ODONTOGENESIS	0.0101517	0.0909732	0.56772	1.54031	84	62	c("SRC", "SNX10", "FAM20C", "CSF1", "SDC1", "INHBA", "SERPINE1", "HDAC1", "HTRA1", "ID3", "ADM", "BAX", "EDN1", "TCIRG1", "RHOA", "BCOR", "ATF2", "HDAC2", "ZNF22", "WNT6", "TRAF6", "SLC4A2", "ACVR2A")	Acute
GOCC_SMALL_SUBUNIT_PROCESSOME	0.0185926	0.136331	0.614019	1.54019	143	36	c("UTP20", "DCAF13", "UTP11", "SNU13", "NOP58", "NOL10", "WDR36", "NOP14", "UTP4", "NOP56", "EMG1", "PWP2", "HEATR1", "MPHOSPH10", "UTP18", "FBL", "UTP6", "UTP25", "RRP9", "IMP4", "UTP23", "NOC4L", "TBL3", "NOL6", "KRR1")	Acute
REACTOME_METABOLISM_OF_STEROIDS	0.00364964	0.0459882	0.535082	1.54005	32	103	c("HELZ2", "OSBPL3", "IDI1", "HMGCR", "STARD5", "CH25H", "CYP51A1", "HSD17B7", "SC5D", "INSIG1", "HMGCS1", "HSD17B12", "FDPS", "SEC24B", "FDFT1", "SQLE", "STARD3", "SREBF2", "MSMO1", "MED1", "FASN", "STARD4", "TGS1", "KPNB1", "MVD")	Acute
GOBP_REGULATION_OF_IMMATURE_T_CELL_PROLIFERATION	0.0103364	0.0917595	0.901453	1.54003	58	5	c("RIPK2", "IL1B", "IL1A")	Acute
GOBP_POSITIVE_REGULATION_OF_CELLULAR_AMIDE_METABOLIC_PROCESS	0.00128673	0.021807	0.523019	1.53987	11	138	c("TNF", "NOD2", "TENT4A", "EIF4G2", "GSAP", "LARP1", "SERP1", "PRKCD", "BCL3", "IL6", "NCK1", "NFE2L2", "RELA", "PPP1R15A", "EIF6", "YTHDF1", "CSDE1", "POLDIP3", "LARP4B", "ELAVL1", "EIF4G1", "KHDRBS1", "EIF5A", "EIF5AL1", "FMR1", "RBM3", "LARP4", "HNRNPD", "PTAFR", "EIF3C", "YTHDF2", "FXR1", "CNBP", "GSK3A", "TENT4B", "PICALM", "YBX3", "RHOA", "EIF2S3", "EIF2S3B", "METTL3", "PIWIL2", "EPHA4", "…	Acute
REACTOME_ERYTHROPOIETIN_ACTIVATES_PHOSPHOINOSITIDE_3_KINASE_PI3K	0.0244755	0.162694	0.785207	1.53968	153	10	c("JAK2", "PIK3R5", "LYN", "PIK3CG", "PIK3R1")	Acute
GOCC_MHC_PROTEIN_COMPLEX	0.0259508	0.168852	0.720826	1.5396	173	15	c("HLA-A", "HLA-B", "HLA-C", "HLA-E", "HLA-F", "HLA-G", "B2M", "HLA-DQB1", "CD74")	Acute
GOMF_MHC_CLASS_I_PROTEIN_BINDING	0.0245802	0.163301	0.744481	1.53948	160	13	c("TAP1", "TAPBP", "TAP2", "HLA-E", "VCP", "ATP5F1B", "ATP5F1A", "TUBB4B")	Acute
GOMF_ZINC_ION_TRANSMEMBRANE_TRANSPORTER_ACTIVITY	0.0257587	0.168487	0.711594	1.53947	173	16	c("SLC39A14", "SLC39A13", "SLC39A1", "SLC39A4", "SLC30A6", "SLC30A1", "SLC39A7")	Acute
GOCC_SPECIFIC_GRANULE_MEMBRANE	0.00703819	0.0705326	0.551301	1.53934	60	78	c("FPR2", "TNFRSF1B", "ITGAL", "TARM1", "PTPRJ", "CLEC5A", "CYBB", "CLEC4D", "HVCN1", "RAP2B", "UBR4", "CD47", "OLR1", "VAMP8", "CMTM6", "ITGAV", "PLAUR", "TMEM30A", "CLEC12A")	Acute
GOMF_CELL_ADHESION_MOLECULE_BINDING	0.000100261	0.00428377	0.496522	1.53926	0	461	c("ICAM1", "EHD1", "MMP14", "FNBP1L", "ITGAL", "VASP", "ITGB8", "SYK", "SRC", "STAT1", "PTPRJ", "IL1B", "DST", "EZR", "ADAM17", "FMNL2", "RAB10", "EIF4G2", "FLNB", "LCP1", "LYN", "CEMIP2", "LAD1", "LARP1", "ITGA4", "PVR", "PRDX1", "ISG15", "LRRC59", "ZC3HAV1", "NCK1", "SLC3A2", "ABI1", "PTPN1", "PTPN6", "MSN", "CX3CL1", "EIF5", "NINJ1", "FSCN1", "VCL", "CD200", "PLPP3", "TES", "CD47", "HSPA5", "C…	Acute
GOMF_K63_LINKED_POLYUBIQUITIN_MODIFICATION_DEPENDENT_PROTEIN_BINDING	0.0268632	0.17217	0.658267	1.53925	194	24	c("TNFAIP3", "SQSTM1", "IKBKE", "PARP10", "RNF31", "NPLOC4", "TAB2", "IKBKG")	Acute
GOBP_MATURATION_OF_SSU_RRNA	0.0147698	0.116791	0.589028	1.5385	118	47	c("RIOK3", "RRS1", "SRFBP1", "UTP20", "DCAF13", "SNU13", "RCL1", "TSR1", "NOL10", "NOP14", "UTP4", "PWP2", "HEATR1", "NOL11", "BYSL", "RIOK2", "UTP6", "UTP25", "UTP23", "KRI1", "TBL3", "DHX37", "TSR2", "NOB1", "NGDN", "BMS1", "WDR46")	Acute
GOBP_EXTRACELLULAR_EXOSOME_ASSEMBLY	0.0146552	0.116045	0.870381	1.53827	84	6	c("SDC4", "SDC1", "TSG101", "STAM")	Acute
GOBP_PEPTIDYL_TYROSINE_MODIFICATION	0.000304599	0.00786452	0.502287	1.53819	2	278	c("TNF", "IL12B", "SOCS3", "PARP14", "NOD2", "JAK2", "SYK", "RIPK2", "HCK", "SRC", "MET", "PARP9", "EIF2AK2", "PTPRJ", "SOCS1", "ADAM17", "SAMSN1", "CD40", "CAV1", "DYRK2", "LYN", "PRKCD", "SH3BP5", "NCF1", "HCLS1", "IL6", "IL15", "ABI1", "PTPN1", "PTPN6", "PDGFRB", "STAP1", "CD44", "PTPRC", "RAP2B", "TPST1", "MVP", "TNFRSF14", "TYK2", "IL18", "RICTOR", "CAMKK2", "RAP2C", "CLCF1", "IL12A", "AXL",…	Acute
GOBP_REGULATION_OF_TUBE_SIZE	0.00551217	0.0608813	0.548161	1.53801	47	81	c("TNF", "SOD2", "ADORA2A", "GCH1", "PTGS2", "CD38", "CAV1", "DOCK4", "EXT1", "CYSLTR1", "EDNRB", "ZDHHC21", "GCLC", "GCLM", "P2RY2", "TRPM4", "ROCK1", "HTR2A", "ADORA2B", "ADM", "RAP1GDS1", "EDN1", "RHOA")	Acute
GOBP_SIGNALING_RECEPTOR_LIGAND_PRECURSOR_PROCESSING	0.0257948	0.168487	0.667986	1.53768	184	22	c("CASP1", "PLA2G7", "ERO1A", "CTSZ", "SLC30A6", "FURIN", "PCSK7")	Acute
GOBP_MRNA_TRANSPORT	0.00320124	0.0417246	0.532471	1.53767	28	109	c("ZFP36", "IGF2BP2", "NUP98", "MVP", "AGFG1", "RANBP2", "POLDIP3", "ZC3H11A", "ZC3H11B", "BICD2", "PARP11", "SMG7", "AHCTF1", "EIF5A", "EIF5AL1", "FMR1", "NUP153", "SRSF3", "TPR", "NUP54", "YTHDC1", "SMG5", "CHTOP", "NUP88", "SMG1", "NUP58", "NSUN2", "SUPT6H", "SEH1L", "THOC2", "DDX39A", "DDX19B", "NXF1", "FYTTD1", "THOC1", "SEC13", "SRSF1", "HSF1", "HNRNPA3", "POM121", "POM121C", "HNRNPA2B1", "…	Acute
GOBP_MANGANESE_ION_TRANSPORT	0.0278822	0.176382	0.768635	1.53742	177	11	c("SLC39A14", "SLC11A2", "ATP2C1", "SLC11A1", "ATP13A1", "TMEM165")	Acute
GOBP_NEGATIVE_REGULATION_OF_NIK_NF_KAPPAB_SIGNALING	0.0271762	0.17351	0.679404	1.53705	191	20	c("NLRP3", "ZC3H12A", "IFI35", "SPI1", "RELA", "NMI", "PPM1B")	Acute
REACTOME_P75NTR_RECRUITS_SIGNALLING_COMPLEXES	0.0252702	0.166369	0.783496	1.53632	158	10	c("SQSTM1", "RIPK2", "MYD88", "IKBKB", "TRAF6", "UBC", "UBB")	Acute
REACTOME_TNFR1_INDUCED_PROAPOPTOTIC_SIGNALING	0.0251908	0.166217	0.742779	1.53596	164	13	c("TNF", "TNFAIP3", "TRAF2", "TNFRSF1A")	Acute
GOCC_MHC_CLASS_I_PEPTIDE_LOADING_COMPLEX	0.0212136	0.14915	0.818432	1.5359	128	8	c("TAP1", "TAPBP", "TAP2", "HLA-A", "B2M", "CALR")	Acute
REACTOME_DISEASES_OF_SIGNAL_TRANSDUCTION_BY_GROWTH_FACTOR_RECEPTORS_AND_SECOND_MESSENGERS	0.000100756	0.00428377	0.497394	1.53585	0	371	c("CDKN1A", "RNF213", "SQSTM1", "JAK2", "PIM1", "SRC", "TPM4", "MET", "STAT1", "TENT4A", "DUSP16", "BCL2A1", "ADAM17", "LYN", "PSMA6", "JUNB", "RBPJ", "CEBPB", "RAC2", "PIK3AP1", "SPRED1", "AGTRAP", "ZC3HAV1", "RAP1B", "PPP2R5A", "MSN", "PDGFRB", "PPP1CB", "CUL1", "PTPN12", "JAG1", "PSME1", "VCL", "ETV6", "PIK3R1", "PSMB10", "PSME2", "RAF1", "CALM1", "BRAF", "NOTCH1", "PSMD10", "VCP", "RHOG", "PS…	Acute
HALLMARK_PROTEIN_SECRETION	0.00635137	0.0665083	0.542091	1.53557	55	88	c("DST", "CTSC", "CLN5", "M6PR", "SGMS1", "ARCN1", "USO1", "ATP6V1H", "RAB5A", "AP2B1", "AP3B1", "STX12", "ARF1", "ATP7A", "ARFGEF1", "DNM1L", "AP3S1", "ARFGAP3", "TMED2", "VAMP3", "COPB1", "CLTC", "RAB2A", "AP1G1", "BNIP3", "COG2", "STX7", "SNX2", "YIPF6", "LMAN1", "GOSR2", "TMX1", "SEC31A", "SEC24D", "RER1", "AP2M1", "COPB2", "MAPK1", "NAPG", "EGFR", "COPE", "VPS4B", "SEC22B", "RAB22A", "SCAMP1…	Acute
GOBP_ORGANELLE_INHERITANCE	0.0254962	0.166953	0.742486	1.53535	166	13	c("PLK3", "VCPIP1", "PDCD10", "YWHAZ", "MAP2K1", "MAP2K2", "MAPK1")	Acute
REACTOME_INTERLEUKIN_6_FAMILY_SIGNALING	0.0277064	0.175812	0.685963	1.53524	193	19	c("SOCS3", "JAK2", "STAT1", "IL6", "TYK2", "CLCF1", "PTPN11", "STAT3", "CBL", "LIF")	Acute
GOBP_G_PROTEIN_COUPLED_RECEPTOR_SIGNALING_PATHWAY_INVOLVED_IN_HEART_PROCESS	0.0253184	0.166369	0.755061	1.53521	162	12	c("PDE4B", "SRC", "CAV1", "ATP2B4", "CDC42", "EDN1")	Acute
GOBP_INTERLEUKIN_18_PRODUCTION	0.025974	0.168871	0.795658	1.53458	161	9	c("TNF", "NOD2", "TLR2", "GBP5", "IL10")	Acute
GOBP_HETEROPHILIC_CELL_CELL_ADHESION_VIA_PLASMA_MEMBRANE_CELL_ADHESION_MOLECULES	0.0213925	0.15015	0.614273	1.53445	164	35	c("ICAM1", "ITGAL", "PVR", "VCAM1")	Acute
REACTOME_SIGNALING_BY_FLT3_ITD_AND_TKD_MUTANTS	0.0275685	0.175446	0.73	1.53438	182	14	c("CDKN1A", "PIM1", "PIK3R1", "PTPN11", "STAT5A", "NRAS", "PIK3CA", "SOS1")	Acute
GOBP_IMMUNE_RESPONSE_TO_TUMOR_CELL	0.027091	0.173165	0.709241	1.53438	182	16	c("IL12B", "CD274", "PVR", "IL4I1", "HLA-A", "IL12A", "AHR", "NECTIN2")	Acute
GOCC_PROTEASOME_REGULATORY_PARTICLE_BASE_SUBCOMPLEX	0.0261344	0.169241	0.795553	1.53437	162	9	c("PSMD1", "PSMC2", "PSMC6", "PSMC1", "PSMC5", "PSMC4", "PSMD4", "PSMD2", "PSMC3")	Acute
GOMF_OMEGA_PEPTIDASE_ACTIVITY	0.00565739	0.0621278	0.540794	1.53423	49	90	c("TNFAIP3", "USP18", "ZC3H12A", "USP25", "TANK", "ZUP1", "USP12", "VCPIP1", "OTUD5", "USP53", "OTUD4", "USP47", "PSMD14", "USP42", "USP14", "USP10", "USP7", "USP31", "USP15", "USP34", "USP32", "USP6", "USP24", "USP16", "USP21", "USP3", "USP39", "MINDY3", "USP40", "UFD1", "CYLD", "USP4")	Acute
GOBP_POSITIVE_REGULATION_OF_ACTIN_FILAMENT_DEPOLYMERIZATION	0.025747	0.168487	0.782419	1.53421	161	10	c("PLEK", "WDR1", "DSTN")	Acute
REACTOME_EPHA_MEDIATED_GROWTH_CONE_COLLAPSE	0.0295974	0.182266	0.670926	1.53416	210	21	c("SRC", "LYN", "ROCK1", "EFNA2", "RHOA", "EPHA4", "ROCK2", "MYH9")	Acute
GOBP_COLLAGEN_ACTIVATED_SIGNALING_PATHWAY	0.0288221	0.179558	0.766978	1.53411	183	11	c("JAK2", "SYK", "COL4A2")	Acute
GOCC_ENDOCYTIC_VESICLE_MEMBRANE	0.00137566	0.0228412	0.515621	1.53399	12	156	c("CLEC4E", "IRGM", "RAB11FIP1", "TLR1", "TLR2", "TAP1", "CYBB", "RAB10", "MARCO", "CAV1", "LYN", "RAC2", "HVCN1", "LDLR", "MSR1", "TAPBP", "RAB20", "SCARF1", "TAP2", "M6PR", "TLR6", "HLA-A", "HLA-B", "HLA-C", "HLA-E", "HLA-F", "HLA-G", "MDM2", "B2M", "VAMP8", "INPP5B", "SLC11A1", "RAB5A", "HLA-DQB1", "CSF3R", "AP2B1", "RAB8A", "CD74")	Acute
GOBP_GLIAL_CELL_MIGRATION	0.0153137	0.118776	0.588764	1.53296	122	46	c("CCL3", "MMP14", "CSF1", "CCL2", "CX3CL1", "STAP1", "SRGAP2", "SRGAP2C", "SYNE2", "PAFAH1B1", "CRKL", "RTN4")	Acute
GOBP_POSITIVE_REGULATION_OF_NATURAL_KILLER_CELL_MEDIATED_IMMUNITY	0.0257989	0.168487	0.700915	1.53293	175	17	c("IL12B", "RASGRP1", "PVR", "HLA-E", "HLA-F", "HLA-G", "IL12A", "NECTIN2", "VAV1")	Acute
GOMF_THIOESTERASE_BINDING	0.0289787	0.18026	0.766307	1.53277	184	11	c("TRAF1", "TRAF2", "TRAF5", "CDC42", "ARF6", "TRAF6", "TRAF3")	Acute
GOBP_DENDRITIC_CELL_CYTOKINE_PRODUCTION	0.0259455	0.168852	0.700778	1.53263	176	17	c("DDX58", "NOD2", "BST2", "TLR3", "DDX21", "SLAMF9", "TICAM1", "DDX1")	Acute
GOBP_NEGATIVE_REGULATION_OF_HORMONE_METABOLIC_PROCESS	0.0220358	0.152983	0.81656	1.53239	133	8	c("NFKB1", "REST", "GFI1", "PRMT3")	Acute
GOBP_EXTRINSIC_APOPTOTIC_SIGNALING_PATHWAY	0.000627156	0.0131233	0.510387	1.53195	5	179	c("TNF", "ICAM1", "TNFAIP3", "CFLAR", "TNFRSF1B", "TRAF1", "JAK2", "SRC", "IL1B", "BCL2A1", "DAXX", "CAV1", "HMOX1", "RFFL", "FAS", "IL1A", "TNFSF10", "SPI1", "CX3CL1", "PTPRC", "TRAF2", "RELA", "PIK3R1", "RAF1", "TLR3", "INHBA", "PML", "BCL10", "SERPINE1", "IL12A", "GCLC", "SKIL", "RNF34", "GCLM", "SIAH2", "ITGAV", "TNFRSF1A", "PSME3", "PHIP", "BCL2L2", "HSPA1A", "HSPA1B", "IL7", "STK3", "PAK2",…	Acute
GOBP_REGULATION_OF_ADIPOSE_TISSUE_DEVELOPMENT	0.0201511	0.144235	0.840848	1.5318	119	7	c("KLF7", "SPI1", "TRPM4", "PLAAT3")	Acute
GOBP_POSITIVE_REGULATION_OF_LIPID_LOCALIZATION	0.00935454	0.0856386	0.553901	1.53162	79	72	c("NFKBIA", "C3", "EHD1", "PTGES", "ACSL1", "NFKB1", "ZC3H12A", "IKBKE", "IL1B", "ACSL5", "CAV1", "FABP3", "PRKCD", "IL1A", "MSR1", "NR1H3")	Acute
GOBP_RESPONSE_TO_OLEIC_ACID	0.0062961	0.0662113	0.936731	1.53134	34	4	c("ACSL1", "ASS1", "DGAT2")	Acute
GOCC_PROTEASOME_CORE_COMPLEX_ALPHA_SUBUNIT_COMPLEX	0.0203191	0.145183	0.840563	1.53128	120	7	c("PSMA6", "PSMA5", "PSMA3", "PSMA2", "PSMA4", "PSMA7")	Acute
GOBP_C4_DICARBOXYLATE_TRANSPORT	0.0277468	0.175978	0.665183	1.53123	198	22	c("SLC13A3", "LRRC8C", "SLC25A22", "SLC25A10", "LRRC8D", "SLC25A12")	Acute
REACTOME_CTLA4_INHIBITORY_SIGNALING	0.0298655	0.183631	0.676595	1.53069	210	20	c("SRC", "LYN", "PPP2R5A", "PPP2CA", "PTPN11", "PPP2CB", "PPP2R5B", "PPP2R1B")	Acute
GOBP_INNATE_IMMUNE_RESPONSE_ACTIVATING_SIGNAL_TRANSDUCTION	0.026825	0.17217	0.6997	1.53028	182	17	c("SYK", "HCK", "SRC", "LYN", "IKBKB", "PAK2", "CREBBP", "CLEC6A", "TRAF6")	Acute
GOMF_OLIGOPEPTIDE_BINDING	0.0233514	0.15804	0.815404	1.53022	141	8	c("PTGES", "GSS")	Acute
GOBP_CELLULAR_RESPONSE_TO_REACTIVE_OXYGEN_SPECIES	0.00328515	0.0424585	0.527368	1.52982	29	115	c("SOD2", "TNFAIP3", "TREX1", "SRC", "MET", "GCH1", "PRDX5", "MMP9", "PRKCD", "PRDX1", "KDM6B", "NCF1", "IL6", "NFE2L2", "RELA", "CAMKK2", "NR4A3", "AXL", "PDCD10", "TXN", "IL18BP", "IL10", "ATP7A", "CHUK", "RHOB", "PXN", "MAPK8", "EDN1")	Acute
GOCC_ASTROCYTE_PROJECTION	0.0299776	0.183688	0.71615	1.52961	200	15	c("SLC7A11", "EIF2S1", "APP")	Acute
GOBP_VITAMIN_D_METABOLIC_PROCESS	0.0271774	0.17351	0.780016	1.5295	170	10	c("TNF", "NFKB1", "GFI1")	Acute
REACTOME_APOPTOSIS	0.00127078	0.0217163	0.514262	1.52931	11	155	c("CFLAR", "CD14", "PSMA6", "FAS", "PRKCD", "TNFSF10", "APPL1", "TRAF2", "PSME1", "PSMB10", "PSME2", "PSMD10", "PSMB8", "PSMD11", "PSMA5", "GSDMD", "PSMA3", "DBNL", "YWHAG", "PSMD7", "YWHAZ", "PSMD1", "PSMB9", "PSMA2", "PSMC2", "KPNB1", "PSMB4", "PSME3", "CASP7", "STAT3", "PSMD6", "PSME4", "ROCK1", "PSMB7", "YWHAE", "CYCS", "BIRC2", "PSMD14", "PSMB6", "PSMC6", "PSMC1", "PPP3CC", "TICAM1", "PSMB2"…	Acute
GOBP_REGULATION_OF_TOLL_LIKE_RECEPTOR_3_SIGNALING_PATHWAY	0.027417	0.174787	0.792923	1.5293	170	9	c("TNFAIP3", "PELI1", "CAV1", "TIRAP", "UBQLN1")	Acute
GOBP_CELLULAR_RESPONSE_TO_EPINEPHRINE_STIMULUS	0.020487	0.146213	0.839452	1.52925	121	7	c("PDE4B", "ATP2B4")	Acute
GOCC_PRERIBOSOME_LARGE_SUBUNIT_PRECURSOR	0.0280257	0.176951	0.664311	1.52922	200	22	c("MDN1", "EIF6", "RRS1", "WDR37", "MAK16", "BOP1", "NOC2L", "MRTO4", "RPF1", "NIP7", "FTSJ3", "WDR74", "PPAN", "EBNA1BP2")	Acute
GOBP_PROTEIN_REFOLDING	0.0277898	0.175978	0.691543	1.52918	191	18	c("DNAJA2", "HSPA5", "B2M", "HSPA8", "HSPA1A", "HSPA1B", "HSPA13", "HSPD1", "HSPA9")	Acute
GOBP_REGULATION_OF_RNA_SPLICING	0.0017273	0.0266994	0.521471	1.52914	15	132	c("REST", "RBM7", "NUP98", "PIK3R1", "TRA2A", "CCNL1", "TRA2B", "PTBP3", "MBNL2", "WTAP", "PRDX6", "HSPA8", "TMBIM6", "SF1", "RBM25", "FUS", "KHDRBS1", "FMR1", "ZBTB7A", "SRSF2", "DDX5", "RBM3", "HSPA1A", "SRSF3", "YTHDC1", "CDK12", "RAVER1", "SRSF6", "RBMXL1", "CCNL2", "CLK3", "HNRNPK", "FXR1", "U2AF2", "SRSF4", "SRSF10", "CELF1", "SRRM1", "RBM12", "HNRNPH2", "RNPS1", "SON", "FXR2", "SRSF1", "SN…	Acute
GOBP_REGULATION_OF_PROTEIN_MODIFICATION_BY_SMALL_PROTEIN_CONJUGATION_OR_REMOVAL	0.000103061	0.00428377	0.503988	1.52907	0	220	c("TNFAIP3", "MALT1", "NOD2", "SQSTM1", "BIRC3", "RIPK2", "TRIM21", "ZC3H12A", "TNIP1", "DTX3L", "PELI1", "DAXX", "CAV1", "TANK", "HIF1A", "N4BP1", "PARP10", "ISG15", "ARRDC4", "RELA", "PSMD10", "VCP", "BCL10", "DCUN1D3", "UBE2S", "HSPA5", "NMI", "DNAJA1", "HERPUD1", "GCLC", "HUWE1", "EGR1", "OTUD4", "GTPBP4", "HSP90AB1", "CRY1", "SIAH2", "TRIP12", "CUL3", "UBQLN1", "BIRC2", "HSPA1A", "HSPA1B", "…	Acute
REACTOME_CLEC7A_INFLAMMASOME_PATHWAY	0.0172414	0.12938	0.865026	1.52881	99	6	c("MALT1", "NFKB1", "IL1B", "RELA")	Acute
GOBP_ENDOPLASMIC_RETICULUM_UNFOLDED_PROTEIN_RESPONSE	0.0102329	0.0913682	0.555076	1.52825	86	70	c("EIF2AK2", "SERP1", "NCK1", "NFE2L2", "PTPN1", "PPP1R15A", "PIK3R1", "VCP", "ERO1A", "HSPA5", "PPP1R15B", "EIF2S1", "HERPUD1", "ATF6B", "ATF4", "BFAR", "PTPN2", "ABCA7", "DERL2", "COPS5", "TMED2", "SELENOS", "BAX")	Acute
GOBP_EPITHELIAL_CELL_APOPTOTIC_PROCESS	0.00815661	0.0781299	0.551102	1.52823	69	74	c("TNF", "ICAM1", "TNFAIP3", "CFLAR", "JAK2", "CD40", "ZFP36", "HMOX1", "ITGA4", "PIK3CG", "IL6", "CCL2", "NFE2L2", "HLA-G", "NUPR1", "EIF2S1", "SERPINE1", "KDR")	Acute
GOCC_90S_PRERIBOSOME	0.0260057	0.168871	0.642871	1.52799	191	26	c("SRFBP1", "UTP20", "RRP7A", "BOP1", "WDR36", "NOP14", "UTP4", "RSL1D1", "NOC2L", "PWP2", "HEATR1", "MPHOSPH10", "UTP18", "UTP6", "IMP4", "KRI1", "NOC4L", "TBL3", "NOL6", "PES1", "BMS1")	Acute
GOBP_DSRNA_PROCESSING	0.0169724	0.128273	0.588511	1.5277	135	45	c("TNF", "ZC3H12A", "ADAR", "IL6", "ZC3H7A", "AGO3", "MAP2K1", "STAT3", "DDX5", "TUT7", "SMAD2", "TGFB1", "PUM2", "SRRT", "METTL3", "MAP2K2", "AGO1")	Acute
GOBP_NEGATIVE_REGULATION_OF_EXTRACELLULAR_MATRIX_ORGANIZATION	0.0275774	0.175446	0.792087	1.52769	171	9	c("TNFRSF1B", "NOTCH1", "TNFRSF1A", "ANTXR1", "TGFB1")	Acute
GOBP_POSITIVE_REGULATION_OF_MULTICELLULAR_ORGANISMAL_PROCESS	0.0001	0.00428377	0.488557	1.52758	0	1029	c("CLEC4E", "TNF", "CCL3", "NFKBIZ", "IL12B", "NLRP3", "C3", "CD274", "MALT1", "PDE4B", "ACSL1", "MMP14", "TNFRSF1B", "IRF7", "IFIH1", "MNDA", "MAPKAPK2", "DDX58", "NOD2", "IRAK3", "CD14", "JAK2", "ITGB8", "TNFSF9", "HCAR2", "SYK", "IRF1", "RIPK2", "PIM1", "ZC3H12A", "SRC", "RSAD2", "TLR1", "LACC1", "STAT1", "OAS3", "IFI16", "TLR2", "MTDH", "EIF2AK2", "PELI1", "PTPRJ", "IL27", "MEFV", "ADORA2A", …	Acute
GOCC_PLASMA_MEMBRANE_RAFT	0.00694365	0.0699592	0.540711	1.52747	60	86	c("LCP2", "JAK2", "HCK", "SRC", "PTGS2", "EZR", "CAV1", "SLC2A1", "HMOX1", "SPRED1", "ATP2B4", "PLPP1", "MS4A4A")	Acute
GOBP_ESTABLISHMENT_OR_MAINTENANCE_OF_BIPOLAR_CELL_POLARITY	0.0179709	0.132961	0.5995	1.52721	140	40	c("EZR", "CLIC4", "MSN", "FSCN1", "WDR1", "MARK2", "ERBIN", "ARF4", "LHX2", "DLG1", "MYO9A", "CDC42", "RHOA", "LIN7C")	Acute
GOBP_POSITIVE_REGULATION_OF_LEUKOCYTE_ADHESION_TO_VASCULAR_ENDOTHELIAL_CELL	0.0275579	0.175446	0.69826	1.52713	187	17	c("TNF", "ITGA4", "IL6", "RELA", "NFAT5", "PTAFR", "ST3GAL4", "RHOA", "TRAF6")	Acute
GOMF_DOUBLE_STRANDED_RNA_ADENOSINE_DEAMINASE_ACTIVITY	0.00755532	0.0744158	0.934118	1.52706	41	4	c("ZBP1", "ADAR")	Acute
REACTOME_FORMYL_PEPTIDE_RECEPTORS_BIND_FORMYL_PEPTIDES_AND_MANY_OTHER_LIGANDS	0.0177586	0.131911	0.863889	1.5268	102	6	c("FPR2", "FPR1", "CCL23", "APP")	Acute
GOBP_REGULATION_OF_DNA_TEMPLATED_TRANSCRIPTION_IN_RESPONSE_TO_STRESS	0.0159363	0.122473	0.586342	1.52666	127	46	c("HIF1A", "HMOX1", "RBPJ", "CEBPB", "NCK1", "NFE2L2", "RELA", "NOTCH1", "CITED2", "HSPA5", "INO80", "EGR1", "TMBIM6", "ATF6B", "ATF4", "HSPA1A")	Acute
GOBP_REGULATION_OF_PEPTIDASE_ACTIVITY	0.000304507	0.00786452	0.498393	1.52663	2	280	c("TNF", "NLRP3", "C3", "MALT1", "CFLAR", "JAK2", "BIRC3", "SYK", "RIPK2", "TNFSF15", "SRC", "IFI16", "MEFV", "ADORA2A", "PRDX5", "NOD1", "PTGS2", "CAV1", "LYN", "TANK", "RFFL", "SERPINB2", "MMP9", "FAS", "TNFSF10", "ST18", "REST", "CASP1", "CD44", "IFT57", "DNAJB6", "PSME1", "BST2", "PSME2", "RAF1", "VCP", "PSMB8", "PML", "BCL10", "PSMA3", "SERPINE1", "PSMB9", "UBE2Z", "RNF34", "PTTG1", "SIAH2",…	Acute
GOBP_REGULATION_OF_SYNAPTIC_TRANSMISSION_CHOLINERGIC	0.00755532	0.0744158	0.933837	1.5266	41	4	c("ADORA2A", "ACHE")	Acute
GOBP_RNA_LOCALIZATION	0.000944485	0.0174751	0.510024	1.52625	8	172	c("ZFP36", "IGF2BP2", "DCP2", "PNPT1", "NUP98", "MVP", "AGFG1", "CCT8", "RANBP2", "CCT3", "POLDIP3", "ZC3H11A", "ZC3H11B", "CCT6A", "BICD2", "PARP11", "SMG7", "AHCTF1", "TCP1", "KPNB1", "KHDRBS1", "EIF5A", "EIF5AL1", "FMR1", "NUP153", "HNRNPAB", "SRSF3", "TPR", "NUP54", "YTHDC1", "SMG5", "CCT2", "CHTOP", "NUP88", "SMG1", "NUP58", "EXOSC10", "CCT5", "NSUN2", "ATXN2", "SUPT6H", "SEH1L", "NOP58", "T…	Acute
GOBP_REGULATION_OF_PRODUCTION_OF_SMALL_RNA_INVOLVED_IN_GENE_SILENCING_BY_RNA	0.0293116	0.181231	0.705479	1.52624	197	16	c("TNF", "ZC3H12A", "IL6", "MAP2K1", "DDX5", "TGFB1", "MAP2K2")	Acute
GOBP_T_CELL_EXTRAVASATION	0.028131	0.177226	0.778342	1.52621	176	10	c("ICAM1", "ITGAL", "CCL2", "CRK", "CRKL")	Acute
GOBP_REGULATION_OF_COMPLEMENT_ACTIVATION	0.0293116	0.181231	0.705228	1.5257	197	16	c("C3", "IL1B", "CD55")	Acute
GOBP_RESPONSE_TO_INTERLEUKIN_15	0.0219983	0.152833	0.837397	1.52551	130	7	c("IL15", "IL2RG", "IL15RA")	Acute
GOBP_SEBACEOUS_GLAND_DEVELOPMENT	0.0189655	0.137833	0.863031	1.52528	109	6	c("RBPJ", "EXT1", "ZDHHC21", "SMAD4", "ASH1L")	Acute
GOBP_POSITIVE_REGULATION_OF_HEMOPOIESIS	0.00327189	0.0423762	0.524407	1.52511	29	120	c("TNF", "NFKBIZ", "IL12B", "NLRP3", "MALT1", "MMP14", "TNFSF9", "SYK", "RIPK2", "RASGRP1", "SOCS1", "CSF1", "TRIB1", "HCLS1", "IL4I1", "IL15", "PIK3R6", "NOTCH2", "PTPRC", "PNP", "HLA-G", "IL18", "IL15RA", "CD83", "AXL", "NFKBID", "AP3B1", "CD74", "IL7", "IL10", "ID2")	Acute
REACTOME_MATURATION_OF_SARS_COV_2_NUCLEOPROTEIN	0.031636	0.189416	0.72546	1.52484	209	14	c("PARP14", "PARP9", "PARP10", "PARP8", "CSNK1A1", "GSK3A", "PRMT1", "UBE2I")	Acute
REACTOME_TRANSPORT_OF_BILE_SALTS_AND_ORGANIC_ACIDS_METAL_IONS_AND_AMINE_COMPOUNDS	0.0151905	0.118589	0.576046	1.52481	123	51	c("SLC39A14", "SLC13A3", "CP", "SLC31A1", "SLC11A2", "SLC44A1", "SLC39A1", "SLC16A3", "SLC11A1", "SLC41A2", "SLC39A4", "SLC30A6", "SLC30A1", "SLC6A12", "SLC39A7")	Acute
GOBP_REGULATION_OF_NK_T_CELL_PROLIFERATION	0.0189655	0.137833	0.862706	1.52471	109	6	c("IL12B", "JAK2", "TYK2", "IL18")	Acute
GOBP_NEGATIVE_REGULATION_OF_MACROPHAGE_ACTIVATION	0.031636	0.189416	0.725385	1.52468	209	14	c("ZC3H12A", "LDLR", "NR1H3", "CX3CL1", "PTPRC", "CD200", "CST7", "FCGR2B")	Acute
REACTOME_RHO_GTPASES_ACTIVATE_NADPH_OXIDASES	0.0321223	0.191303	0.666633	1.52434	228	21	c("CYBB", "PRKCD", "RAC2", "NCF1", "NCF4", "PRKCB", "MAPK14", "NCF2", "S100A8", "NOX1", "CYBA", "MAPK1", "MAPK11", "RAC1")	Acute
GOBP_NEGATIVE_REGULATION_OF_STEROID_METABOLIC_PROCESS	0.0285135	0.17854	0.689244	1.52409	196	18	c("NFKB1", "REST", "INSIG1", "GFI1")	Acute
GOBP_INTERLEUKIN_17_PRODUCTION	0.0257883	0.168487	0.63334	1.52405	192	28	c("IL12B", "NOD2", "MYD88", "IL6", "IL15", "LY9", "IL18", "IL12A", "ARID5A")	Acute
GOMF_COMPLEMENT_RECEPTOR_ACTIVITY	0.0251603	0.166169	0.811977	1.52379	152	8	c("FPR2", "FPR1", "CMKLR1", "C5AR1")	Acute
REACTOME_COLLAGEN_DEGRADATION	0.0206369	0.146703	0.599548	1.52361	161	39	c("MMP14", "MMP13", "ADAM17", "MMP9", "COL19A1", "COL18A1", "FURIN", "COL11A2", "COL4A2")	Acute
GOBP_POSITIVE_REGULATION_OF_RESPONSE_TO_INTERFERON_GAMMA	0.013665	0.110706	0.891835	1.5236	77	5	c("IRGM", "PARP9", "NLRC5", "MED1")	Acute
GOCC_RECYCLING_ENDOSOME_MEMBRANE	0.00769666	0.0752137	0.537216	1.52328	67	89	c("EHD1", "CD274", "MCOLN2", "RAB10", "ABHD17C", "RFFL", "SNX18", "RAP2B", "RAB12", "HLA-A", "HLA-B", "HLA-C", "HLA-E", "HLA-F", "HLA-G", "RAP2C", "B2M", "VAMP8", "CMTM6", "ATG9A", "RAB8A", "STX12", "SLC39A4", "RAB11A", "OPTN")	Acute
GOBP_AMINO_ACID_IMPORT_ACROSS_PLASMA_MEMBRANE	0.0227243	0.155333	0.60725	1.52321	175	36	c("SLC7A11", "TNF", "SLC7A2", "SLC3A2", "SLC7A8", "ITGB1")	Acute
GOCC_CELL_SURFACE	0.00010013	0.00428377	0.490111	1.52288	0	548	c("CLEC4E", "SLC7A11", "TNF", "CXCL10", "IL12B", "ICAM1", "C3", "CD274", "SDC4", "ITGAL", "NOD2", "CD14", "ITGB8", "ICOSLG", "MET", "DCBLD2", "TLR2", "CD69", "PTPRJ", "SLAMF7", "CLEC5A", "FZD1", "EBI3", "PROCR", "GSR", "LPAR1", "CLIC4", "ADAM17", "ADGRE1", "CD40", "CD38", "CCRL2", "ADGRG6", "ITGA4", "CLEC4D", "SDC1", "PVR", "SLC11A2", "SPN", "F10", "FAS", "CLEC4A", "IL1A", "LDLR", "MSR1", "TMEM12…	Acute
GOBP_COMPLEMENT_ACTIVATION_ALTERNATIVE_PATHWAY	0.0254892	0.166953	0.811483	1.52286	154	8	c("C3", "CFB", "CR1")	Acute
GOBP_REGULATION_OF_LYMPHOCYTE_DIFFERENTIATION	0.00238405	0.0337942	0.520766	1.52271	21	128	c("NFKBIZ", "IL12B", "NLRP3", "MALT1", "MMP14", "TNFSF9", "SYK", "IRF1", "RIPK2", "ZC3H12A", "IL27", "RASGRP1", "SOCS1", "IL4I1", "IL15", "PRDM1", "PIK3R6", "PTPN6", "PTPRC", "FGL2", "PNP", "HLA-G", "IL18", "INHBA", "IL15RA", "CD83", "SLAMF8", "AXL", "NFKBID", "RC3H2", "RC3H1", "AP3B1", "PTPN2", "CD74", "IL7", "IL10", "ID2")	Acute
REACTOME_SIGNALING_BY_LEPTIN	0.0291807	0.180792	0.789484	1.52267	181	9	c("SOCS3", "JAK2", "PTPN11", "STAT5A", "STAT3")	Acute
GOBP_LEFT_RIGHT_PATTERN_FORMATION	0.0299237	0.183631	0.736315	1.52259	195	13	c("SETDB2", "NOTCH2", "IFT57", "NOTCH1", "CITED2")	Acute
GOCC_NUCLEOCYTOPLASMIC_TRANSPORT_COMPLEX	0.0291807	0.180792	0.789401	1.52251	181	9	c("KPNA3", "KPNA4", "MYBBP1A", "KPNB1", "KPNA1", "KPNA6")	Acute
GOBP_B_CELL_MEDIATED_IMMUNITY	0.00599135	0.0646078	0.530126	1.52242	53	101	c("TNF", "C3", "IRF7", "NOD2", "TREX1", "CD40", "MYD88", "PRKCD", "BCL3", "BATF", "PTPN6", "PTPRC", "CD55", "HLA-E", "HLA-G", "BCL10", "CLCF1", "SWAP70", "B2M", "FCER1G", "HLA-DQB1", "CD74", "IL10", "NECTIN2", "SUPT6H", "TGFB1", "HSPD1", "TCIRG1", "FCGR2B", "THOC1", "CSF2RB", "LTA", "IL4R", "C1R")	Acute
REACTOME_INTEGRIN_CELL_SURFACE_INTERACTIONS	0.0131325	0.108154	0.565773	1.5224	108	58	c("ICAM1", "ITGAL", "ITGB8", "AGRN", "ITGA4", "CD44", "CD47", "ITGA9", "ITGB1", "COL18A1", "KDR", "ITGAV", "VCAM1")	Acute
GOBP_JNK_CASCADE	0.00171086	0.0266125	0.515651	1.522	15	142	c("TNF", "TRAF1", "NOD2", "RIPK2", "NFKB1", "IL1B", "DUSP16", "RASGRP1", "NOD1", "DAXX", "GADD45B", "MYD88", "IL1A", "NCF1", "TRIB1", "AIDA", "TRAF2", "TLR3", "MTURN", "DNAJA1", "TIRAP", "HIPK3", "TAOK1", "APP", "STK3", "PAFAH1B1", "COPS5", "CRKL", "HACD3", "ADORA2B", "TRAF5", "CDC42", "MAP4K4", "MAPK8", "FCGR2B", "ATF2", "SLAMF1")	Acute
GOBP_T_HELPER_2_CELL_DIFFERENTIATION	0.0299237	0.183631	0.736009	1.52196	195	13	c("NLRP3", "BCL3", "BATF", "IL18", "IL4R", "TNFSF4", "ANXA1", "BCL6")	Acute
GOBP_POSITIVE_REGULATION_OF_TOLL_LIKE_RECEPTOR_4_SIGNALING_PATHWAY	0.0295014	0.182055	0.788922	1.52158	183	9	c("PELI1", "IFI35", "NR1H3", "NINJ1", "TIRAP")	Acute
GOBP_INTERLEUKIN_27_MEDIATED_SIGNALING_PATHWAY	0.02267	0.155135	0.83524	1.52158	134	7	c("MX1", "STAT1", "OAS2", "OASL", "OAS1")	Acute
GOBP_REGULATION_OF_EXTRINSIC_APOPTOTIC_SIGNALING_PATHWAY_VIA_DEATH_DOMAIN_RECEPTORS	0.0198827	0.142896	0.597036	1.52093	155	40	c("ICAM1", "TNFAIP3", "CFLAR", "HMOX1", "RFFL", "RAF1", "SERPINE1", "SKIL", "RNF34", "STK3", "ARHGEF2", "STX4", "PEA15")	Acute
REACTOME_SIGNALLING_TO_RAS	0.0329605	0.194867	0.712025	1.5208	220	15	c("MAPKAPK2", "SRC", "RALGDS", "NRAS", "MAPK14", "RALB", "RALA", "SOS1", "SHC1", "MAPK11")	Acute
GOBP_REGULATION_OF_ERAD_PATHWAY	0.0317052	0.189738	0.679508	1.52079	221	19	c("CAV1", "USP25", "NFE2L2", "HERPUD1", "UBQLN1", "USP14")	Acute
BIOCARTA_HSWI_SNF_PATHWAY	0.0319549	0.190494	0.760118	1.52039	203	11	c("NR3C1", "ACTB", "ARID1A", "GTF2A1", "SMARCE1", "NF1", "SMARCA4")	Acute
REACTOME_NF_KB_ACTIVATION_THROUGH_FADD_RIP_1_PATHWAY_MEDIATED_BY_CASPASE_8_AND_10	0.0300381	0.183801	0.775298	1.52025	188	10	c("IFIH1", "DDX58", "IKBKG", "IKBKB", "TRIM25", "CHUK")	Acute
GOBP_REGULATION_OF_MRNA_METABOLIC_PROCESS	0.000102166	0.00428377	0.498165	1.5202	0	253	c("MAPKAPK2", "ZC3H12A", "IKBKE", "TENT4A", "ZFP36", "LARP1", "MYD88", "DCP2", "PRKCD", "ZC3HAV1", "REST", "PNPT1", "SAMD4B", "RBM7", "MOV10", "TRAF2", "NUP98", "TRA2A", "TENT5A", "TRA2B", "YTHDF1", "CSDE1", "PRR5L", "BTG2", "MBNL2", "WTAP", "PRDX6", "HSPA8", "LARP4B", "TIRAP", "NOCT", "ELAVL1", "RC3H2", "SF1", "RBM25", "SLC11A1", "FUS", "KHDRBS1", "RC3H1", "FMR1", "ZBTB7A", "SRSF2", "MYEF2", "DD…	Acute
GOBP_RESPONSE_TO_TEMPERATURE_STIMULUS	0.00237709	0.0337734	0.518859	1.5201	21	130	c("CXCL10", "SOD2", "NFKBIA", "TFEC", "MAPKAPK2", "CD14", "PTGS2", "DAXX", "LYN", "HMOX1", "IL1A", "DNAJA2", "DNAJB6", "VCP", "ERO1A", "DNAJA1", "EIF2S1", "GCLC", "RNF34", "HSP90AB1", "YWHAE", "HSPA1A", "HSPA1B", "HTR2A", "TPR", "LRP11", "ADM", "CREBBP", "DNAJC2", "HSPD1", "NF1", "MT-CO2")	Acute
GOBP_NEGATIVE_REGULATION_OF_CELL_ACTIVATION	0.00170776	0.0266125	0.513651	1.52006	15	147	c("CD274", "TNFAIP3", "SDC4", "MNDA", "IRF1", "ZC3H12A", "TARM1", "PELI1", "ADORA2A", "SOCS1", "SAMSN1", "LYN", "HMOX1", "CEBPB", "SPN", "PRKCD", "LDLR", "IL4I1", "SPI1", "NR1H3", "PTPN6", "CX3CL1", "PTPRC", "CD200", "FGL2", "TNFRSF14", "HLA-F", "HLA-G", "INHBA", "MILR1", "AXL", "GCLC", "RABGEF1", "LST1", "RC3H2", "PAG1", "RC3H1", "PTPN2", "CD74", "FGR", "IL10", "ID2")	Acute
GOBP_PURINE_CONTAINING_COMPOUND_SALVAGE	0.0322682	0.191678	0.759916	1.51999	205	11	c("AMPD3", "PNP", "DCK")	Acute
REACTOME_LISTERIA_MONOCYTOGENES_ENTRY_INTO_HOST_CELLS	0.0299609	0.183677	0.687377	1.51996	206	18	c("SRC", "MET", "CBL", "HGS", "STAM2", "CTNND1", "SH3KBP1", "CBLL1", "UBC", "EPS15", "UBB")	Acute
REACTOME_PROLONGED_ERK_ACTIVATION_EVENTS	0.0304442	0.185072	0.74717	1.51917	195	12	c("BRAF", "MAP2K1", "CRK", "CRKL", "YWHAB", "MAP2K2", "RAPGEF1", "RAP1A", "FRS2", "KIDINS220", "MAPK1")	Acute
GOMF_MHC_PROTEIN_COMPLEX_BINDING	0.0301057	0.183831	0.68697	1.51906	207	18	c("TAPBPL", "B2M", "HSPA8", "HSP90AB1", "HLA-DQB1", "YWHAE", "CD74")	Acute
GOBP_REGULATION_OF_LIPID_LOCALIZATION	0.00440577	0.0522745	0.525725	1.51904	39	110	c("TNF", "NFKBIA", "C3", "EHD1", "PTGES", "ACSL1", "SYK", "NFKB1", "ZC3H12A", "IKBKE", "IL1B", "ACSL5", "CAV1", "FABP3", "PRKCD", "IL1A", "MSR1", "IL6", "NR1H3", "SURF4", "SREBF2", "PLA2G4A", "PTPN11", "CRY1", "ITGAV", "PTPN2", "ABCA7", "EPRS1", "TMEM30A")	Acute
REACTOME_ORC1_REMOVAL_FROM_CHROMATIN	0.0113041	0.097948	0.556995	1.51899	94	65	c("PSMA6", "CUL1", "PSME1", "PSMB10", "PSME2", "PSMD10", "PSMB8", "PSMD11", "PSMA5", "PSMA3", "PSMD7", "PSMD1", "PSMB9", "PSMA2", "PSMC2", "PSMB4", "PSME3", "PSMD6", "PSME4", "PSMB7", "PSMD14", "PSMB6", "PSMC6", "PSMC1", "PSMB2", "PSMA4", "PSMC5", "PSMD12", "PSMB5", "PSMB3", "PSMA7", "PSMC4", "PSMD3", "PSMD5")	Acute
REACTOME_SIGNALING_BY_MET	0.010677	0.094037	0.550712	1.51894	90	71	c("SRC", "MET", "PTPRJ", "RAP1B", "PTPN1", "PIK3R1", "ITGB1", "PTPN11", "COL27A1", "CRK", "STAT3", "PTPN2", "HPN", "CBL", "CRKL", "HGS", "STAM2", "COL11A2", "NRAS", "ARF6", "SPINT2", "RAPGEF1", "SH3KBP1", "UBC", "PIK3CA", "RAP1A", "EPS15", "SOS1", "SHC1", "UBB", "DOCK7", "RAB4B", "USP8")	Acute
GOBP_LEUKOCYTE_ADHESION_TO_VASCULAR_ENDOTHELIAL_CELL	0.0240155	0.160611	0.605537	1.51891	185	36	c("TNF", "ITGA4", "SPN", "IL6", "EXT1", "RELA", "ZDHHC21", "ITGB1", "ROCK1", "VCAM1", "GOLPH3", "NFAT5", "PTAFR", "ST3GAL4", "RHOA")	Acute
GOBP_PROTEIN_HEXAMERIZATION	0.0301427	0.183875	0.78743	1.51871	187	9	c("LRRC8C", "MAT2A", "LRRC8D", "YME1L1")	Acute
GOBP_GAMMA_DELTA_T_CELL_ACTIVATION	0.0301427	0.183875	0.787347	1.51855	187	9	c("NOD2", "SYK", "GPR18", "PTPRC", "CCR9")	Acute
REACTOME_SLC_MEDIATED_TRANSMEMBRANE_TRANSPORT	0.00168581	0.0264708	0.509144	1.51809	15	161	c("SLC7A11", "SLC2A6", "SLC39A14", "SLC13A3", "SLCO3A1", "CP", "SLC16A10", "SLC15A3", "SLC7A2", "SLC4A7", "SLC31A1", "SLC2A1", "SLC11A2", "SLC25A22", "SLC28A2", "SLC44A1", "SLC3A2", "SLC7A8", "CALM1", "SLC39A1", "SLC25A10", "SLC16A3", "SLC11A1", "SLC12A4", "SLC41A2", "SLC39A4", "SLC30A6", "SLC30A1", "SLC7A1", "SLC7A7", "SLC35A3", "SLC6A12", "SLC39A7")	Acute
GOBP_RESPONSE_TO_VITAMIN_D	0.0310931	0.187844	0.659314	1.51771	222	22	c("CXCL10", "PIM1", "PTGS2", "IL15", "MED1", "TRIM25")	Acute
GOBP_MIRNA_METABOLIC_PROCESS	0.0327982	0.194175	0.65386	1.51763	236	23	c("NFKB1", "ZC3H12A", "PNPT1", "RELA", "RC3H2", "RC3H1", "TUT7", "TENT2", "SND1", "TENT4B")	Acute
REACTOME_HIV_INFECTION	0.000412669	0.00974138	0.500683	1.51753	3	215	c("HCK", "PSMA6", "PSME1", "NUP98", "PSMB10", "PSME2", "PSMD10", "HLA-A", "PSMB8", "PSMD11", "PSMA5", "PSMA3", "RANBP2", "TCEA1", "B2M", "PSMD7", "PSMD1", "PSMB9", "PSMA2", "CHMP4B", "PSMC2", "UBAP1", "KPNB1", "ELOC", "ATP6V1H", "VPS37C", "PSMB4", "NUP153", "PSME3", "AP2B1", "PSMD6", "PSME4", "PSMB7", "PSMD14", "GTF2B", "PSMB6", "PSMC6", "PSMC1", "TPR", "NUP54", "GTF2A1", "PSMB2", "PSMA4", "ARF1"…	Acute
GOBP_ER_NUCLEUS_SIGNALING_PATHWAY	0.0185696	0.136244	0.586607	1.51731	147	44	c("NCK1", "NFE2L2", "PTPN1", "INSIG1", "PPP1R15A", "ATP2A2", "HSPA5", "PPP1R15B", "EIF2S1", "SREBF2", "ATF6B", "ATF4", "PTPN2", "ABCA7", "TMED2", "SELENOS", "AMFR")	Acute
GOBP_VITAMIN_D_BIOSYNTHETIC_PROCESS	0.0218966	0.15247	0.857879	1.51618	126	6	c("TNF", "NFKB1", "GFI1")	Acute
GOBP_LUNG_ALVEOLUS_DEVELOPMENT	0.0233202	0.158002	0.618673	1.51599	176	31	c("SLC7A11", "STK40", "TMEM38B", "PTGES3", "RC3H2", "KDR", "ATP7A", "LIF", "MAN2A1", "ERRFI1")	Acute
GOBP_REGULATION_OF_ANTIMICROBIAL_HUMORAL_RESPONSE	0.00390117	0.0483871	0.975784	1.51584	20	3	c("ACOD1", "NOD2", "PPP2R3C")	Acute
REACTOME_TNFS_BIND_THEIR_PHYSIOLOGICAL_RECEPTORS	0.0322724	0.191678	0.700666	1.51583	217	16	c("TNFRSF1B", "TNFSF9", "TNFSF15", "TNFRSF14", "TNFRSF8", "TNFRSF1A")	Acute
HALLMARK_APICAL_JUNCTION	0.00170032	0.0265859	0.510646	1.51576	15	152	c("ICAM1", "CD274", "TRAF1", "VASP", "SYK", "SRC", "VCAN", "MMP9", "RAC2", "MSN", "CX3CL1", "INSIG1", "FYB1", "FSCN1", "PTPRC", "VCL", "ACTB", "BMP1", "ITGA9", "IKBKG", "ACTG1", "ITGB1", "MVD", "VCAM1", "CNN2", "PFN1", "NECTIN2", "LAYN", "RHOF", "DLG1", "STX4", "RRAS", "ZYX", "CTNND1", "MAPK14", "NF1")	Acute
GOBP_ANTIGEN_PROCESSING_AND_PRESENTATION_OF_EXOGENOUS_ANTIGEN	0.0233202	0.158002	0.618464	1.51548	176	31	c("TAP1", "CLEC4A", "PSME1", "HLA-A", "HLA-E", "HLA-F", "B2M", "IKBKB", "FCER1G", "HLA-DQB1", "AP3B1", "LNPEP", "CD74")	Acute
REACTOME_COOPERATION_OF_PREFOLDIN_AND_TRIC_CCT_IN_ACTIN_AND_TUBULIN_FOLDING	0.0307419	0.186329	0.642912	1.51513	224	25	c("ACTB", "CCT8", "CCT3", "TUBA4A", "CCT6A", "TCP1", "CCT2", "VBP1", "CCT5", "CCT4", "CCT7", "TUBB4B", "TUBA1C")	Acute
GOBP_POSITIVE_REGULATION_OF_PROTEIN_CONTAINING_COMPLEX_ASSEMBLY	0.00168581	0.0264708	0.508143	1.5151	15	161	c("TNF", "VASP", "PLEK", "SYK", "CDC42EP2", "HCK", "SRC", "MET", "LCP1", "MYD88", "GBP5", "ISG15", "NCK1", "RAP1B", "MSN", "FSCN1", "TLR6", "VCP", "RICTOR", "FCHSD2", "MECP2", "ASAP1", "TIRAP", "EIF4G1", "CSF3", "PSMC6", "HSPA1A", "HSPA1B", "PPP2R5B", "PFN1", "SH3GLB1", "DLG1", "CLASP1", "MAPRE1", "BAX", "DHX33", "TGFB1", "WARS1", "RHOA", "CAND1", "ARF6", "ARPC2")	Acute
GOBP_CALCIUM_MEDIATED_SIGNALING	0.00214225	0.0310362	0.513993	1.51473	19	140	c("TNF", "CCL3", "CCL4", "FPR2", "IRGM", "PLEK", "SYK", "PTPRJ", "CCRL2", "DYRK2", "ATP2B4", "PTPRC", "EDNRB", "ATP2A2", "TMEM38B", "CALM1", "CAMKK2", "CMKLR1", "TMBIM4", "KDR", "TRPM4", "VCAM1", "PPP3CC")	Acute
BIOCARTA_BIOPEPTIDES_PATHWAY	0.031559	0.189298	0.637186	1.51448	232	26	c("JAK2", "STAT1", "RAF1", "CALM1", "PRKCB", "MAP2K1", "STAT5A", "STAT3", "MAPK8", "MAPK14", "MAP2K2", "SOS1", "PTK2B", "SHC1", "MAPK1")	Acute
GOBP_GUANINE_NUCLEOTIDE_TRANSPORT	0.0263644	0.170402	0.831285	1.51437	156	7	c("LRRC8C", "ABCC5", "LRRC8D", "ABCC4")	Acute
REACTOME_CD163_MEDIATING_AN_ANTI_INFLAMMATORY_RESPONSE	0.0319064	0.190487	0.785162	1.51433	198	9	c("RHBDF2", "ADAM17", "IL6", "PLK2", "IL10", "FURIN", "MAPK14")	Acute
GOBP_HISTAMINE_TRANSPORT	0.0343045	0.199052	0.757017	1.51418	218	11	c("LYN", "VAMP8", "SNX4", "VAMP3", "EDN1", "SNX6", "CSF2")	Acute
GOCC_DEATH_INDUCING_SIGNALING_COMPLEX	0.0287782	0.179558	0.806843	1.51415	174	8	c("CFLAR", "FAS", "CASP8")	Acute
GOMF_GLUTATHIONE_TRANSMEMBRANE_TRANSPORTER_ACTIVITY	0.0120525	0.102626	0.92617	1.51407	66	4	c("SLC13A3", "ABCC1", "ABCC5", "ABCC4")	Acute
GOMF_TRIPEPTIDE_TRANSMEMBRANE_TRANSPORTER_ACTIVITY	0.0120525	0.102626	0.92617	1.51407	66	4	c("SLC13A3", "ABCC1", "ABCC5", "ABCC4")	Acute
GOBP_TRANSFORMING_GROWTH_FACTOR_BETA_PRODUCTION	0.0274864	0.175139	0.624746	1.51395	206	29	c("ITGB8", "PTGS2", "HIF1A", "CX3CL1", "CD200", "HSP90AB1", "ITGAV", "CD2AP", "FURIN", "ATF2", "TSKU")	Acute
HALLMARK_PI3K_AKT_MTOR_SIGNALING	0.00857304	0.080706	0.5327	1.51381	75	91	c("CDKN1A", "SQSTM1", "NOD1", "SLC2A1", "MYD88", "SLA", "NCK1", "TRAF2", "RAF1", "UBE2D3", "IL2RG", "PRKCB", "EIF4E", "TBK1", "PTPN11", "ACTR2", "ACTR3", "TNFRSF1A", "GRK2", "PFN1", "SMAD2", "ARF1", "UBE2N", "HSP90B1", "ARHGDIA", "YWHAB", "PPP2R1B", "MAPK8", "CFL1", "CSNK2B", "CLTC", "CALR")	Acute
REACTOME_INFECTIOUS_DISEASE	0.00010003	0.00428377	0.485629	1.51364	0	678	c("NLRP3", "C3", "PARP14", "RNF213", "ZBP1", "ST3GAL1", "JAK2", "SYK", "NFKB1", "HCK", "SRC", "NFKB2", "MET", "CEBPD", "CALCRL", "PARP9", "TLR2", "EIF2AK2", "MEFV", "ADORA2A", "RHBDF2", "IL1B", "KPNA3", "DUSP16", "DAXX", "ADAM17", "LYN", "NOS2", "HMOX1", "PSMA6", "GNG12", "ITGA4", "ST3GAL3", "PARP10", "IL1A", "ISG15", "IL6", "REST", "NCK1", "NFE2L2", "KPNA4", "MYO10", "ABI1", "SAP30", "MGAT4A", "…	Acute
REACTOME_SIGNALING_BY_HEDGEHOG	0.00336518	0.0432107	0.517928	1.51361	30	127	c("ADAM17", "PSMA6", "CUL1", "IFT57", "PSME1", "PSMB10", "PSME2", "PSMD10", "VCP", "PSMB8", "PSMD11", "PSMA5", "PSMA3", "PSMD7", "PSMD1", "PSMB9", "PSMA2", "TUBA4A", "CSNK1A1", "PRKAR2B", "PSMC2", "PSMB4", "PSME3", "GRK2", "CUL3", "PSMD6", "PSME4", "PSMB7", "PSMD14", "PSMB6", "PSMC6", "PSMC1", "DERL2", "PSMB2", "PSMA4", "PSMC5", "SMURF1", "PSMD12", "PSMB5", "PSMB3", "SYVN1", "PSMA7", "PSMC4", "PS…	Acute
GOCC_PLASMA_MEMBRANE_SIGNALING_RECEPTOR_COMPLEX	0.00248461	0.0349378	0.516283	1.51329	22	131	c("TRAF1", "ITGAL", "JAK2", "ITGB8", "SYK", "TLR1", "CALCRL", "TLR2", "CD40", "LYN", "ITGA4", "IL6", "RNF31", "PTPN6", "TRAF2", "TLR6", "ITGA9", "B2M", "ITGB1", "IL13RA1", "IKBKB", "APBB1IP", "ITGAV", "BIRC2")	Acute
GOBP_CYTOPLASMIC_TRANSLATIONAL_INITIATION	0.0315617	0.189298	0.642054	1.51311	230	25	c("DENR", "NCK1", "EIF5", "EIF4G1", "EIF4A1", "EIF3A", "EIF2S2", "EIF3CL", "YTHDF2", "EIF2S3", "EIF2S3B", "METTL3", "EIF3D", "EIF4H", "EIF2B3", "MTOR", "DHX29", "EIF4A2")	Acute
GOBP_REGULATION_OF_LIPID_KINASE_ACTIVITY	0.0167354	0.127028	0.565083	1.51286	137	56	c("FPR2", "SOCS3", "NOD2", "SRC", "PIK3R5", "SOCS1", "LYN", "PPP2R5A", "PIK3R6", "PDGFRB", "PIK3R1")	Acute
GOBP_NEGATIVE_REGULATION_OF_BONE_MINERALIZATION	0.0357035	0.204039	0.719675	1.51268	236	14	c("CCL3", "HIF1A", "SRGN", "TRPM4")	Acute
GOBP_RESPONSE_TO_OXIDATIVE_STRESS	0.000201674	0.0061269	0.490544	1.51262	1	350	c("SLC7A11", "TNF", "SOD2", "TNFAIP3", "MMP14", "JAK2", "TREX1", "ZC3H12A", "SRC", "MET", "STAT1", "GCH1", "FZD1", "PRDX5", "PTGS2", "GSR", "ABCC1", "CD38", "HIF1A", "HMOX1", "SDC1", "MMP9", "PRKCD", "PRDX1", "IL1A", "KDM6B", "NCF1", "NCOA7", "IL6", "REST", "NFE2L2", "PNPT1", "PDGFRB", "RELA", "TLR6", "ATP2A2", "RBPMS", "PLK3", "PML", "CAMKK2", "ERO1A", "SLC23A2", "NFE2L1", "PRR5L", "PPP1R15B", "…	Acute
GOBP_L_ALPHA_AMINO_ACID_TRANSMEMBRANE_TRANSPORT	0.0181952	0.134137	0.573219	1.51261	147	50	c("SLC7A11", "TNF", "SLC7A2", "SLC25A22", "SLC3A2", "SLC7A8", "ITGB1", "SLC7A1", "SLC7A7", "SLC25A12", "PSEN1")	Acute
GOBP_INTRINSIC_APOPTOTIC_SIGNALING_PATHWAY_IN_RESPONSE_TO_DNA_DAMAGE	0.00816604	0.0781299	0.533934	1.51247	71	88	c("TNF", "SOD2", "TNFRSF1B", "CDKN1A", "IFI16", "IKBKE", "BCL2A1", "DYRK2", "HMOX1", "BCL3", "CD44", "PIK3R1", "PML", "NUPR1", "SKIL", "TNFRSF1A", "USP47", "BCL2L2", "CD74", "HNRNPK", "AEN", "BAX")	Acute
GOBP_POSITIVE_REGULATION_OF_GLIOGENESIS	0.0196709	0.141704	0.577078	1.51243	158	48	c("TNF", "TNFRSF1B", "TLR2", "IL1B", "LYN", "IL6", "NOTCH1", "CLCF1", "SYNJ1", "HDAC1", "RHEB", "ID2", "LIF", "TGFB1")	Acute
BIOCARTA_GSK3_PATHWAY	0.0319554	0.190494	0.691479	1.5123	217	17	c("NFKB1", "EIF2AK2", "FZD1", "MYD88", "RELA", "PIK3R1", "PPP2CA")	Acute
GOBP_PYRIMIDINE_DEOXYRIBONUCLEOTIDE_BIOSYNTHETIC_PROCESS	0.0268682	0.17217	0.830084	1.51219	159	7	c("CMPK2", "TBPL1")	Acute
GOBP_REGULATION_OF_TRANSCRIPTION_FROM_RNA_POLYMERASE_II_PROMOTER_IN_RESPONSE_TO_HYPOXIA	0.0352444	0.202166	0.75588	1.51191	224	11	c("HIF1A", "RBPJ", "NFE2L2", "NOTCH1", "CITED2", "EGR1", "VHL")	Acute
GOCC_CHAPERONE_COMPLEX	0.0281503	0.177256	0.623849	1.51178	211	29	c("STIP1", "PTGES3", "CCT8", "CCT3", "HSPA8", "CCT6A", "TCP1", "HSP90AB1", "CDC37", "CCT2", "CCT5", "CCT4", "CCT7", "HSF1", "DNAJB11")	Acute
GOBP_NEGATIVE_REGULATION_OF_CELL_CELL_ADHESION	0.00380352	0.047319	0.518393	1.51173	34	123	c("CD274", "SDC4", "JAK2", "IRF1", "ZC3H12A", "TARM1", "PELI1", "ADORA2A", "SOCS1", "ASS1", "IL1RN", "AKNA", "CEBPB", "SPN", "PRKCD", "MYADM", "IL4I1", "SPI1", "PTPN6", "JAG1", "FGL2", "TNFRSF14", "NOTCH1", "HLA-G", "SWAP70", "GTPBP4", "RC3H2", "PAG1", "RC3H1", "PTPN2", "CD74", "IL10", "DLG1", "TGFB1", "YTHDF2", "CBFB", "MARCHF7", "ARG2", "FCGR2B", "METTL3", "RIPOR2", "SPINT2", "IL20RB")	Acute
GOBP_NEGATIVE_REGULATION_OF_PEPTIDASE_ACTIVITY	0.00322754	0.04189	0.514722	1.51159	29	134	c("TNF", "C3", "BIRC3", "SRC", "IFI16", "ADORA2A", "PRDX5", "PTGS2", "RFFL", "SERPINB2", "MMP9", "CD44", "DNAJB6", "BST2", "RAF1", "SERPINE1", "UBE2Z", "RNF34", "PTTG1", "SIAH2", "USP47", "ROCK1", "BIRC2", "PLAUR", "APP", "PAK2", "USP14", "FURIN", "BIRC6", "CSNK2A1", "PICALM", "CST7", "GAPDH", "CSTB", "SERPINA3", "CRIM1", "SPINT2", "SLPI")	Acute
GOMF_HSP90_PROTEIN_BINDING	0.0265785	0.171485	0.605086	1.5115	204	35	c("NOD2", "HIF1A", "STIP1", "NR3C1", "PTGES3", "AHR", "KDR", "KPNB1", "CDC37", "CSNK2A1", "CHORDC1", "HSF1")	Acute
GOBP_RESPIRATORY_SYSTEM_DEVELOPMENT	0.0023633	0.0337162	0.513807	1.51149	21	137	c("SLC7A11", "TNF", "MMP14", "LOX", "ASS1", "RBPJ", "STK40", "SAV1", "EXT1", "PDGFRB", "TMEM38B", "NOTCH1", "HEG1", "PTGES3", "SEC24B", "YWHAZ", "MAP2K1", "RC3H2", "KDR", "SPRY1", "AP3B1", "CTSZ", "PDPN", "SMAD2", "ATP7A", "SRSF6", "SRF", "LIF")	Acute
GOBP_GLOMERULUS_VASCULATURE_MORPHOGENESIS	0.0127721	0.106541	0.924574	1.51146	70	4	c("PDGFRB", "NOTCH2", "PDGFRA")	Acute
BIOCARTA_EIF_PATHWAY	0.0363908	0.206464	0.707513	1.51117	243	15	c("EIF4G2", "EIF5", "EIF6", "EIF4E", "EIF2S1", "EIF4G1", "EIF4A1", "EIF3A", "EIF2S2", "EIF1AX", "EIF2S3")	Acute
GOMF_TRANSLATION_REGULATOR_ACTIVITY	0.00415255	0.0502884	0.520289	1.5111	37	118	c("EIF2AK2", "CPEB4", "EIF4G2", "IGF2BP2", "LARP1", "GSPT1", "DENR", "SAMD4B", "EIF5", "EIF6", "CYFIP1", "EIF4E", "ETF1", "EIF2S1", "HBS1L", "EIF4G1", "GTPBP2", "EIF4A1", "EIF5A", "EIF5AL1", "FMR1", "IREB2", "COPS5", "EIF3A", "EIF2S2", "EIF1AX", "EIF3B", "EEF1G", "EIF3J", "EIF5B", "EIF3C", "EIF3CL", "FXR1", "CNBP", "CELF1", "ABCF1", "EIF2S3", "EIF2S3B", "AARS1", "EIF3D", "EIF4H", "FXR2")	Acute
GOBP_REGULATION_OF_STRESS_ACTIVATED_PROTEIN_KINASE_SIGNALING_CASCADE	0.0016867	0.0264708	0.506913	1.51079	15	160	c("TNF", "TRAF1", "NOD2", "RIPK2", "ZC3H12A", "EIF2AK2", "IL1B", "DUSP16", "RASGRP1", "NOD1", "EZR", "GADD45B", "LYN", "MYD88", "FAS", "PRDX1", "IL1A", "NCF1", "SPI1", "AIDA", "TRAF2", "TLR3", "MTURN", "DNAJA1", "PDCD10", "MAP2K1", "TIRAP", "HIPK3", "TAOK1", "SASH1", "APP", "STK3", "PAFAH1B1", "COPS5")	Acute
GOBP_NUCLEAR_PORE_ORGANIZATION	0.0346565	0.200485	0.730572	1.51072	226	13	c("NUP98", "AHCTF1", "NUP153", "TPR", "NUP54", "RTN4", "SEH1L")	Acute
GOBP_REGULATION_OF_SULFUR_METABOLIC_PROCESS	0.0300937	0.183831	0.80494	1.51058	182	8	c("SLC7A11", "NFE2L2")	Acute
GOMF_ACIDIC_AMINO_ACID_TRANSMEMBRANE_TRANSPORTER_ACTIVITY	0.0333955	0.196165	0.742925	1.51053	214	12	c("SLC7A11", "SLC25A22", "SLC25A12")	Acute
GOBP_SYNAPTIC_VESICLE_ENDOSOMAL_PROCESSING	0.0330287	0.195096	0.783156	1.51046	205	9	c("STX6", "EEA1", "ITSN1", "AP3B1", "ITSN2", "GRIPAP1")	Acute
GOBP_POSITIVE_REGULATION_OF_IMMATURE_T_CELL_PROLIFERATION	0.00427271	0.05128	0.972277	1.51039	22	3	c("RIPK2", "IL1B", "IL1A")	Acute
GOBP_MODULATION_BY_HOST_OF_SYMBIONT_PROCESS	0.0174348	0.130406	0.566706	1.5103	142	54	c("CCL3", "CCL4", "ZC3H12A", "REST", "SAP30", "CCL8", "HSPA8", "FMR1", "PTX3", "HDAC1", "PC", "HPN", "VAPA", "CCNT1", "YTHDC2", "CFL1", "TARDBP", "SMARCA4", "CHD1", "CSF1R", "SNW1")	Acute
GOBP_POSITIVE_REGULATION_OF_OXIDATIVE_STRESS_INDUCED_NEURON_DEATH	0.0282116	0.177371	0.828952	1.51012	167	7	c("TNF", "REST", "TLR6")	Acute
GOBP_COTRANSLATIONAL_PROTEIN_TARGETING_TO_MEMBRANE	0.0363765	0.206464	0.667423	1.50994	256	20	c("TRAM2", "SRPRA", "SRP72", "SSR2", "SSR3", "SRP54", "SEC61A1", "ZFAND2B", "SSR1", "SRP19", "SRP68", "SEC62", "SEC63")	Acute
GOBP_NEGATIVE_REGULATION_OF_I_KAPPAB_KINASE_NF_KAPPAB_SIGNALING	0.0236943	0.159387	0.59394	1.50936	185	39	c("TNFAIP3", "ZC3H12A", "STAT1", "TNIP1", "MAPKBP1", "TNIP3", "TANK", "RIOK3", "PPM1B", "HDAC1", "PPM1N", "OPTN", "USP10")	Acute
GOBP_ESTABLISHMENT_OF_PROTEIN_LOCALIZATION_TO_ORGANELLE	0.000100725	0.00428377	0.4888	1.50932	0	372	c("NFKBIA", "TNFAIP3", "CDKN1A", "SQSTM1", "JAK2", "SYK", "ZC3H12A", "KPNA3", "PTGS2", "RAB10", "PRKCD", "RAC2", "BCL3", "HCLS1", "RNF31", "KPNA4", "PTPN23", "APPL1", "NUP98", "M6PR", "PIK3R1", "NOTCH1", "UBE2D3", "PML", "HSPA5", "CCT8", "RANBP2", "DNAJA1", "CCT3", "SREBF2", "HK2", "IPO13", "HERPUD1", "HUWE1", "MED1", "HSPA8", "CCT6A", "MON1B", "ELAVL1", "CHMP4B", "TCP1", "HSP90AB1", "TRAM2", "KP…	Acute
GOBP_POSITIVE_REGULATION_OF_SIGNALING	0.0001	0.00428377	0.482009	1.50921	0	1249	c("TNF", "CCL18", "CCL3", "CCL3L1", "CCL3L3", "CCL4", "FPR2", "IL12B", "ICAM1", "C3", "TNFAIP3", "PARP14", "MALT1", "CFLAR", "TRAF1", "IRF7", "NOD2", "SLC39A14", "IRGM", "ZBP1", "SQSTM1", "CD14", "JAK2", "BIRC3", "HCAR2", "SYK", "RIPK2", "NFKB1", "TRIM21", "ZC3H12A", "ARHGEF3", "SRC", "RSAD2", "RAPGEF2", "TLR1", "MET", "PIK3R5", "SLC15A3", "PARP9", "IKBKE", "TLR2", "MTDH", "EIF2AK2", "PELI1", "PT…	Acute
GOBP_POSITIVE_REGULATION_OF_PEPTIDYL_SERINE_PHOSPHORYLATION	0.0125853	0.105555	0.548152	1.50919	106	70	c("TNF", "IRGM", "RIPK2", "PTGS2", "CAV1", "HCLS1", "IL6", "ATP2B4", "CD44", "RAF1", "BRAF", "PDCD10", "TBK1", "LATS1", "EIF4G1", "HSP90AB1", "TXN", "CSF3", "APP")	Acute
GOCC_NLS_DEPENDENT_PROTEIN_NUCLEAR_IMPORT_COMPLEX	0.0305871	0.185482	0.804101	1.50901	185	8	c("KPNA3", "KPNA4", "MYBBP1A", "KPNB1", "KPNA1", "KPNA6")	Acute
REACTOME_SIGNALING_BY_BRAF_AND_RAF1_FUSIONS	0.0170992	0.128994	0.563634	1.50898	140	56	c("JAK2", "SRC", "TENT4A", "AGTRAP", "ZC3HAV1", "RAP1B", "VCL", "RAF1", "CALM1", "BRAF", "ACTB", "ACTG1", "MAP2K1", "APBB1IP", "AP3B1", "CLCN6", "YWHAB", "SND1", "FXR1", "NRAS", "MAP2K2", "KSR1", "PAPSS1", "KDM7A", "RAP1A")	Acute
GOBP_REGULATION_OF_CELLULAR_AMINO_ACID_METABOLIC_PROCESS	0.0305871	0.185482	0.804005	1.50882	185	8	c("SLC7A11", "ATP2B4", "SLC7A7", "CLN3")	Acute
GOMF_CYCLIC_NUCLEOTIDE_BINDING	0.0347155	0.200526	0.645061	1.50837	251	24	c("PDE4B", "RAPGEF2", "PRKAR2B", "PDE10A")	Acute
GOBP_POSITIVE_REGULATION_OF_RECEPTOR_SIGNALING_PATHWAY_VIA_STAT	0.0267457	0.171966	0.615529	1.50829	202	31	c("TNF", "IL12B", "JAK2", "SOCS1", "IL6", "CRLF3", "NOTCH1", "TYK2", "IL10RA", "IL10", "TGFB1", "OCIAD1")	Acute
GOBP_PROTEIN_AUTOUBIQUITINATION	0.0147848	0.116829	0.554752	1.50828	123	63	c("RNF213", "TRIM21", "DTX3L", "RNF19B", "TRIM13", "TRAF2", "MARCHF5", "UBE2D3", "MDM2", "RNF11", "RNF4", "BFAR", "CUL3", "RNF115", "SASH1", "UBE2D2", "CBL", "UBE2A", "HECTD1", "MARCHF7", "AMFR", "RNF141", "CNOT4", "TRAF6")	Acute
GOBP_COPPER_ION_TRANSMEMBRANE_TRANSPORT	0.0208479	0.147641	0.882851	1.50825	118	5	c("SLC31A2", "SLC31A1", "SLC11A2", "ATP7A")	Acute
GOBP_NEGATIVE_REGULATION_OF_OXIDATIVE_PHOSPHORYLATION	0.0260345	0.168871	0.853368	1.5082	150	6	c("TNF", "RHOA", "PDE12")	Acute
GOMF_SPHINGOSINE_N_ACYLTRANSFERASE_ACTIVITY	0.0208479	0.147641	0.88279	1.50815	118	5	c("CERS6", "CERS2")	Acute
GOBP_REGULATION_OF_RESPONSE_TO_OXIDATIVE_STRESS	0.0107826	0.0946285	0.541899	1.50812	92	76	c("SLC7A11", "TNF", "SOD2", "MET", "GCH1", "FZD1", "HIF1A", "NCOA7", "REST", "NFE2L2", "TLR6", "NR4A3", "SFPQ", "TXN", "ATF4", "UBQLN1", "IL10")	Acute
GOBP_POSITIVE_REGULATION_OF_CELL_PROLIFERATION_INVOLVED_IN_HEART_MORPHOGENESIS	0.0134916	0.109934	0.922432	1.50796	74	4	c("PIM1", "RBPJ", "SMAD4")	Acute
GOBP_NEGATIVE_REGULATION_OF_STRIATED_MUSCLE_CELL_APOPTOTIC_PROCESS	0.0369087	0.208123	0.717305	1.5077	244	14	c("CFLAR", "JAK2", "NFE2L2", "NUPR1", "PDPK1", "HSF1", "PPP1R10")	Acute
GOBP_REGULATION_OF_GLUCOSE_TRANSMEMBRANE_TRANSPORT	0.0172205	0.12938	0.563145	1.50767	141	56	c("TNF", "C3", "IL1B", "PID1", "NFE2L2", "RHOQ", "APPL1", "PIK3R1", "BRAF", "PRKCB", "HK2", "NR4A3", "RTN2", "PTPN11", "MEF2A", "STXBP3", "SELENOS", "GSK3A", "EDN1", "MAPK14", "PEA15")	Acute
GOBP_NEGATIVE_REGULATION_OF_ENDOTHELIAL_CELL_PROLIFERATION	0.0293454	0.181297	0.621911	1.50708	220	29	c("TNF", "IL12B", "STAT1", "CAV1", "CCL2", "IL12A", "PDCD10")	Acute
REACTOME_SIGNALING_BY_MRAS_COMPLEX_MUTANTS	0.0319026	0.190487	0.802878	1.50671	193	8	c("PPP1CB", "RAF1", "BRAF", "SHOC2", "YWHAB")	Acute
GOBP_DTTP_METABOLIC_PROCESS	0.0210231	0.148404	0.881663	1.50623	119	5	c("CMPK2", "TBPL1")	Acute
GOBP_POSITIVE_REGULATION_OF_NEUTROPHIL_ACTIVATION	0.0268966	0.172183	0.852213	1.50616	155	6	c("TNF", "PTAFR")	Acute
HALLMARK_EPITHELIAL_MESENCHYMAL_TRANSITION	0.00179211	0.0274256	0.505327	1.50607	16	160	c("TNFAIP3", "SDC4", "MMP14", "LOX", "TPM4", "VCAN", "DST", "GADD45B", "SDC1", "PVR", "FAS", "TGM2", "IL6", "IL15", "PDGFRB", "CD44", "NOTCH2", "INHBA", "BMP1", "CXCL6", "SERPINE1", "SNTB1", "ITGB1", "ITGAV", "VEGFC", "PTX3", "HTRA1", "COPA", "VCAM1", "PLAUR", "FLNA", "ID2", "GEM", "GLIPR1")	Acute
GOBP_POSITIVE_REGULATION_OF_AMYLOID_PRECURSOR_PROTEIN_CATABOLIC_PROCESS	0.0369427	0.208219	0.665709	1.50606	260	20	c("TNF", "GSAP", "LYN", "RELA", "GSK3A", "PICALM", "EPHA4", "ROCK2")	Acute
REACTOME_RND1_GTPASE_CYCLE	0.026856	0.17217	0.600379	1.50597	207	36	c("DST", "CPD", "CAV1", "STIP1", "PIK3R1", "TXNL1", "EPSTI1", "ARHGAP35", "RRAS2", "CCDC88A")	Acute
GOMF_MITOGEN_ACTIVATED_PROTEIN_KINASE_BINDING	0.0314052	0.188707	0.629034	1.50592	233	27	c("MAPKAPK2", "TNIP1", "DUSP2", "PTPRJ", "GCH1", "DUSP16", "TPR", "STAU2", "PTAFR", "MAPK14")	Acute
GOBP_REGULATION_OF_BRANCHING_INVOLVED_IN_LUNG_MORPHOGENESIS	0.0136715	0.110706	0.921133	1.50584	75	4	c("TNF", "CTNNB1")	Acute
GOBP_REGULATION_OF_T_CELL_CHEMOTAXIS	0.0343293	0.199052	0.767941	1.50582	215	10	c("CXCL10", "ADAM17", "OXSR1")	Acute
GOBP_AROMATIC_AMINO_ACID_TRANSPORT	0.0343293	0.199052	0.767838	1.50562	215	10	c("SLC16A10", "SLC3A2", "SLC7A8", "SLC7A1")	Acute
GOBP_SEMI_LUNAR_VALVE_DEVELOPMENT	0.0363963	0.206464	0.648461	1.5051	262	23	c("TNFRSF1B", "RBPJ", "NOTCH2", "JAG1", "NOTCH1", "TNFRSF1A", "ROCK1", "TGFB1", "ROCK2")	Acute
REACTOME_INTERLEUKIN_9_SIGNALING	0.0300588	0.183819	0.826077	1.50489	178	7	c("STAT1", "IL2RG", "STAT5A", "STAT3", "JAK1")	Acute
GOBP_DEOXYRIBONUCLEOSIDE_TRIPHOSPHATE_BIOSYNTHETIC_PROCESS	0.0217239	0.15144	0.880837	1.50482	123	5	c("CMPK2", "TBPL1")	Acute
GOBP_EPITHELIAL_TUBE_BRANCHING_INVOLVED_IN_LUNG_MORPHOGENESIS	0.0372751	0.209479	0.672341	1.50475	260	19	c("TNF", "EXT1", "SPRY1", "CTSZ")	Acute
REACTOME_METABOLISM_OF_FAT_SOLUBLE_VITAMINS	0.0345388	0.199984	0.633004	1.50454	254	26	c("SDC4", "AGRN", "SDC1", "LDLR", "LRP10")	Acute
GOBP_REGULATION_OF_CELL_FATE_SPECIFICATION	0.0281034	0.177144	0.851164	1.50431	162	6	c("LMO4", "BMPR1A")	Acute
GOBP_POSITIVE_REGULATION_OF_OSTEOCLAST_DIFFERENTIATION	0.0360399	0.20558	0.680193	1.50408	248	18	c("TNF", "IL12B", "CSF1", "NOTCH2")	Acute
GOBP_LIGAND_GATED_ION_CHANNEL_SIGNALING_PATHWAY	0.0361847	0.205928	0.680067	1.5038	249	18	c("CPEB4", "APP", "CLN3", "PTK2B")	Acute
GOBP_OSTEOCLAST_PROLIFERATION	0.0224247	0.154454	0.880114	1.50358	127	5	c("TNFAIP3", "CSF1", "TCIRG1")	Acute
GOBP_NEGATIVE_REGULATION_OF_GENE_EXPRESSION	0.0001	0.00428377	0.481801	1.50317	0	746	c("ACOD1", "TNF", "CCL3", "IL12B", "NLRP3", "CD274", "TNFAIP3", "PARP14", "HELZ2", "CDKN1A", "MAPKAPK2", "NOD2", "IRAK3", "ITGB8", "NFKB1", "ZC3H12A", "OAS3", "PARP9", "IKBKE", "TENT4A", "EIF2AK2", "MEFV", "REL", "MAPKBP1", "ZNFX1", "EZR", "CPEB4", "DAXX", "ZFP36", "IGF2BP2", "NOS2", "DHX58", "HIF1A", "HMOX1", "LARP1", "MYD88", "ZHX2", "GPR18", "ADAR", "N4BP1", "DCP2", "GSPT1", "CLEC4A", "PARP10"…	Acute
REACTOME_INTEGRIN_SIGNALING	0.0366731	0.207365	0.647622	1.50315	264	23	c("SYK", "SRC", "RASGRP1", "RAP1B", "PTPN1", "APBB1IP", "CRK")	Acute
REACTOME_CELL_SURFACE_INTERACTIONS_AT_THE_VASCULAR_WALL	0.00652006	0.0677055	0.52137	1.50303	58	106	c("SLC7A11", "SDC4", "ITGAL", "SRC", "PROCR", "CAV1", "LYN", "ITGA4", "SDC1", "SPN", "SLC3A2", "PTPN6", "SLC7A8", "CD44", "PIK3R1", "CD47", "SLC16A3", "OLR1", "ATP1B3", "ITGB1", "PTPN11", "FCER1G", "ITGAV")	Acute
GOBP_RESPONSE_TO_GAMMA_RADIATION	0.0191417	0.138704	0.563978	1.50303	156	54	c("CXCL10", "SOD2", "CDKN1A", "TREX1", "IL1A", "TRIM13", "PTPRC", "PML", "TLK2", "DCUN1D3", "HSPA5", "MDM2", "EGR1")	Acute
GOBP_REGULATION_OF_LAMELLIPODIUM_ASSEMBLY	0.0284585	0.178286	0.613298	1.50282	215	31	c("RAC2", "FSCN1", "PIK3R1", "CYFIP1", "ACTR2", "ACTR3", "AKIRIN1", "TWF1", "ATP7A", "CDC42", "ARPC2", "WASF2", "PIK3CA", "BRK1", "MTOR", "ABI2", "RAC1")	Acute
GOBP_SARCOPLASMIC_RETICULUM_CALCIUM_ION_TRANSPORT	0.035216	0.202166	0.632134	1.50247	259	26	c("CCL3", "ATP2A2", "TMEM38B", "CALM1")	Acute
HALLMARK_UNFOLDED_PROTEIN_RESPONSE	0.00629209	0.0662113	0.52024	1.50235	56	109	c("SERP1", "CEBPB", "DCP2", "CCL2", "ERO1A", "HSPA5", "SDAD1", "EIF4E", "EIF2S1", "HERPUD1", "YWHAZ", "EIF4G1", "SRPRA", "FUS", "EIF4A1", "ATF4", "KIF5B", "MTHFD2", "HSP90B1", "PDIA6", "EXOSC10", "HYOU1", "HSPA9", "MTREX", "CALR", "NOP14", "CNOT4", "NOP56", "CNOT6", "NHP2", "DNAJC3", "NOLC1", "GOSR2", "SEC31A", "DDX10", "DCP1A", "YIF1A", "TARS1", "ATP6V0D1", "SSR1", "CNOT2", "SHC1", "RRP9", "TTC3…	Acute
BIOCARTA_RAS_PATHWAY	0.0366704	0.207365	0.652621	1.50231	262	22	c("NFKB1", "RALGDS", "PIK3CG", "RELA", "PIK3R1", "RAF1", "MAP2K1", "CHUK", "CDC42", "RHOA", "ELK1", "RALA", "PIK3CA")	Acute
GOBP_POSITIVE_REGULATION_OF_TUMOR_NECROSIS_FACTOR_MEDIATED_SIGNALING_PATHWAY	0.0385338	0.213568	0.751013	1.50218	245	11	c("ADAM17", "CASP1", "TRAF2", "HSPA1A", "HSPA1B", "UBE2K")	Acute
GOBP_REGULATION_OF_ACUTE_INFLAMMATORY_RESPONSE_TO_ANTIGENIC_STIMULUS	0.0359186	0.205078	0.766009	1.50203	225	10	c("C3", "HLA-E", "SELENOS", "FCGR2B", "IL20RB")	Acute
GOCC_POLYSOME	0.0189255	0.137833	0.56483	1.5017	154	53	c("LARP1", "PSMA6", "PNPT1", "EIF2S1", "LARP4B", "EIF4G1", "FMR1", "NUFIP2", "HDLBP", "VBP1", "ATXN2", "BTF3", "FXR1", "CALR", "FXR2", "RPL24", "AGO1", "RWDD1")	Acute
GOBP_LONG_CHAIN_FATTY_ACYL_COA_METABOLIC_PROCESS	0.0370887	0.208851	0.652293	1.50155	265	22	c("ACSL1", "ACSL5", "ACSL4", "HSD17B12", "ELOVL1", "ACOT7", "HACD2")	Acute
GOBP_IMPORT_INTO_CELL	0.00277067	0.0376841	0.506969	1.50154	25	148	c("SLC7A11", "TNF", "ACSL1", "SLC39A14", "SLC15A3", "SLC7A2", "ACSL5", "LRRC8C", "SLC2A1", "FABP3", "ITGA4", "SLC11A2", "SLC3A2", "SLC7A8", "ATP2B4", "LRRC8D", "ACTB", "ATP1B3", "ITGB1", "SLC12A4", "TRPM4", "SLC39A4", "IL10RA", "SLC30A1", "EPRS1", "SLC7A1", "SLC6A12", "DLG1")	Acute
GOBP_SMOOTH_MUSCLE_CELL_PROLIFERATION	0.00536575	0.0596388	0.517591	1.50124	48	114	c("TNF", "SOD2", "IL12B", "TNFAIP3", "CDKN1A", "JAK2", "STAT1", "CALCRL", "PTGS2", "HMOX1", "MYD88", "MMP9", "TRIB1", "IL6", "IL15", "PDGFRB", "CX3CL1", "IL18", "PTGIR", "NR4A3", "IL12A", "SF1", "FOXP1", "AIF1", "HDAC1", "IL10", "ID2", "GNAI3")	Acute
REACTOME_METABOLISM_OF_WATER_SOLUBLE_VITAMINS_AND_COFACTORS	0.00843226	0.0796244	0.522655	1.50097	75	101	c("PARP14", "NAMPT", "PARP9", "PTGS2", "ABCC1", "CD38", "SLC2A1", "MTHFR", "PARP10", "NADK", "GPHN", "MOCS1", "PARP8", "ACP5", "SLC23A2", "PANK3", "FASN", "MMADHC", "CYB5A", "MTHFD2", "PC")	Acute
GOBP_REGULATION_OF_CHEMOTAXIS	0.00179742	0.0274528	0.504268	1.50071	16	157	c("CCL3", "CXCL10", "CCL4", "FPR2", "NOD2", "MET", "ADAM17", "LYN", "CSF1", "GPR18", "RAC2", "RIN3", "SEMA4A", "SPI1", "IL6", "CCL2", "PDGFRB", "STAP1", "NOTCH1", "CCL7", "PLA2G7", "CMKLR1", "YTHDF1", "SWAP70", "SERPINE1", "SLAMF8", "IL12A", "SEMA4D", "TIRAP", "C5AR1", "KDR", "VEGFC", "AIF1", "AKIRIN1", "PTPN2", "CD74", "DNM1L", "USP14", "TPBG", "CORO1B", "TGFB1", "SEMA6D", "SEMA4C", "STX4", "EDN…	Acute
GOBP_INTRINSIC_APOPTOTIC_SIGNALING_PATHWAY	0.000204625	0.00615575	0.492363	1.50061	1	245	c("TNF", "SOD2", "TNFRSF1B", "CDKN1A", "JAK2", "SRC", "IFI16", "IKBKE", "BCL2A1", "PTGS2", "PLAGL2", "CAV1", "DYRK2", "HIF1A", "HMOX1", "CEBPB", "MMP9", "PRKCD", "BCL3", "NCK1", "NFE2L2", "PTPN1", "CD44", "CUL1", "TRAF2", "PPP1R15A", "PIK3R1", "PML", "ERO1A", "MDM2", "NUPR1", "SGMS1", "MYBBP1A", "DNAJA1", "PDCD10", "HERPUD1", "TMBIM6", "SKIL", "RRN3", "SFPQ", "EIF5A", "TNFRSF1A", "USP47", "ATF4",…	Acute
GOBP_ORGANIC_ACID_TRANSMEMBRANE_TRANSPORT	0.00502897	0.0566634	0.516843	1.50058	45	117	c("SLC7A11", "TNF", "ACSL1", "SLC13A3", "SLC16A10", "SLC7A2", "ABCC1", "ACSL5", "LRRC8C", "SLC2A1", "SLC25A22", "SLC3A2", "ABCC5", "SLC7A8", "SLC25A10", "SLC23A2", "LRRC8D", "SLC16A3", "ITGB1")	Acute
GOBP_REGULATION_OF_EPITHELIAL_CELL_DIFFERENTIATION_INVOLVED_IN_KIDNEY_DEVELOPMENT	0.0390038	0.21559	0.750062	1.50027	248	11	c("STAT1", "MMP9", "LIF", "PRKX")	Acute
GOBP_POSITIVE_REGULATION_OF_HYDROLASE_ACTIVITY	0.000100281	0.00428377	0.483932	1.50015	0	443	c("TNF", "CCL18", "CCL3", "CCL3L1", "CCL3L3", "CCL4", "NLRP3", "MALT1", "CFLAR", "RASGEF1B", "JAK2", "PLEK", "SYK", "RIPK2", "TNFSF15", "RAPGEF2", "IFI16", "MEFV", "RASGRP1", "NOD1", "RALGDS", "LPAR1", "AGRN", "CD40", "RALGAPA2", "CAV1", "LYN", "TANK", "SNX18", "FAS", "PRKCD", "TGM2", "CCL15", "CCL23", "TNFSF10", "ST18", "CCL2", "REST", "NR1H3", "PDGFRB", "CASP1", "CX3CL1", "RASGRF1", "IFT57", "P…	Acute
GOBP_POSITIVE_CHEMOTAXIS	0.0243315	0.162087	0.58634	1.50014	191	41	c("CCL3", "CXCL10", "FPR2", "MET", "PTPRJ", "CCL15", "CX3CL1", "KDR", "VEGFC")	Acute
GOBP_NEGATIVE_REGULATION_OF_VIRAL_LIFE_CYCLE	0.0366461	0.207365	0.685897	1.50009	249	17	c("CH25H", "TRIM5", "BST2", "LY6E", "TRIM25", "TRIM26", "PTX3", "IFITM1")	Acute
GOBP_POSITIVE_REGULATION_OF_MAP_KINASE_ACTIVITY	0.0105227	0.0928528	0.528678	1.49986	92	90	c("TNF", "NOD2", "SYK", "SRC", "PIK3R5", "IL1B", "RASGRP1", "CD40", "PIK3CG", "PTPN1", "PIK3R6", "PDGFRB", "PTPRC", "TRAF2", "TLR6")	Acute
GOBP_ALTERNATIVE_MRNA_SPLICING_VIA_SPLICEOSOME	0.0150742	0.118136	0.5486	1.49966	126	66	c("REST", "RBM7", "TRA2B", "MBNL2", "WTAP", "RBM25", "KHDRBS1", "SFPQ", "FMR1", "ZBTB7A", "SRSF2", "DDX5", "YTHDC1", "RAVER1", "SRSF6", "HNRNPM", "STRAP", "FXR1", "CELF1", "RNPS1", "FXR2", "SRSF1", "SFSWAP", "PUF60", "RBMX", "KDM1A", "RBM17", "SMU1", "HNRNPU", "CDK13", "DHX9", "RBM15", "MAGOH", "SRSF9")	Acute
GOBP_ISG15_PROTEIN_CONJUGATION	0.0238262	0.159933	0.877748	1.49954	135	5	c("UBE2L6", "ISG15", "UBA7", "UBE2E2", "UBE2E1")	Acute
GOBP_PROTEIN_K29_LINKED_DEUBIQUITINATION	0.0158302	0.121963	0.917089	1.49922	87	4	c("TNFAIP3", "YOD1")	Acute
GOBP_ENDOPLASMIC_RETICULUM_TO_GOLGI_VESICLE_MEDIATED_TRANSPORT	0.00458315	0.053498	0.515735	1.49919	41	119	c("INSIG1", "VCP", "SEC24B", "ARCN1", "VTI1A", "TMED5", "USO1", "WHAMM", "ARF4", "SEC23IP", "CUL3", "COPA", "RAB1A", "TMED7", "SEC23B", "SAR1A", "VAPA", "RNF139", "TFG", "TMED2", "SCFD1", "HYOU1", "SAR1B", "COPB1", "ERGIC2", "SEC16A", "PPP6C", "RAB2A", "YIPF4", "SEC13", "GOSR1", "TRAPPC3", "NRBP1", "SEC24C", "KDELR2", "SEC24A", "TRAPPC6B", "COG3", "LMAN1", "GOSR2", "SEC31A", "SEC24D", "YIF1A", "T…	Acute
GOCC_ENDOCYTIC_VESICLE	0.000304723	0.00786452	0.489728	1.49914	2	273	c("CLEC4E", "EHD1", "NOD2", "IRGM", "RAB11FIP1", "SYK", "CDC42EP2", "RAPGEF2", "TLR1", "TLR2", "TAP1", "NOD1", "CYBB", "LPAR1", "RAB10", "MARCO", "FLNB", "CAV1", "LYN", "RAC2", "HVCN1", "LDLR", "RIN3", "NCF1", "MSR1", "TAPBP", "RAB20", "SCARF1", "TAP2", "APPL1", "STX6", "NCF4", "M6PR", "TLR6", "HLA-A", "HLA-B", "HLA-C", "HLA-E", "HLA-F", "HLA-G", "ZDHHC5", "MDM2", "SRGAP2", "RABEP1", "B2M", "ACTG…	Acute
GOMF_RNA_BINDING	0.0001	0.00428377	0.478118	1.49898	0	1451	c("ZC3H12C", "IFIT2", "HELZ2", "IFIH1", "DDX58", "ZBP1", "TRIM21", "ZC3H12A", "PARP12", "IFIT3", "OAS3", "IFI16", "MTDH", "EIF2AK2", "SLFN13", "ZNFX1", "EZR", "CPEB4", "DDX60", "KCTD12", "OAS2", "CCDC86", "SAMSN1", "OASL", "EIF4G2", "ASS1", "FLNB", "ZFP36", "IGF2BP2", "IFIT1B", "DHX58", "LARP1", "PSMA6", "ADAR", "N4BP1", "FNDC3A", "DCP2", "GSPT1", "PRDX1", "LRRC59", "DENR", "SPI1", "ZC3HAV1", "SA…	Acute
GOBP_RNA_CATABOLIC_PROCESS	0.000306498	0.00787296	0.491384	1.4988	2	247	c("HELZ2", "TNFRSF1B", "MAPKAPK2", "ZC3H12A", "IKBKE", "TENT4A", "SLFN13", "OAS2", "ZFP36", "LARP1", "MYD88", "ZHX2", "DCP2", "GSPT1", "PRKCD", "ZC3HAV1", "PNPT1", "SAMD4B", "ISG20", "RBM7", "MOV10", "TRAF2", "AGO3", "TENT5A", "YTHDF1", "CSDE1", "PRR5L", "BTG2", "ETF1", "LARP4B", "TIRAP", "NOCT", "ELAVL1", "SMG7", "RC3H2", "SLC11A1", "FUS", "RC3H1", "FMR1", "MYEF2", "DDX5", "ROCK1", "XRN1", "HNRN…	Acute
GOBP_REGULATION_OF_BONE_DEVELOPMENT	0.0315701	0.189298	0.822666	1.49867	187	7	c("LOX", "TAPT1", "KDR")	Acute
GOBP_UBIQUITIN_DEPENDENT_ERAD_PATHWAY	0.0116709	0.100139	0.53739	1.49865	100	77	c("CAV1", "NFE2L2", "TRIM13", "NPLOC4", "VCP", "HSPA5", "HERPUD1", "UBE2J1", "TRIM25", "ECPAS", "TMEM67", "UBQLN1", "PSMC6", "DNAJC10", "DERL2", "UBE2J2", "HSP90B1", "USP14", "CANX", "UBXN8", "SELENOS", "SYVN1", "SEL1L", "AMFR", "CALR", "UBE4A", "RNF103", "UBXN4", "UFD1", "MAN1A1", "DNAJB12", "FAF2", "RNF121", "ERLIN1", "AUP1", "DERL1", "BAG6", "SGTA", "UBE2G2", "ANKZF1", "STT3B", "FBXO6", "DNAJB…	Acute
GOBP_SECOND_MESSENGER_MEDIATED_SIGNALING	0.00103563	0.0186407	0.49572	1.49856	9	202	c("TNF", "CCL3", "CCL4", "FPR2", "FPR1", "IRGM", "PLEK", "SYK", "RAPGEF2", "PTPRJ", "CCRL2", "DYRK2", "NOS2", "ADGRG6", "ATP2B4", "PTPRC", "EDNRB", "ATP2A2", "TMEM38B", "CALM1", "CAMKK2", "CMKLR1", "TMBIM4", "AHR", "PPP2CA", "KDR", "TRPM4", "VCAM1", "PDE10A", "CGAS", "PPP3CC")	Acute
REACTOME_SARS_COV_INFECTIONS	0.00288708	0.0389493	0.507628	1.49832	26	142	c("PARP14", "ZBP1", "ST3GAL1", "JAK2", "PARP9", "ITGA4", "ST3GAL3", "PARP10", "REST", "NFE2L2", "SAP30", "MGAT4A", "CYSLTR1", "TYK2", "PARP8", "VCP", "NR3C1", "PTGES3", "MGAT4B", "ATP1B3", "ITGB1", "TBK1", "CSNK1A1", "CHMP4B", "HSP90AB1", "AP2B1", "CUL3", "HDAC1", "DDX5", "ROCK1", "IFNGR2", "TMPRSS2", "FURIN", "CANX", "MAN2A1", "GATAD2A", "VHL", "BRD4", "ARID4A", "KEAP1", "GSK3A", "ST3GAL4", "JAK…	Acute
GOMF_TUMOR_NECROSIS_FACTOR_ACTIVATED_RECEPTOR_ACTIVITY	0.0322418	0.191678	0.822315	1.49803	191	7	c("TNFRSF1B", "FAS", "TNFRSF14", "TNFRSF1A")	Acute
GOBP_POSITIVE_REGULATION_OF_SMOOTH_MUSCLE_CELL_DIFFERENTIATION	0.0350271	0.201769	0.798222	1.49797	212	8	c("SOD2", "ENG", "CTH")	Acute
GOBP_REGULATION_OF_GAMMA_DELTA_T_CELL_ACTIVATION	0.0305172	0.185333	0.847446	1.49774	176	6	c("NOD2", "SYK", "PTPRC")	Acute
GOBP_INFLAMMASOME_COMPLEX_ASSEMBLY	0.0407643	0.221833	0.661979	1.49763	287	20	c("NLRP3", "EIF2AK2", "MEFV", "MYD88", "GBP5", "TLR6", "AIM2", "DHX33")	Acute
GOBP_ANTIGEN_PROCESSING_AND_PRESENTATION_OF_PEPTIDE_ANTIGEN	0.0223408	0.15417	0.573298	1.49741	179	47	c("TAP1", "CLEC4A", "TAPBP", "TAP2", "HLA-A", "HLA-B", "HLA-C", "HLA-E", "HLA-F", "HLA-G", "TAPBPL", "B2M", "ERAP1", "IKBKB", "FCER1G", "SLC11A1", "HLA-DQB1", "LNPEP", "CD74", "MARCHF1", "SAR1B", "CALR", "FCGR2B")	Acute
GOBP_NEGATIVE_REGULATION_OF_OSSIFICATION	0.0364804	0.20675	0.635381	1.49738	266	25	c("CCL3", "HIF1A", "RBPJ", "SRGN", "NOTCH1", "KREMEN1", "TRPM4")	Acute
GOCC_SIDE_OF_MEMBRANE	0.000100583	0.00428377	0.484353	1.49706	0	383	c("CLEC4E", "TNF", "CXCL10", "IL12B", "ICAM1", "CD274", "TRAF1", "ITGAL", "CD14", "ICOSLG", "SYK", "HCK", "SRC", "CD69", "SLAMF7", "EBI3", "GSR", "EZR", "GRAMD1A", "ADGRE1", "CD40", "CCRL2", "LYN", "GNG12", "ITGA4", "SLA", "CLEC4D", "SDC1", "SPN", "SNX18", "F10", "SPPL2A", "FAS", "CLEC4A", "LDLR", "MSR1", "TMEM123", "TAPBP", "RNF31", "LY9", "PTPN1", "LY75", "PTPRC", "TRAF2", "TNFRSF14", "CD302", …	Acute
GOBP_REGULATION_OF_RESPONSE_TO_TUMOR_CELL	0.0398224	0.218641	0.691939	1.49694	268	16	c("IL12B", "CD274", "PVR", "IL4I1", "IL12A", "AHR", "NECTIN2")	Acute
GOBP_OLIGODENDROCYTE_PROGENITOR_PROLIFERATION	0.0074308	0.0734956	0.963607	1.49692	39	3	c("LYN", "CDH2")	Acute
GOBP_POSITIVE_REGULATION_OF_EXTRINSIC_APOPTOTIC_SIGNALING_PATHWAY	0.023463	0.158457	0.578704	1.49687	186	44	c("TNF", "CAV1", "TNFSF10", "PTPRC", "TRAF2", "INHBA", "PML", "BCL10", "SKIL", "STK3", "PAK2", "PPP2R1B", "NF1", "PEA15", "PPP2R1A", "CTNNA1", "LTBR", "CYLD", "THBS1", "PDIA3")	Acute
GOBP_REGULATION_OF_PRESYNAPSE_ORGANIZATION	0.0338055	0.197449	0.621971	1.49669	252	28	c("FZD1", "NTNG2", "EIF4G1", "APP", "ARF6", "VPS35", "IL1RAP")	Acute
GOBP_REGULATION_OF_MAP_KINASE_ACTIVITY	0.00320581	0.0417356	0.506268	1.49665	29	145	c("TNF", "NOD2", "IRAK3", "SYK", "SRC", "PIK3R5", "PTPRJ", "IL1B", "DUSP16", "RASGRP1", "CD40", "CAV1", "LYN", "HMGCR", "PRKCD", "PIK3CG", "TRIB1", "AIDA", "PTPN1", "PIK3R6", "PTPN6", "PDGFRB", "PTPRC", "TRAF2", "TLR6", "DNAJA1", "PDCD10", "SPRY1", "HIPK3", "HTR2A", "SASH1", "CDK12")	Acute
GOBP_METANEPHRIC_NEPHRON_TUBULE_EPITHELIAL_CELL_DIFFERENTIATION	0.0312069	0.18822	0.846676	1.49638	180	6	c("STAT1", "LIF")	Acute
GOBP_POSITIVE_REGULATION_OF_MICROGLIAL_CELL_ACTIVATION	0.0329135	0.194696	0.821297	1.49618	195	7	c("CCL3", "CTSC", "STAP1")	Acute
GOMF_PROTEIN_KINASE_C_ACTIVITY	0.0399704	0.21916	0.691584	1.49618	269	16	c("CCL3", "PRKCD", "PRKCB", "PKN2", "SMG1")	Acute
GOBP_REGULATION_OF_HEMATOPOIETIC_STEM_CELL_PROLIFERATION	0.0361783	0.205928	0.797168	1.49599	219	8	c("PIM1", "EIF2AK2", "N4BP2L2")	Acute
GOBP_REGULATION_OF_CALCINEURIN_MEDIATED_SIGNALING	0.0377462	0.210982	0.639746	1.49594	273	24	c("TNF", "DYRK2", "ATP2B4", "NFAT5")	Acute
GOBP_ENDONUCLEOLYTIC_CLEAVAGE_INVOLVED_IN_RRNA_PROCESSING	0.0410142	0.222085	0.699871	1.49484	274	15	c("RRS1", "UTP20", "RCL1", "TSR1", "BOP1", "NOP14", "NOL9", "UTP23", "KRI1", "TBL3")	Acute
GOMF_PEPTIDE_HORMONE_RECEPTOR_BINDING	0.0337531	0.197449	0.820558	1.49483	200	7	c("JAK2", "PTPN11", "PSMC5")	Acute
GOBP_HISTAMINE_SECRETION	0.0405277	0.221146	0.762305	1.49477	254	10	c("LYN", "VAMP8", "SNX4", "VAMP3", "EDN1", "SNX6", "CSF2")	Acute
GOBP_OSTEOBLAST_DIFFERENTIATION	0.00188719	0.0284558	0.499328	1.4947	17	173	c("TNF", "CCL3", "LOX", "TPM4", "CEBPD", "CLEC5A", "VCAN", "FZD1", "FAM20C", "SUCO", "JUNB", "ADAR", "CEBPB", "IL6", "REST", "JAG1", "NOTCH1", "TENT5A", "DDX21", "MYBBP1A", "RRAS2", "SEMA4D", "GTPBP4", "FASN", "NOCT", "PSMC2", "ESRRA", "ATF4", "VEGFC", "TRPM4", "DDX5", "IFITM1", "DNAJC13", "ATP5F1B", "ID3", "LIMD1", "SND1", "JUND", "RRBP1", "CBFB", "TCIRG1", "CLTC", "MAPK14", "NF1")	Acute
GOBP_POSITIVE_REGULATION_OF_SYNAPTIC_PLASTICITY	0.036836	0.207938	0.796462	1.49467	223	8	c("PTGS2", "ANAPC2")	Acute
GOMF_RNA_STEM_LOOP_BINDING	0.0414281	0.223583	0.711076	1.4946	274	14	c("ZC3H12A", "CSDE1", "ARID5A", "RC3H2", "RC3H1", "FMR1", "EPRS1")	Acute
GOBP_REGULATION_OF_INTRACELLULAR_SIGNAL_TRANSDUCTION	0.0001	0.00428377	0.477086	1.49454	0	1320	c("TNF", "CCL18", "CCL3", "CCL3L1", "CCL3L3", "SOD2", "CCL4", "FPR2", "IL12B", "ICAM1", "NLRP3", "NFKBIA", "TNFAIP3", "MALT1", "CFLAR", "TRAF1", "NOD2", "IRAK3", "SQSTM1", "CD14", "JAK2", "PLEK", "BIRC3", "SYK", "RIPK2", "TRIM21", "ZC3H12A", "ARHGEF3", "SRC", "RAPGEF2", "MET", "STAT1", "PIK3R5", "TNIP1", "SLC15A3", "IKBKE", "DUSP2", "TLR2", "MTDH", "EIF2AK2", "PELI1", "PTPRJ", "REL", "IL1B", "MAP…	Acute
GOCC_FILOPODIUM_TIP	0.0410142	0.222085	0.699682	1.49444	274	15	c("OSBPL3", "MYO10", "ABI1", "CYFIP1", "FMR1", "UBE2K")	Acute
GOBP_INTERFERON_ALPHA_PRODUCTION	0.0372477	0.209479	0.628745	1.49442	274	26	c("IRF7", "IFIH1", "DDX58", "RIPK2", "STAT1", "TLR3", "NMI", "TBK1", "IL10", "CHUK", "HSPD1")	Acute
GOBP_RESPONSE_TO_L_ASCORBIC_ACID	0.0185285	0.136186	0.914013	1.4942	102	4	c("SOD2", "IL1A", "ITGA2")	Acute
GOBP_IMPORT_ACROSS_PLASMA_MEMBRANE	0.00614035	0.0656474	0.515484	1.49412	55	113	c("SLC7A11", "TNF", "ACSL1", "SLC39A14", "SLC15A3", "SLC7A2", "ACSL5", "LRRC8C", "SLC2A1", "SLC3A2", "SLC7A8", "ATP2B4", "LRRC8D", "ATP1B3", "ITGB1", "SLC12A4", "TRPM4", "SLC39A4", "SLC30A1", "SLC7A1")	Acute
GOBP_SERTOLI_CELL_DEVELOPMENT	0.0406866	0.221704	0.761917	1.49401	255	10	c("SDC1", "FNDC3A", "IL1A", "ARID4A")	Acute
GOBP_SKELETAL_MUSCLE_CELL_PROLIFERATION	0.0406866	0.221704	0.761811	1.4938	255	10	c("CFLAR", "JAK2", "AKIRIN1", "KPNA1", "SIX1", "PPARD", "SIX5")	Acute
GOBP_REGULATION_OF_RECEPTOR_CLUSTERING	0.0406866	0.221704	0.761802	1.49378	255	10	c("SLC7A11", "CRKL")	Acute
GOMF_TRANSLATION_FACTOR_ACTIVITY_RNA_BINDING	0.0131731	0.108271	0.535631	1.49374	113	77	c("CPEB4", "EIF4G2", "GSPT1", "DENR", "EIF5", "EIF6", "EIF4E", "ETF1", "EIF2S1", "HBS1L", "EIF4G1", "GTPBP2", "EIF4A1", "EIF5A", "EIF5AL1", "COPS5", "EIF3A", "EIF2S2", "EIF1AX", "EIF3B", "EEF1G", "EIF3J", "EIF5B", "EIF3C", "EIF3CL", "ABCF1", "EIF2S3", "EIF2S3B", "EIF3D", "EIF4H")	Acute
GOBP_LEFT_RIGHT_AXIS_SPECIFICATION	0.0421366	0.225805	0.746782	1.49371	268	11	c("SETDB2", "NOTCH2", "NOTCH1", "CITED2")	Acute
GOBP_EOSINOPHIL_MIGRATION	0.0400746	0.219634	0.734551	1.49351	257	12	c("CCL3", "CCL4", "CCL2", "CX3CL1", "CCL7", "CCL8")	Acute
GOBP_NEGATIVE_REGULATION_OF_CELL_DEATH	0.00010001	0.00428377	0.478744	1.49346	0	730	c("SLC7A11", "TNF", "SOD2", "ICAM1", "SOCS3", "TNFAIP3", "MALT1", "CFLAR", "TNFRSF1B", "IRF7", "NOD2", "ST3GAL1", "JAK2", "BIRC3", "PIM1", "NFKB1", "HCK", "ZC3H12A", "SRC", "MET", "IFIT3", "MTDH", "EIF2AK2", "PELI1", "ADORA2A", "CLEC5A", "FZD1", "IL1B", "BCL2A1", "PRDX5", "PTGS2", "CPEB4", "IER3", "CD38", "CAV1", "CSF1", "HIF1A", "HMOX1", "RFFL", "SERPINB2", "ADAR", "CEBPB", "MMP9", "FAS", "STK40…	Acute
GOBP_RESPONSE_TO_AMYLOID_BETA	0.0252926	0.166369	0.579282	1.49334	200	43	c("TNF", "FPR2", "ICAM1", "MMP13", "ABCC1", "ITGA4", "MMP9", "TLR6", "VCAM1", "BCL2L2", "APP")	Acute
BIOCARTA_RACCYCD_PATHWAY	0.0374368	0.209946	0.63362	1.49323	273	25	c("NFKBIA", "CDKN1A", "NFKB1", "RELA", "PIK3R1", "RAF1", "IKBKG", "IKBKB")	Acute
REACTOME_FLT3_SIGNALING_THROUGH_SRC_FAMILY_KINASES	0.0190682	0.138253	0.913175	1.49283	105	4	c("SYK", "HCK", "LCK")	Acute
GOBP_POSITIVE_REGULATION_OF_ER_ASSOCIATED_UBIQUITIN_DEPENDENT_PROTEIN_CATABOLIC_PROCESS	0.0344249	0.199418	0.819416	1.49275	204	7	c("CAV1", "NFE2L2", "HERPUD1", "UBQLN1")	Acute
GOCC_MHC_CLASS_I_PROTEIN_COMPLEX	0.0396024	0.217725	0.7739	1.49261	246	9	c("HLA-A", "HLA-B", "HLA-C", "HLA-E", "HLA-F", "HLA-G", "B2M")	Acute
REACTOME_SIGNALING_BY_GPCR	0.000100654	0.00428377	0.483057	1.49235	0	380	c("CCL3", "CCL3L1", "CCL3L3", "CXCL10", "CCL4", "CCL4L2", "FPR2", "FPR1", "C3", "PDE4B", "HCAR2", "HCAR3", "ARHGEF3", "SRC", "PIK3R5", "CALCRL", "ADORA2A", "FZD1", "RASGRP1", "LPAR1", "ADGRE1", "DGKH", "CCRL2", "GNG12", "GPR18", "PRKCD", "CCL23", "PIK3CG", "CCL2", "PIK3R6", "CX3CL1", "CYSLTR1", "EDNRB", "PIK3R1", "CD55", "CALM1", "CXCL16", "CCL7", "ABR", "CAMKK2", "PRKCB", "CMKLR1", "PTGIR", "CXC…	Acute
GOBP_REGULATION_OF_PROTEOLYSIS	0.00010018	0.00428377	0.480552	1.49187	0	525	c("TNF", "NLRP3", "C3", "MALT1", "CFLAR", "MMP14", "TNFRSF1B", "JAK2", "BIRC3", "SYK", "RIPK2", "TRIM21", "TNFSF15", "ZC3H12A", "SRC", "TNIP1", "IFI16", "MEFV", "ADORA2A", "IL1B", "PRDX5", "NOD1", "PTGS2", "COP1", "CAV1", "GSAP", "CTSC", "LYN", "USP25", "TANK", "RFFL", "SERPINB2", "RNF19B", "N4BP1", "MMP9", "FAS", "RNF19A", "TNFSF10", "TRIB1", "ST18", "REST", "NFE2L2", "RNF14", "NR1H3", "CASP1", …	Acute
GOMF_ANTIOXIDANT_ACTIVITY	0.0205128	0.146313	0.561127	1.49185	167	53	c("SOD2", "PTGES", "PRDX5", "PTGS2", "GSR", "PRDX1", "TXNRD1", "GLRX", "SRXN1", "PRDX6", "TXN")	Acute
GOCC_CD40_RECEPTOR_COMPLEX	0.0432331	0.229383	0.745735	1.49162	275	11	c("CD40", "RNF31", "TRAF2", "IKBKB", "BIRC2", "CHUK", "TRAF5", "TRAF6", "TRAF3")	Acute
REACTOME_CARGO_CONCENTRATION_IN_THE_ER	0.0331961	0.195428	0.615514	1.49158	249	29	c("CTSC", "SEC24B", "CTSZ", "TMED2", "SAR1B", "SEC24C", "SEC24A", "AREG", "LMAN1", "GOSR2", "SEC24D", "SEC23A")	Acute
GOBP_SECONDARY_METABOLIC_PROCESS	0.0381959	0.212364	0.627466	1.49137	281	26	c("SLC7A11", "RAPGEF2", "NFE2L2", "APPL1", "ZEB2", "ATP7A", "ARL1")	Acute
REACTOME_TRANSLATION_OF_SARS_COV_1_STRUCTURAL_PROTEINS	0.0383313	0.212541	0.627395	1.49121	282	26	c("PARP14", "ST3GAL1", "PARP9", "ST3GAL3", "PARP10", "PARP8", "CANX", "GSK3A", "ST3GAL4", "UBE2I", "UBC", "GANAB", "UBB")	Acute
REACTOME_INTERLEUKIN_27_SIGNALING	0.0417991	0.224827	0.76012	1.49048	262	10	c("JAK2", "STAT1", "IL27", "EBI3", "TYK2", "STAT3", "CANX", "JAK1")	Acute
GOBP_GENE_SILENCING_BY_RNA	0.0109791	0.0956524	0.525621	1.49041	96	89	c("TNF", "ZC3H12A", "ZFP36", "ADAR", "IL6", "MOV10", "ZC3H7A", "AGO3", "EIF6", "MAP2K1", "ELAVL1", "EIF4G1", "FMR1", "STAT3", "DDX5", "TUT7", "SMAD2", "CNOT7", "LIMD1", "SND1", "TGFB1", "FXR1", "CELF1", "PUM2", "DDX6", "SRRT", "METTL3", "PIWIL2", "MAP2K2", "CNOT6", "AGO1", "HNRNPA2B1", "CNOT2", "CNOT1", "EIF4E2", "ZMPSTE24", "PUM1", "CNOT9", "DDX3X")	Acute
GOMF_SUPEROXIDE_DISMUTASE_ACTIVITY	0.0280308	0.176951	0.872361	1.49033	159	5	c("SOD2", "NQO1")	Acute
GOMF_INSULIN_RECEPTOR_SUBSTRATE_BINDING	0.0407247	0.221715	0.772481	1.48987	253	9	c("JAK2", "PRKCD", "PIK3R1", "PIK3CA", "PIK3CB")	Acute
GOMF_EPHRIN_RECEPTOR_BINDING	0.0382566	0.212446	0.632175	1.48983	279	25	c("SRC", "LYN", "PIK3CG", "NCK1", "PTPN1", "CRK", "CBL", "EFNA2", "EPHA4")	Acute
GOBP_CYTOPLASMIC_SEQUESTERING_OF_NF_KAPPAB	0.0339655	0.198156	0.842946	1.48978	196	6	c("NFKBIA", "PSMD10", "IL10")	Acute
GOCC_CHROMATOID_BODY	0.0393027	0.216852	0.793817	1.48971	238	8	c("TDRD7", "EIF4E", "CLOCK", "NSUN2", "PIWIL2")	Acute
GOBP_REGULATION_OF_SKELETAL_MUSCLE_CELL_PROLIFERATION	0.0410454	0.222085	0.772132	1.4892	255	9	c("CFLAR", "JAK2", "AKIRIN1", "SIX1", "PPARD", "SIX5")	Acute
GOBP_POSITIVE_REGULATION_OF_MEMBRANE_PROTEIN_ECTODOMAIN_PROTEOLYSIS	0.0436879	0.230399	0.708459	1.4891	289	14	c("TNF", "TNFRSF1B", "IL1B", "FURIN")	Acute
GOBP_CELLULAR_OXIDANT_DETOXIFICATION	0.0187507	0.137118	0.548832	1.48906	156	62	c("SOD2", "PTGES", "GCH1", "PRDX5", "PTGS2", "GSR", "PRDX1", "NFE2L2", "TXNRD1", "GLRX", "SRXN1", "PRDX6", "TXN", "ATP7A", "SELENOT", "SELENOS")	Acute
REACTOME_ONCOGENIC_MAPK_SIGNALING	0.0154008	0.119177	0.537859	1.48895	131	73	c("JAK2", "SRC", "TENT4A", "DUSP16", "SPRED1", "AGTRAP", "ZC3HAV1", "RAP1B", "PPP1CB", "VCL", "RAF1", "CALM1", "BRAF", "ACTB", "ACTG1", "MAP2K1", "APBB1IP", "AP3B1", "SHOC2", "CLCN6", "YWHAB", "SND1", "FXR1", "NRAS", "NF1", "SPRED2", "MAP2K2", "KSR1", "PAPSS1", "KDM7A", "DUSP8", "RAP1A")	Acute
GOBP_LONG_CHAIN_FATTY_ACYL_COA_BIOSYNTHETIC_PROCESS	0.0410437	0.222085	0.680682	1.48868	279	17	c("ACSL1", "ACSL5", "ACSL4", "HSD17B12", "ELOVL1", "HACD2")	Acute
GOBP_CELLULAR_RESPONSE_TO_TOPOLOGICALLY_INCORRECT_PROTEIN	0.00784357	0.0760499	0.515983	1.48866	70	107	c("EIF2AK2", "DAXX", "SERP1", "NCK1", "NFE2L2", "PTPN1", "PPP1R15A", "PIK3R1", "VCP", "ERO1A", "HSPA5", "PPP1R15B", "EIF2S1", "HERPUD1", "HSPA8", "TMBIM6", "ATF6B", "ATF4", "BFAR", "CUL3", "HSPA1A", "HSPA1B", "PTPN2", "ABCA7", "DERL2", "COPS5", "OPTN", "TMED2", "SELENOS", "BAX", "HSPA13", "HSPD1", "AMFR", "HSPA9")	Acute
GOBP_CHRONIC_INFLAMMATORY_RESPONSE	0.0410454	0.222085	0.771801	1.48856	255	9	c("TNF", "TNFAIP3", "VCAM1", "IL10", "ADORA2B", "LTA", "S100A8")	Acute
GOBP_LEUKOCYTE_HOMEOSTASIS	0.0149009	0.117193	0.539696	1.48856	126	71	c("SLC7A11", "TNFAIP3", "PDE4B", "HCAR2", "ADAM17", "LYN", "HIF1A", "XKR8", "FAS", "IL6", "BCL10", "CXCL6", "AXL", "DOCK10", "SKIL", "RC3H2", "RC3H1", "CD74")	Acute
GOBP_REGULATION_OF_AEROBIC_RESPIRATION	0.0363442	0.206464	0.618546	1.48845	271	28	c("TNF", "HIF1A", "VCP", "NUPR1", "AK4", "SLC25A33", "ATP7A", "RHOA", "COX7A2", "PDE12", "BNIP3", "MYC")	Acute
BIOCARTA_PLCD_PATHWAY	0.0289068	0.179904	0.871248	1.48843	164	5	c("TGM2", "PRKCB", "PLCD1")	Acute
GOBP_ERAD_PATHWAY	0.0116136	0.0999259	0.520449	1.48826	103	97	c("CAV1", "USP25", "NFE2L2", "TRIM13", "NPLOC4", "VCP", "HSPA5", "HERPUD1", "UBE2J1", "TRIM25", "ECPAS", "TMEM67", "UBQLN1", "PSMC6", "DNAJC10", "DERL2", "UBE2J2", "HSP90B1", "USP14", "RNF139", "CANX", "UBXN8", "SELENOS", "SYVN1", "SEL1L", "AMFR", "CALR", "UBAC2", "UBE4A", "RNF103", "UBXN4", "UFD1", "MAN1A1", "DNAJB12", "FAF2", "RNF121", "ERLIN1", "AUP1", "DERL1", "BAG6", "SGTA", "UBE2G2", "TOR1A…	Acute
GOBP_SKELETAL_MUSCLE_ADAPTATION	0.0399605	0.21916	0.792946	1.48807	242	8	c("CFLAR", "IL15", "ATP2A2")	Acute
GOCC_ANCHORED_COMPONENT_OF_PLASMA_MEMBRANE	0.0320207	0.19079	0.593187	1.48793	247	36	c("NOD2", "CD14", "NOD1", "GPHN", "NTNG2")	Acute
GOBP_NEGATIVE_REGULATION_OF_SYNAPSE_ORGANIZATION	0.0371117	0.208885	0.816534	1.4875	220	7	c("TLR2", "ROBO2")	Acute
GOBP_CALCIUM_ION_REGULATED_EXOCYTOSIS_OF_NEUROTRANSMITTER	0.0419232	0.225111	0.680126	1.48747	285	17	c("ATP2A2", "STXBP1", "RIMS3", "RAB3GAP1", "SYT5", "SYT2", "DOC2B")	Acute
GOBP_NEGATIVE_REGULATION_OF_HORMONE_SECRETION	0.0322786	0.191678	0.587091	1.48722	252	38	c("RAB11FIP1", "KLF7", "IL1B", "REST", "PIM3", "INHBA", "PFKL", "PTPN11", "CRY1", "LIF", "EDN1")	Acute
GOBP_MRNA_CATABOLIC_PROCESS	0.00103541	0.0186407	0.491722	1.4872	9	206	c("HELZ2", "MAPKAPK2", "ZC3H12A", "IKBKE", "TENT4A", "ZFP36", "LARP1", "MYD88", "ZHX2", "DCP2", "GSPT1", "PRKCD", "ZC3HAV1", "PNPT1", "SAMD4B", "MOV10", "TRAF2", "AGO3", "TENT5A", "YTHDF1", "CSDE1", "PRR5L", "BTG2", "ETF1", "LARP4B", "TIRAP", "NOCT", "ELAVL1", "SMG7", "RC3H2", "SLC11A1", "FUS", "RC3H1", "FMR1", "MYEF2", "DDX5", "ROCK1", "XRN1", "HNRNPAB", "HSPA1A", "HSPA1B", "SMG5", "TUT7", "SMG8…	Acute
GOCC_LATE_ENDOSOME_LUMEN	0.0208671	0.147641	0.909528	1.48686	115	4	c("IL12B", "IL12A")	Acute
GOBP_NEGATIVE_REGULATION_OF_LEUKOCYTE_PROLIFERATION	0.0208586	0.147641	0.555309	1.48669	171	56	c("CD274", "TNFAIP3", "SDC4", "MNDA", "PELI1", "LYN", "CEBPB", "SPN", "IL4I1", "PTPN6", "TNFRSF14", "HLA-G", "CCL8", "LST1", "RC3H1")	Acute
GOCC_P_BODY	0.013223	0.108545	0.53085	1.48667	114	80	c("SQSTM1", "TRIM21", "ZC3H12A", "ZFP36", "PSMA6", "DCP2", "SAMD4B", "TRIM5", "MOV10", "RBPMS", "AGO3", "APOBEC3H", "YTHDF1", "CSDE1", "EIF4E", "C9orf72", "PSMA2", "NOCT", "CAPRIN1", "RC3H2", "PSMC2", "RC3H1", "TOP1", "XRN1", "PSMA4", "LSM14A", "PATL1", "CNOT7", "LIMD1", "YTHDF2")	Acute
REACTOME_CD209_DC_SIGN_SIGNALING	0.0434162	0.230003	0.664246	1.48663	303	19	c("NFKB1", "LYN", "RELB", "RELA", "RAF1", "PAK2", "CREBBP", "NRAS")	Acute
GOBP_DETECTION_OF_MOLECULE_OF_BACTERIAL_ORIGIN	0.0455827	0.236828	0.743172	1.48649	290	11	c("NOD2", "TLR1", "TLR2", "TLR6")	Acute
GOBP_HEMOGLOBIN_BIOSYNTHETIC_PROCESS	0.0455827	0.236828	0.743124	1.4864	290	11	c("HIF1A", "SLC25A37", "ALAS1", "INHBA", "PRMT1")	Acute
GOMF_ENDOPEPTIDASE_ACTIVITY	0.000513452	0.0113015	0.488565	1.48579	4	235	c("MALT1", "CFLAR", "MMP14", "USP18", "MMP13", "RHBDF2", "ADAM17", "CTSC", "USP25", "ADGRG6", "ADAMTS4", "PSMA6", "F10", "SPPL2A", "MMP9", "USP12", "CASP1", "PSMB10", "PSMB8", "BMP1", "CFB", "PSMB9", "TPP2", "ERAP1", "YME1L1", "PMPCA", "USP47", "PSMB4", "CASP7", "CTSZ", "PSMB7", "HTRA1", "PSMB6", "ATG4A", "HPN", "USP42", "PSMB2", "BLMH", "COPS5", "PSMA4", "TMPRSS2", "USP14", "SENP6", "PSMB5", "FU…	Acute
GOBP_ANTIGEN_RECEPTOR_MEDIATED_SIGNALING_PATHWAY	0.00589262	0.0639355	0.511015	1.48547	53	119	c("NFKBIZ", "MALT1", "PDE4B", "LCP2", "MNDA", "ICOSLG", "SYK", "RIPK2", "ZC3H12A", "PTPRJ", "EZR", "CD38", "LYN", "RNF31", "PTPN6", "STAP1", "FYB1", "PTPRC", "RELA", "HLA-A", "PRKCB", "BCL10", "NFKBID", "IKBKG", "THEMIS2", "IKBKB", "RC3H2", "KHDRBS1", "FOXP1", "RC3H1", "HLA-DQB1", "PTPN2", "NECTIN2", "UBE2N", "CRKL")	Acute
GOBP_COMPLEMENT_ACTIVATION	0.0337286	0.197449	0.606174	1.48537	255	31	c("C3", "IL1B", "CD55", "CFB")	Acute
GOCC_COLLAGEN_TRIMER	0.0295692	0.182266	0.583017	1.48522	231	40	c("LOX", "MARCO", "MSR1", "COL19A1", "COL18A1", "COL27A1", "COL11A2", "EMILIN2", "COL4A2")	Acute
GOCC_CLUSTER_OF_ACTIN_BASED_CELL_PROJECTIONS	0.0128878	0.106932	0.526459	1.4851	112	85	c("SLC7A11", "SLC4A7", "EZR", "RALGDS", "FLNB", "DOCK4", "SLC11A2", "SLC28A2", "FCHSD2", "CAPZA2", "TRIOBP", "HSP90AB1", "CLIC5", "ACTR3", "FLII", "FLNA", "PAFAH1B1", "ATP7A", "DNM1L", "GNA13")	Acute
GOBP_MAPK_CASCADE	0.00010012	0.00428377	0.477577	1.48506	0	570	c("TNF", "CCL18", "CCL3", "CCL3L1", "CCL3L3", "CCL4", "FPR2", "ICAM1", "CFLAR", "TRAF1", "MAPKAPK2", "NOD2", "IRAK3", "JAK2", "SYK", "RIPK2", "NFKB1", "ZC3H12A", "SRC", "RAPGEF2", "PIK3R5", "TNIP1", "DUSP2", "EIF2AK2", "PTPRJ", "IL1B", "DUSP16", "RASGRP1", "NOD1", "EZR", "DAXX", "LPAR1", "GADD45B", "MARCO", "CD40", "CAV1", "LYN", "ZFP36", "MYD88", "HMGCR", "FAS", "STK40", "PRKCD", "PRDX1", "IL1A"…	Acute
GOBP_RIBOSOMAL_SUBUNIT_EXPORT_FROM_NUCLEUS	0.0451908	0.235406	0.718091	1.48491	295	13	c("EIF6", "RRS1", "SDAD1", "ABCE1", "LTV1", "NMD3", "NUP88", "RIOK2", "NPM1", "LSG1")	Acute
GOBP_SODIUM_ION_HOMEOSTASIS	0.0376804	0.210736	0.617048	1.48484	281	28	c("ADORA2A", "MLLT6", "IL1A", "EXT1", "EDNRB", "ATP1B3")	Acute
GOBP_ACTIVATED_T_CELL_PROLIFERATION	0.0347746	0.200594	0.609363	1.48482	262	30	c("IL12B", "CD274", "TNFSF9", "ICOSLG", "IL18", "RC3H1")	Acute
REACTOME_SIGNALING_BY_EGFR	0.0254437	0.16692	0.568449	1.48475	204	47	c("SRC", "ADAM17", "PTPN12", "PIK3R1", "PTPN11", "PAG1", "SPRY1", "EPS15L1", "CBL", "HGS", "STAM2", "CDC42", "PXN", "NRAS", "EREG", "AREG", "SH3KBP1", "UBC", "PIK3CA", "AAMP", "EPS15", "SOS1", "SHC1", "UBB")	Acute
GOBP_FATTY_ACYL_COA_BIOSYNTHETIC_PROCESS	0.0417935	0.224827	0.639692	1.48474	301	23	c("ACSL1", "ACSL5", "ACSL4", "HSD17B12", "PPT2", "ELOVL1", "HACD2", "SLC25A1")	Acute
REACTOME_ER_TO_GOLGI_ANTEROGRADE_TRANSPORT	0.00453417	0.0532758	0.506322	1.48472	41	132	c("CTSC", "CD55", "SEC24B", "CAPZA2", "DYNC1H1", "ARCN1", "TUBA4A", "USO1", "PPP6R1", "ARF4", "SEC23IP", "CTSZ", "DYNC1I2", "COPA", "RAB1A", "TMED7", "DYNC1LI1", "ARF1", "TRAPPC10", "ARFGAP3", "TFG", "TMED2", "ACTR1A", "SCFD1", "ACTR10", "SAR1B", "COPB1", "SEC16A", "PPP6C", "ARF3", "SEC13", "GOSR1", "COG2", "TRAPPC3", "SEC24C", "KDELR2", "SEC24A", "PPP6R3", "AREG", "TRAPPC6B", "COG3", "LMAN1", "G…	Acute
GOBP_NEUROTROPHIN_SIGNALING_PATHWAY	0.0361174	0.205735	0.612667	1.48468	271	29	c("SRC", "RAPGEF2", "RAF1", "CYFIP1", "PTPN11", "SPRY1", "CYFIP2", "PPP2R5B", "RAPGEF1", "RAP1A", "SOS1", "KIDINS220")	Acute
GOBP_REGULATION_OF_FC_RECEPTOR_MEDIATED_STIMULATORY_SIGNALING_PATHWAY	0.0426487	0.22746	0.769759	1.48463	265	9	c("PTPRJ", "LYN", "PTPRC", "APPL1", "CD47", "RABGEF1")	Acute
REACTOME_P38MAPK_EVENTS	0.0460526	0.23808	0.742154	1.48446	293	11	c("MAPKAPK2", "SRC", "RALGDS", "NRAS", "MAPK14", "RALB", "RALA")	Acute
REACTOME_REGULATION_OF_SIGNALING_BY_CBL	0.0436246	0.230316	0.649104	1.48426	310	21	c("SYK", "HCK", "LYN", "PIK3R1", "CRK", "CBL", "CRKL", "VAV1", "BLNK", "RAPGEF1", "UBC", "PIK3CA", "UBB", "PIK3CB", "PIK3CD", "PIK3R3")	Acute
GOMF_UBIQUITIN_LIKE_PROTEIN_BINDING	0.00734649	0.0731321	0.511961	1.4839	66	113	c("TNFAIP3", "SQSTM1", "UBE2L6", "USP25", "RNF19B", "N4BP1", "RNF31", "NPLOC4", "PML", "ILRUN", "TAB2", "DCUN1D3", "MDM2", "IKBKG", "RAD23B", "UBAP1", "RNF4", "TDG", "BIRC2", "RNF111", "UBE2N", "UBE2A", "PLAA", "USPL1", "HGS", "STAM2", "WDR48", "UBXN8", "MARCHF7", "HERC2", "AMFR", "ADRM1", "USP16", "UBXN2A", "VPS28", "ZFAND2B", "DCUN1D5", "TOLLIP", "GGA1", "FAF2", "TP53INP2", "SPRTN", "SERBP1", "…	Acute
GOBP_REGULATION_OF_VASCULAR_WOUND_HEALING	0.042809	0.227821	0.769322	1.48378	266	9	c("TNF", "TNFAIP3", "SERPINE1")	Acute
GOBP_PROTEASOME_ASSEMBLY	0.0441131	0.231853	0.72976	1.48377	283	12	c("PSMD10", "PSMD11", "ECPAS", "POMP", "PSMD5", "ADRM1")	Acute
GOBP_REGULATION_OF_GRANULOCYTE_CHEMOTAXIS	0.0342556	0.199028	0.605505	1.48372	259	31	c("NOD2", "CSF1", "RAC2", "CMKLR1", "TIRAP", "C5AR1", "AKIRIN1", "CD74", "DNM1L", "EDN1", "MOSPD2", "RIPOR2", "SLAMF1", "CSF1R", "BST1")	Acute
GOBP_POSITIVE_REGULATION_OF_MONOCYTE_CHEMOTAXIS	0.0463995	0.238851	0.705732	1.48337	307	14	c("CXCL10", "FPR2", "PLA2G7", "SERPINE1", "AIF1")	Acute
GOBP_AMINO_ACID_IMPORT	0.0267066	0.171878	0.57141	1.48331	213	45	c("SLC7A11", "TNF", "SLC7A2", "SLC3A2", "SLC7A8", "SH3BP4", "ITGB1", "SLC7A1", "SLC6A12")	Acute
REACTOME_PD_1_SIGNALING	0.0419339	0.225111	0.790271	1.48305	254	8	c("CD274", "PTPN6", "PTPN11", "HLA-DQB1", "CD247")	Acute
GOBP_POSITIVE_REGULATION_OF_TRANSLATIONAL_INITIATION	0.0423871	0.226752	0.644036	1.48255	303	22	c("TNF", "LARP1", "NCK1", "PPP1R15A", "YTHDF1", "KHDRBS1", "YTHDF2", "METTL3", "DNAJC3", "MTOR", "DDX3X", "YTHDF3", "DHX29")	Acute
GOBP_HISTAMINE_PRODUCTION_INVOLVED_IN_INFLAMMATORY_RESPONSE	0.0427561	0.227737	0.789899	1.48235	259	8	c("LYN", "VAMP8", "SNX4", "VAMP3", "SNX6")	Acute
REACTOME_HEDGEHOG_OFF_STATE	0.0106513	0.0938778	0.51616	1.48232	95	101	c("PSMA6", "CUL1", "IFT57", "PSME1", "PSMB10", "PSME2", "PSMD10", "PSMB8", "PSMD11", "PSMA5", "PSMA3", "PSMD7", "PSMD1", "PSMB9", "PSMA2", "TUBA4A", "CSNK1A1", "PRKAR2B", "PSMC2", "PSMB4", "PSME3", "PSMD6", "PSME4", "PSMB7", "PSMD14", "PSMB6", "PSMC6", "PSMC1", "PSMB2", "PSMA4", "PSMC5", "PSMD12", "PSMB5", "PSMB3", "PSMA7", "PSMC4", "PSMD3", "PSMD5")	Acute
GOCC_SPERMATOPROTEASOME_COMPLEX	0.0322355	0.191678	0.86758	1.48217	183	5	c("PSMB10", "PSMB8", "PSMB9", "PSME4")	Acute
GOBP_COLUMNAR_CUBOIDAL_EPITHELIAL_CELL_DIFFERENTIATION	0.0233411	0.15804	0.558395	1.48206	190	52	c("SRC", "FAM20C", "HIF1A", "CEBPB", "SAV1", "EXT1", "PRDM1", "NOTCH1", "SERPINE1", "CLOCK", "FASN", "RHEB", "GSK3A", "GPAT4", "PDPK1")	Acute
GOBP_RESPONSE_TO_DIACYL_BACTERIAL_LIPOPEPTIDE	0.0226659	0.155135	0.906545	1.48199	125	4	c("CD14", "TLR2", "TLR6")	Acute
REACTOME_SIGNALING_BY_NOTCH1_T_7_9_NOTCH1_M1580_K2555_TRANSLOCATION_MUTANT	0.0377586	0.210982	0.838532	1.48198	218	6	c("ADAM17", "JAG1", "NOTCH1")	Acute
GOBP_MRNA_EXPORT_FROM_NUCLEUS	0.0216413	0.151121	0.555106	1.48185	177	55	c("AGFG1", "POLDIP3", "ZC3H11A", "ZC3H11B", "SMG7", "SRSF3", "TPR", "YTHDC1", "SMG5", "CHTOP", "NUP88", "SMG1", "NSUN2", "SUPT6H", "THOC2", "DDX39A", "DDX19B", "NXF1", "FYTTD1", "THOC1", "HNRNPA2B1", "DDX39B", "NUP160", "UPF1")	Acute
GOBP_CELLULAR_RESPONSE_TO_MECHANICAL_STIMULUS	0.0206272	0.146703	0.544986	1.48173	172	63	c("IRF1", "NFKB1", "IL1B", "PTGS2", "CD40", "SLC2A1", "MYD88", "FAS", "CASP1", "MTPN", "TLR3", "BCL10", "GCLC", "TNFRSF8", "TNFRSF1A", "CNN2")	Acute
GOBP_RESPONSE_TO_SODIUM_ARSENITE	0.0226659	0.155135	0.906349	1.48167	125	4	c("ZC3H12A", "DAXX", "HSF1")	Acute
GOBP_POSTSYNAPTIC_MEMBRANE_ORGANIZATION	0.0378436	0.211073	0.611405	1.48162	284	29	c("SLC7A11", "GPHN", "CRKL", "LRRC4", "CRIPT", "RER1", "DVL1")	Acute
GOBP_STRESS_ACTIVATED_PROTEIN_KINASE_SIGNALING_CASCADE	0.00124224	0.0214035	0.489866	1.4816	11	203	c("TNF", "TRAF1", "MAPKAPK2", "NOD2", "RIPK2", "NFKB1", "ZC3H12A", "EIF2AK2", "IL1B", "DUSP16", "RASGRP1", "NOD1", "EZR", "DAXX", "GADD45B", "LYN", "ZFP36", "MYD88", "FAS", "PRDX1", "IL1A", "NCF1", "TRIB1", "SPI1", "AIDA", "TRAF2", "TLR3", "MTURN", "DNAJA1", "PDCD10", "MAP2K1", "TIRAP", "IKBKB", "HIPK3", "TAOK1", "SASH1", "APP", "STK3", "PAFAH1B1", "COPS5", "CRKL", "DLG1", "HACD3", "ADORA2B", "TR…	Acute
GOBP_POSITIVE_REGULATION_OF_RESPONSE_TO_TUMOR_CELL	0.0436107	0.230316	0.768093	1.48141	271	9	c("IL12B", "CD274", "PVR", "IL12A", "NECTIN2", "HSPD1")	Acute
GOBP_POSITIVE_REGULATION_OF_NATURAL_KILLER_CELL_MEDIATED_IMMUNE_RESPONSE_TO_TUMOR_CELL	0.032761	0.194074	0.867053	1.48127	186	5	c("IL12B", "PVR", "IL12A", "NECTIN2")	Acute
BIOCARTA_IL5_PATHWAY	0.0226659	0.155135	0.905926	1.48098	125	4	c("IL1B", "IL6")	Acute
GOBP_REGULATION_OF_LEUKOCYTE_DEGRANULATION	0.0347465	0.200526	0.592852	1.48094	267	35	c("SYK", "LYN", "HMOX1", "RAC2", "SPI1", "HLA-F", "STXBP1", "VAMP8", "RABGEF1", "FGR", "SNX4", "ADORA2B", "PTAFR", "STX4", "PDPK1", "FCGR2B", "AP1G1", "IL4R")	Acute
GOMF_SINGLE_STRANDED_RNA_BINDING	0.0172536	0.12938	0.539894	1.48094	145	68	c("IFIH1", "DDX58", "DDX60", "DHX58", "PNPT1", "RBM7", "RBPMS", "AGO3", "KHDRBS1", "FMR1", "LARP4", "HNRNPDL", "ZFR", "LSM14A", "PATL1", "DDX1", "EXOSC10", "FXR1", "CNBP", "U2AF2", "ILF3", "EIF4H", "SSB", "AGO1", "JMJD6", "HNRNPH1", "SRA1", "HNRNPF", "DDX3X", "A1CF", "EIF4A3", "HNRNPU", "RBMS1", "SNRPC", "PPIE", "PUS1", "DAZAP1", "DHX9", "PAN3")	Acute
GOBP_INFLAMMATORY_CELL_APOPTOTIC_PROCESS	0.0450137	0.234898	0.669706	1.48089	310	18	c("SLC7A11", "IRF7", "NOD2", "HCAR2", "IL6", "TCP1")	Acute
GOBP_REGULATION_OF_COMPLEMENT_DEPENDENT_CYTOTOXICITY	0.037931	0.211274	0.837905	1.48087	219	6	c("CD55", "HSP90AB1", "IL10")	Acute
GOBP_MANGANESE_ION_TRANSMEMBRANE_TRANSPORT	0.0437428	0.230399	0.789031	1.48072	265	8	c("SLC39A14", "SLC11A2", "ATP2C1", "SLC11A1", "ATP13A1", "TMEM165")	Acute
GOMF_MANGANESE_ION_TRANSMEMBRANE_TRANSPORTER_ACTIVITY	0.0437428	0.230399	0.789031	1.48072	265	8	c("SLC39A14", "SLC11A2", "ATP2C1", "SLC11A1", "ATP13A1", "TMEM165")	Acute
GOBP_REGULATION_OF_TRANSFORMING_GROWTH_FACTOR_BETA_ACTIVATION	0.037931	0.211274	0.837753	1.48061	219	6	c("ITGB8", "HSP90AB1", "ITGAV", "FURIN")	Acute
REACTOME_PLATELET_HOMEOSTASIS	0.0188881	0.137677	0.54322	1.4806	158	64	c("ORAI2", "NOS2", "GNG12", "PPP2R5A", "PTPN6", "ATP2B4", "ATP2A2", "CALM1", "PTGIR", "GNB1", "PLA2G4A", "PPP2CA", "PTPN11", "PPP2CB", "PDE10A", "PPP2R5B", "FGR", "GNB2", "PPP2R1B")	Acute
GOBP_PIGMENT_METABOLIC_PROCESS	0.0205422	0.146438	0.545671	1.48049	171	62	c("SLC7A11", "RAPGEF2", "ABCC1", "HMOX1", "SLC11A2", "APPL1", "ALAS1", "NFE2L1", "BLVRB", "ZEB2", "IREB2", "ATP7A")	Acute
GOBP_REGULATION_OF_OXIDATIVE_PHOSPHORYLATION	0.0457183	0.237343	0.654255	1.48015	322	20	c("TNF", "VCP", "NUPR1", "AK4", "SLC25A33", "ATP7A", "RHOA", "COX7A2", "PDE12", "MYC")	Acute
REACTOME_EPHB_MEDIATED_FORWARD_SIGNALING	0.0310986	0.187844	0.580997	1.48007	243	40	c("SRC", "LYN", "ACTB", "ITSN1", "ACTG1", "ACTR2", "ACTR3", "ARPC5", "ROCK1", "CDC42", "ARPC4", "CFL1", "RHOA", "ARPC2", "ROCK2")	Acute
GOBP_REGULATION_OF_DENDRITIC_CELL_ANTIGEN_PROCESSING_AND_PRESENTATION	0.0403023	0.220489	0.812344	1.47987	239	7	c("NOD2", "NOD1", "FGL2", "SLC11A1", "CD74", "FCGR2B")	Acute
GOBP_NEUROTROPHIN_TRK_RECEPTOR_SIGNALING_PATHWAY	0.0458599	0.237657	0.654072	1.47974	323	20	c("SRC", "RAF1", "CYFIP1", "PTPN11", "SPRY1", "CYFIP2", "PPP2R5B")	Acute
GOBP_HYPOXIA_INDUCIBLE_FACTOR_1ALPHA_SIGNALING_PATHWAY	0.0338122	0.197449	0.866114	1.47966	192	5	c("CYBB", "HIF1A")	Acute
GOCC_BRUSH_BORDER	0.0240185	0.160611	0.555125	1.47943	196	54	c("SLC7A11", "EZR", "RALGDS", "FLNB", "SLC11A2", "SLC28A2", "CAPZA2", "HSP90AB1", "ACTR3", "FLII", "FLNA", "ATP7A", "DNM1L", "GNA13")	Acute
GOBP_URINARY_BLADDER_SMOOTH_MUSCLE_CONTRACTION	0.0338122	0.197449	0.86587	1.47924	192	5	c("ATP2B4", "HTR2A", "PLA2G6")	Acute
GOBP_URINARY_TRACT_SMOOTH_MUSCLE_CONTRACTION	0.0338122	0.197449	0.86587	1.47924	192	5	c("ATP2B4", "HTR2A", "PLA2G6")	Acute
GOBP_RESPONSE_TO_WOUNDING	0.000200844	0.0061269	0.478035	1.47924	1	394	c("SLC7A11", "TNF", "SOD2", "TNFAIP3", "CFLAR", "SDC4", "CDKN1A", "LOX", "JAK2", "PLEK", "SYK", "SRC", "DCBLD2", "ADORA2A", "DST", "PROCR", "ADAM17", "DGKH", "CD40", "CAV1", "LCP1", "LYN", "ZFP36", "HIF1A", "HMOX1", "SERPINB2", "SDC1", "F10", "PRKCD", "IL1A", "PIK3CG", "IL6", "EXT1", "NFE2L2", "SCARF1", "PTPN6", "PDGFRB", "CX3CL1", "CD44", "NOTCH2", "VCL", "RAP2B", "RAF1", "NDEL1", "PLPP3", "INHB…	Acute
GOBP_INTERLEUKIN_15_MEDIATED_SIGNALING_PATHWAY	0.0338122	0.197449	0.865831	1.47918	192	5	c("IL15", "IL2RG", "IL15RA")	Acute
GOBP_RESPONSE_TO_MECHANICAL_STIMULUS	0.00339486	0.0434656	0.498034	1.47911	31	153	c("TNF", "CXCL10", "NFKBIA", "MMP14", "IRF1", "NFKB1", "SRC", "STAT1", "IL1B", "PTGS2", "CD40", "SLC2A1", "MYD88", "FAS", "CASP1", "MTPN", "RELA", "RAF1", "TLR3", "CITED2", "BCL10", "BTG2", "USP53", "ACTG1", "GCLC", "TNFRSF8", "TNFRSF1A", "HTR2A", "CNN2", "HPN", "CLCN6", "LRP11")	Acute
REACTOME_SIGNALING_BY_SCF_KIT	0.0305411	0.185386	0.578072	1.47899	240	41	c("JAK2", "SRC", "STAT1", "SOCS1", "LYN", "MMP9", "PTPN6", "PIK3R1", "PTPRU", "PTPN11", "STAT5A", "STAT3", "CBL", "VAV1", "NRAS")	Acute
GOMF_AMIDE_BINDING	0.000305064	0.00786452	0.483284	1.47893	2	272	c("FPR2", "NFKBIA", "PTGES", "NOD2", "CD14", "TLR1", "CALCRL", "TLR2", "TAP1", "KPNA3", "EBI3", "MARCO", "GSAP", "LDLR", "MSR1", "TAPBP", "KPNA4", "TAP2", "SLC7A8", "RELA", "EDNRB", "NUP98", "TLR6", "PIK3R1", "HLA-A", "HLA-B", "HLA-C", "HLA-E", "HLA-F", "HLA-G", "INHBA", "CMKLR1", "ECI2", "RANBP2", "PLA2G4A", "PANK3", "ACBD3", "ERAP1", "FASN", "HSP90AB1", "KPNB1", "TOMM70", "NPEPPS", "HLA-DQB1", …	Acute
GOCC_CD95_DEATH_INDUCING_SIGNALING_COMPLEX	0.0338122	0.197449	0.865672	1.47891	192	5	c("CFLAR", "FAS", "CASP8")	Acute
GOBP_NEGATIVE_REGULATION_OF_ACUTE_INFLAMMATORY_RESPONSE	0.0453873	0.236229	0.788031	1.47885	275	8	c("NLRP3", "SELENOS", "FCGR2B", "IL20RB")	Acute
GOMF_POLYUBIQUITIN_MODIFICATION_DEPENDENT_PROTEIN_BINDING	0.0253258	0.166369	0.560308	1.47854	205	50	c("TNFAIP3", "SQSTM1", "IKBKE", "TNIP3", "PARP10", "RNF31", "NPLOC4", "VCP", "TAB2", "IKBKG", "RAD23B", "UBQLN1", "OPTN", "ABRAXAS2", "ATRIP", "PSMD4", "ZFAND2B", "EPS15", "UFD1", "ZFAND6", "SPRTN", "UBQLN4", "RAD23A", "UIMC1")	Acute
GOBP_HEMOGLOBIN_METABOLIC_PROCESS	0.045511	0.236773	0.727118	1.4784	292	12	c("HIF1A", "SLC25A37", "ALAS1", "INHBA", "PRMT1")	Acute
REACTOME_NEUTROPHIL_DEGRANULATION	0.000100472	0.00428377	0.477926	1.47813	0	389	c("FPR2", "FPR1", "C3", "TNFRSF1B", "ITGAL", "MNDA", "CD14", "AMPD3", "NFKB1", "TARM1", "TLR2", "PTPRJ", "CLEC5A", "CYBB", "RAB10", "CTSC", "GCA", "CLEC4D", "MMP9", "PRKCD", "HVCN1", "LCN2", "RAP1B", "PTPN6", "CD44", "PTPRC", "SURF4", "VCL", "RAP2B", "FGL2", "BST2", "MVP", "UBR4", "CD55", "PNP", "HLA-A", "HLA-B", "HLA-C", "VCP", "ENPP4", "RHOG", "CYFIP1", "PSMD11", "RAP2C", "PSMA5", "CD47", "GSDM…	Acute
GOBP_AMIDE_TRANSPORT	0.00176532	0.0271846	0.489818	1.47798	16	195	c("SLC7A11", "TNF", "SLC13A3", "JAK2", "KLF7", "SLC16A10", "SLC15A3", "TAP1", "IL1B", "ABCC1", "CD38", "IL1RN", "NOS2", "HIF1A", "SERP1", "IL6", "REST", "TAPBP", "PIM3", "TAP2", "ABCC5", "ACSL4", "RAF1", "PFKL", "CLOCK", "ABCC4", "PTPN11", "TRPM4", "RAB1A", "CD74", "PDPN", "SMAD2", "SELENOT", "STXBP3", "VAPA", "AACS")	Acute
GOCC_RIBONUCLEOPROTEIN_COMPLEX	0.00010011	0.00428377	0.475226	1.47798	0	582	c("DDX58", "TRIM21", "CPEB4", "DYRK2", "ZFP36", "LARP1", "PSMA6", "ADAR", "DCP2", "ISG15", "RIOK3", "MDN1", "PNPT1", "NUP98", "TRA2A", "AGO3", "EIF6", "PTGES3", "RRS1", "TRA2B", "ACTB", "DHX15", "EIF4E", "WDR37", "EIF2S1", "MRPL52", "SRFBP1", "HSPA8", "UTP20", "LARP4B", "DCAF13", "ELAVL1", "EIF4G1", "SMG7", "PRPF40A", "SF1", "TGS1", "PRPF38A", "FMR1", "SF3B3", "SRSF2", "G3BP1", "MYEF2", "DDX5", "…	Acute
GOBP_POSITIVE_REGULATION_OF_LEUKOCYTE_APOPTOTIC_PROCESS	0.0462845	0.238851	0.653224	1.47782	326	20	c("CD274", "HCAR2", "RAPGEF2", "LYN", "LGALS13", "LGALS14", "LGALS16")	Acute
GOCC_DERLIN_1_RETROTRANSLOCATION_COMPLEX	0.0460451	0.23808	0.787465	1.47778	279	8	c("VCP", "RNF139", "SELENOS", "SYVN1", "SEL1L", "AMFR", "DERL1")	Acute
GOBP_KERATAN_SULFATE_METABOLIC_PROCESS	0.0472782	0.241273	0.691883	1.47778	316	15	c("ST3GAL1", "ST3GAL3", "B3GNT2", "ST3GAL4")	Acute
GOBP_NEGATIVE_REGULATION_OF_VITAMIN_D_BIOSYNTHETIC_PROCESS	0.0128181	0.106636	0.951251	1.47773	68	3	c("NFKB1", "GFI1")	Acute
GOCC_CALYX_OF_HELD	0.0463164	0.238851	0.668213	1.47759	319	18	c("PRKCB", "ACTB", "ACTG1", "KCNA3")	Acute
GOBP_MATERNAL_PLACENTA_DEVELOPMENT	0.043731	0.230399	0.636557	1.47747	315	23	c("PTGS2", "JUNB", "PRDM1", "CITED2", "LIF", "TMED2", "DEDD", "PPARD", "SPP1", "DAZAP1")	Acute
GOCC_CAVEOLA	0.0218195	0.15202	0.54341	1.47744	182	63	c("JAK2", "HCK", "SRC", "PTGS2", "CAV1", "SLC2A1", "HMOX1", "SPRED1", "ATP2B4", "PLPP1")	Acute
GOCC_CATALYTIC_STEP_2_SPLICEOSOME	0.016384	0.125133	0.529131	1.47744	141	78	c("SF3B3", "DDX5", "BUD31", "MAGOHB", "SF3B1", "HNRNPK", "HNRNPM", "SRRM2", "SF3B6", "SRRM1", "MTREX", "RALY", "SNRPA1", "DHX38", "SRSF1", "SNW1", "HNRNPH1", "HNRNPA3", "CWC15", "SF3A2", "HNRNPA2B1", "HNRNPF", "SNRPD3", "RBM22", "RBMX", "CWC22", "EIF4A3", "HNRNPU", "CDC40", "SNRPD1", "U2AF1", "PPIE", "PLRG1", "MAGOH", "ALYREF", "CDC5L", "RBM8A", "SF3A3", "PNN", "DHX35", "SNRPB", "AQR", "SART1", "…	Acute
GOBP_MESENCHYMAL_CELL_DIFFERENTIATION_INVOLVED_IN_KIDNEY_DEVELOPMENT	0.0237453	0.159564	0.903667	1.47728	131	4	c("STAT1", "WNT4")	Acute
GOMF_PROTEIN_SEQUESTERING_ACTIVITY	0.0352137	0.202166	0.864715	1.47727	200	5	c("CDKN1A", "SPI1")	Acute
GOMF_MOLECULAR_SEQUESTERING_ACTIVITY	0.0352137	0.202166	0.864715	1.47727	200	5	c("CDKN1A", "SPI1")	Acute
GOBP_NEGATIVE_REGULATION_OF_PROTEOLYSIS	0.00113895	0.0201346	0.48843	1.47724	10	206	c("TNF", "C3", "BIRC3", "TRIM21", "SRC", "IFI16", "ADORA2A", "PRDX5", "PTGS2", "USP25", "RFFL", "SERPINB2", "N4BP1", "MMP9", "NR1H3", "CD44", "DNAJB6", "BST2", "RAF1", "PML", "TLK2", "SERPINE1", "UBE2Z", "RNF34", "HSP90AB1", "PTTG1", "SIAH2", "USP47", "DNAJC1", "CTSZ", "ROCK1", "BIRC2", "PDCL3", "PLAUR", "APP", "IL10", "PAK2", "WAC", "USP14", "FURIN", "USP7", "CSNK2A2", "BIRC6", "CSNK2A1", "MARCH…	Acute
GOBP_NEGATIVE_REGULATION_OF_PEPTIDYL_TYROSINE_PHOSPHORYLATION	0.0268465	0.17217	0.563623	1.47717	216	48	c("SOCS3", "PARP14", "SOCS1", "SAMSN1", "CAV1", "PRKCD", "SH3BP5", "PTPN6", "PTPRC", "MVP", "PPP2CA", "SEMA4D", "PTPN2", "CBL", "GGNBP2")	Acute
GOBP_POSITIVE_REGULATION_OF_PROTEIN_PHOSPHORYLATION	0.00010019	0.00428377	0.475787	1.47702	0	526	c("TNF", "FPR2", "IL12B", "C3", "PARP14", "MALT1", "SDC4", "ACSL1", "LCP2", "CDKN1A", "NOD2", "IRGM", "SQSTM1", "JAK2", "SLCO3A1", "SYK", "RIPK2", "TNFSF15", "SRC", "RAPGEF2", "PIK3R5", "PARP9", "PTPRJ", "FZD1", "IL1B", "RASGRP1", "PTGS2", "DAXX", "SOCS1", "ADAM17", "MARCO", "CD40", "CAV1", "LYN", "CSF1", "MMP9", "FAS", "PRKCD", "PIK3CG", "NCF1", "HCLS1", "IL6", "MOB1B", "IL15", "ABI1", "PTPN1", …	Acute
GOMF_JUN_KINASE_BINDING	0.0465384	0.238919	0.786812	1.47656	282	8	c("DUSP16", "MAPK8IP3", "SPAG9")	Acute
GOBP_NEGATIVE_REGULATION_OF_MULTICELLULAR_ORGANISMAL_PROCESS	0.00010003	0.00428377	0.473721	1.47653	0	679	c("ACOD1", "TNF", "CCL3", "CXCL10", "IL12B", "NLRP3", "CD274", "TNFAIP3", "PDE4B", "TNFRSF1B", "NOD2", "IRAK3", "JAK2", "RAB11FIP1", "KLF7", "IRF1", "NFKB1", "ZC3H12A", "RAPGEF2", "STAT1", "OAS3", "CALCRL", "TLR2", "MEFV", "REL", "IL1B", "MAPKBP1", "PROCR", "PTGS2", "EZR", "SOCS1", "ADAM17", "CD38", "CTSC", "LYN", "ZFP36", "DHX58", "HIF1A", "DOCK4", "HMOX1", "GPR18", "SERPINB2", "N4BP1", "RBPJ", …	Acute
GOBP_POSITIVE_REGULATION_OF_TISSUE_REMODELING	0.0418136	0.224827	0.810239	1.47603	248	7	c("IL12B", "IL15", "IL18", "ROCK1", "ROCK2")	Acute
GOMF_1_PHOSPHATIDYLINOSITOL_3_KINASE_REGULATOR_ACTIVITY	0.0489605	0.246168	0.702196	1.47594	324	14	c("SOCS3", "PIK3R5", "SOCS1", "PIK3R6", "PIK3R1", "CISH")	Acute
GOMF_SH2_DOMAIN_BINDING	0.0366362	0.207365	0.593475	1.47592	280	34	c("SQSTM1", "JAK2", "SYK", "SRC", "PTPN6", "PAG1", "CRK", "CCDC88A", "KHDRBS1")	Acute
REACTOME_RHOBTB1_GTPASE_CYCLE	0.0465703	0.238919	0.64535	1.47568	331	21	c("TXNL1", "TRA2B", "SPEN", "CUL3", "ROCK1", "CCT2", "SRRM1", "COPS2", "CCT7", "ROCK2", "GPS1", "RNF20", "RBMX", "RBBP6")	Acute
GOBP_POSITIVE_REGULATION_OF_NATURAL_KILLER_CELL_CHEMOTAXIS	0.0141185	0.112948	0.949894	1.47562	75	3	c("CCL3", "CCL4", "CCL7")	Acute
GOBP_RESPONSE_TO_OXYGEN_CONTAINING_COMPOUND	0.0001	0.00428377	0.471436	1.47535	0	1156	c("ACOD1", "TNF", "CCL3", "CXCL10", "SOD2", "FPR2", "IL12B", "ICAM1", "NLRP3", "CMPK2", "NFKBIA", "SOCS3", "CD274", "TNFAIP3", "MALT1", "PDE4B", "CFLAR", "ACSL1", "TNFRSF1B", "MAPKAPK2", "NOD2", "SLC39A14", "IRGM", "IRAK3", "CD14", "JAK2", "MMP13", "KLF7", "RIPK2", "PIM1", "NFKB1", "HCK", "TREX1", "ZC3H12A", "NAMPT", "SRC", "RAPGEF2", "MET", "STAT1", "TNIP1", "IRAK2", "CALCRL", "TLR2", "MTDH", "P…	Acute
GOCC_VESICLE_COAT	0.0273054	0.174166	0.564742	1.47506	219	47	c("SEC24B", "ARCN1", "CLINT1", "AP2B1", "COPA", "TMED7", "SEC23B", "SAR1A", "AFTPH", "SAR1B", "COPB1", "CLTC", "NECAP1", "SEC13", "AP1G1", "SEC24C", "SEC24A", "SEC31A", "SEC24D", "SEC23A", "AP2M1", "COPB2", "SCYL1", "AP1S1", "KLHL12", "AP1G2", "PEF1", "COPE", "COPG1")	Acute
BIOCARTA_VEGF_PATHWAY	0.0455986	0.236828	0.630788	1.47499	330	24	c("HIF1A", "PIK3CG", "PIK3R1", "PRKCB", "EIF2S1", "ELAVL1", "KDR", "EIF2S2", "EIF1AX", "VHL", "EIF2S3", "PIK3CA", "EIF2B3", "SHC1")	Acute
REACTOME_INTERLEUKIN_35_SIGNALLING	0.046443	0.238884	0.725414	1.47493	298	12	c("JAK2", "STAT1", "EBI3", "TYK2", "IL12A", "STAT3", "CANX", "JAK1")	Acute
GOMF_TUMOR_NECROSIS_FACTOR_BINDING	0.0360897	0.205673	0.863319	1.47489	205	5	c("TNFRSF1B", "TRAF2", "TNFRSF1A")	Acute
GOMF_DYNEIN_LIGHT_INTERMEDIATE_CHAIN_BINDING	0.04764	0.242517	0.67413	1.47435	324	17	c("CCDC88B", "DYNC1H1", "BICD2", "CCDC88A", "HOOK3", "DNAH17")	Acute
GOBP_REGULATION_OF_HOMOTYPIC_CELL_CELL_ADHESION	0.0457363	0.237343	0.630506	1.47433	331	24	c("JAK2", "SYK", "LYN", "PRKCD", "IL6", "PLAUR", "PDPN", "EMILIN2", "JAK1", "RDX", "F11R", "ZNF703")	Acute
GOMF_MHC_PROTEIN_BINDING	0.0475584	0.242302	0.651677	1.47432	335	20	c("TAP1", "TAPBP", "TAP2", "HLA-E", "VCP", "CD74", "ATP5F1B", "MARCHF1")	Acute
REACTOME_RRNA_PROCESSING	0.00314862	0.0412572	0.492781	1.4743	29	171	c("RIOK3", "WDR43", "DDX21", "UTP20", "DCAF13", "UTP11", "LTV1", "SNU13", "RCL1", "GNL3", "TSR1", "NOP2", "RRP7A", "XRN2", "PNO1", "EXOSC10", "BOP1", "NOP58", "WDR36", "MTREX", "NOP14", "UTP4", "NOP56", "EMG1", "RPL24", "WDR75", "PWP2", "NHP2", "HEATR1", "MPHOSPH10", "UTP18", "NOL11", "BYSL", "FBL", "TEX10", "RIOK2", "UTP6", "NOL9", "NIP7", "TRMT112", "UTP25", "RRP9", "IMP4", "NCL", "RPL22L1", "D…	Acute
GOBP_NEGATIVE_REGULATION_OF_ADAPTIVE_IMMUNE_RESPONSE	0.0315549	0.189298	0.576227	1.47427	248	41	c("NOD2", "ZC3H12A", "SAMSN1", "IL4I1", "PTPN6", "PTPRC", "TNFRSF14", "CD55", "HLA-F", "HLA-G", "AHR", "RC3H2", "RC3H1", "FCGR2B", "SLAMF1", "IL20RB", "THOC1", "PPP3CB", "IL4R")	Acute
GOBP_DEOXYRIBONUCLEOSIDE_TRIPHOSPHATE_METABOLIC_PROCESS	0.0495631	0.247475	0.701275	1.47401	328	14	c("CMPK2", "SAMHD1")	Acute
GOBP_HYPERSENSITIVITY	0.047138	0.240958	0.764212	1.47393	293	9	c("C3", "EXT1", "HLA-E", "FCGR2B", "IL20RB")	Acute
GOBP_BILE_ACID_SECRETION	0.0433249	0.229673	0.808974	1.47373	257	7	c("TNF", "PRKAA1", "ABCB4", "UGT1A3")	Acute
GOBP_NEGATIVE_REGULATION_OF_SYNCYTIUM_FORMATION_BY_PLASMA_MEMBRANE_FUSION	0.0152331	0.118701	0.948644	1.47368	81	3	c("CXCL10", "CFLAR")	Acute
GOBP_POSITIVE_REGULATION_OF_MRNA_SPLICING_VIA_SPLICEOSOME	0.0491288	0.246425	0.65845	1.47366	343	19	c("NUP98", "TRA2A", "TRA2B", "PRDX6", "HSPA8", "RBM3", "RBMXL1", "SNW1", "NCL", "RBMX", "DAZAP1", "SNRNP70", "THRAP3")	Acute
GOBP_POSITIVE_REGULATION_OF_GTPASE_ACTIVITY	0.00133993	0.0224306	0.485786	1.47339	12	218	c("CCL18", "CCL3", "CCL3L1", "CCL3L3", "CCL4", "RASGEF1B", "RAPGEF2", "RASGRP1", "RALGDS", "AGRN", "CD40", "RALGAPA2", "SNX18", "TGM2", "CCL15", "CCL23", "CCL2", "CX3CL1", "RASGRF1", "RGL1", "RIC1", "NDEL1", "CCL7", "ABR", "CCL8", "RHOG", "ARHGAP35", "TBC1D13", "TBC1D2B", "TBC1D1", "ASAP1", "SRGAP2", "C9orf72", "CCL22", "RAPGEF5", "SMCR8", "ITGB1", "DOCK10", "SEMA4D", "PIP5K1A", "TBC1D10B", "CRK")	Acute
GOBP_TYPE_III_INTERFERON_PRODUCTION	0.0154189	0.119208	0.948323	1.47318	82	3	c("IFIH1", "DDX58", "TLR3")	Acute
REACTOME_NEGATIVE_REGULATION_OF_FGFR2_SIGNALING	0.0481246	0.244175	0.651162	1.47315	339	20	c("SRC", "BRAF", "PPP2CA", "PTPN11", "PPP2CB", "CBL", "UBC", "PPP2R1A", "FRS2", "UBB", "MAPK1")	Acute
GOBP_REGULATION_OF_CELL_ADHESION	0.00010015	0.00428377	0.474124	1.47314	0	544	c("TNF", "NFKBIZ", "IL12B", "NLRP3", "CD274", "MALT1", "SDC4", "MMP14", "NOD2", "JAK2", "TNFSF9", "ICOSLG", "SYK", "IRF1", "RIPK2", "ZC3H12A", "SRC", "TARM1", "PELI1", "PTPRJ", "ADORA2A", "IL1B", "RASGRP1", "EBI3", "SOCS1", "ASS1", "CAV1", "LYN", "IL1RN", "CSF1", "ITGA4", "AKNA", "CEBPB", "SPN", "PRKCD", "IL1A", "RAC2", "TGM2", "MYADM", "PIK3CG", "IL4I1", "SPI1", "IL6", "CCL2", "NCK1", "IL15", "M…	Acute
REACTOME_SARS_COV_2_INFECTION	0.0226541	0.155135	0.541815	1.4731	189	63	c("PARP14", "ST3GAL1", "PARP9", "ST3GAL3", "PARP10", "MGAT4A", "PARP8", "VCP", "MGAT4B", "CSNK1A1", "CHMP4B", "DDX5", "TMPRSS2", "FURIN", "CANX", "MAN2A1", "VHL", "GSK3A", "ST3GAL4", "STT3A", "CHMP2B", "PRMT1", "UBE2I", "UBC", "CHMP2A", "GANAB", "MGAT2", "UBB", "BECN1", "RPN2", "ZCRB1", "MAGT1", "PARP4", "PRKCSH")	Acute
GOBP_REGULATION_OF_T_CELL_MEDIATED_CYTOTOXICITY	0.0458741	0.237657	0.629929	1.47298	332	24	c("IL12B", "PVR", "PTPRC", "HLA-A", "HLA-B", "HLA-E", "HLA-F", "HLA-G", "B2M", "IL12A", "NECTIN2")	Acute
GOBP_POSITIVE_T_CELL_SELECTION	0.0448149	0.23444	0.624978	1.47287	327	25	c("IL12B", "SPN", "BATF", "IL6", "LY9", "PTPRC", "STAT3", "PTPN2", "CD74", "SRF")	Acute
GOBP_REGULATION_OF_DENDRITIC_CELL_DIFFERENTIATION	0.04911	0.246425	0.751103	1.4728	308	10	c("CEBPB", "TMEM176B", "TMEM176A", "HLA-B", "HLA-G", "FCGR2B")	Acute
GOBP_PROTEIN_LOCALIZATION_TO_ENDOPLASMIC_RETICULUM	0.0224531	0.154454	0.542716	1.47247	187	62	c("RAB10", "INSIG1", "PPP1R15A", "HSPA5", "HERPUD1", "TAPT1", "CHMP4B", "TRAM2", "SRPRA", "SRP72", "SSR3", "SRP54", "VAPA", "RTN4", "SEC61A1", "BTF3", "SEC16A", "UBAC2", "KDELR2", "ZFAND2B", "RER1", "MAN1A1", "SPCS2", "SPCS1", "SRP19", "SEC61G", "SRP68", "SEC62", "BAG6", "SGTA", "SEC63")	Acute
GOBP_NEGATIVE_REGULATION_OF_CATABOLIC_PROCESS	0.00030553	0.00786452	0.481685	1.47234	2	264	c("TNF", "MAPKAPK2", "IRAK3", "HCAR2", "MET", "IKBKE", "TENT4A", "IL1B", "EIF4G2", "ZFP36", "USP25", "NOS2", "HMOX1", "LARP1", "MYD88", "N4BP1", "HMGCR", "PIK3CG", "CYP51A1", "ATP2B4", "KDM4A", "TRAF2", "RELA", "RIC1", "PML", "TLK2", "TENT5A", "TAB2", "CSDE1", "NUPR1", "EIF4E", "SMCR8", "LARP4B", "TIRAP", "NOCT", "ELAVL1", "EIF4G1", "CHMP4B", "HSP90AB1", "SLC11A1", "FUS", "FMR1", "SF3B3", "STAT3"…	Acute
GOBP_NEGATIVE_REGULATION_OF_VASCULAR_PERMEABILITY	0.0501657	0.249591	0.700369	1.4721	332	14	c("PTPRJ", "ADORA2A", "ARHGAP35", "ADM")	Acute
GOBP_MAST_CELL_ACTIVATION	0.0277846	0.175978	0.557819	1.47197	225	50	c("LCP2", "SYK", "RASGRP1", "LYN", "HMOX1", "RAC2", "PIK3CG", "PTPN6", "MILR1", "NR4A3", "STXBP1", "VAMP8", "RABGEF1", "FGR", "NECTIN2", "CBL", "SNX4", "ADORA2B", "VAMP3", "PDPK1", "FCGR2B")	Acute
GOBP_POSITIVE_REGULATION_OF_INTERLEUKIN_10_PRODUCTION	0.0416943	0.224609	0.607352	1.4718	313	29	c("IL12B", "CD274", "NOD2", "SYK", "TLR2", "ISG15", "BCL3", "IL6", "CD83", "STAT3")	Acute
GOBP_CYTOKINE_PRODUCTION_INVOLVED_IN_INFLAMMATORY_RESPONSE	0.0312067	0.18822	0.570779	1.47142	247	43	c("TNF", "NOD2", "ZC3H12A", "MEFV", "NOS2", "HIF1A", "MYD88", "GBP5", "IL6", "APPL1", "TLR6", "IL17RA", "STAT3", "TICAM1")	Acute
GOBP_SECONDARY_METABOLITE_BIOSYNTHETIC_PROCESS	0.051145	0.253031	0.711472	1.47122	334	13	c("SLC7A11", "RAPGEF2", "APPL1", "ZEB2", "ATP7A")	Acute
REACTOME_FORMATION_OF_TUBULIN_FOLDING_INTERMEDIATES_BY_CCT_TRIC	0.048777	0.245943	0.665331	1.47121	336	18	c("CCT8", "CCT3", "TUBA4A", "CCT6A", "TCP1", "CCT2", "CCT5", "CCT4", "CCT7", "TUBB4B", "TUBA1C")	Acute
GOBP_REGULATION_OF_CELLULAR_RESPONSE_TO_VASCULAR_ENDOTHELIAL_GROWTH_FACTOR_STIMULUS	0.0489738	0.246168	0.650293	1.47119	345	20	c("IL12B", "ATP2B4", "IL12A", "PTP4A3")	Acute
GOBP_POSITIVE_REGULATION_OF_GAMMA_DELTA_T_CELL_ACTIVATION	0.038192	0.212364	0.861047	1.47101	217	5	c("NOD2", "SYK", "PTPRC")	Acute
GOBP_NEGATIVE_REGULATION_OF_MAP_KINASE_ACTIVITY	0.0285785	0.178855	0.561173	1.47074	230	48	c("IRAK3", "PTPRJ", "IL1B", "DUSP16", "CAV1", "LYN", "HMGCR", "PRKCD", "AIDA", "PTPN1", "PTPN6", "DNAJA1", "SPRY1", "HIPK3")	Acute
REACTOME_ACTIVATION_OF_MATRIX_METALLOPROTEINASES	0.048777	0.245943	0.665113	1.47073	336	18	c("MMP14", "MMP13", "MMP9", "COL18A1", "FURIN", "MMP25")	Acute
GOBP_MYELOID_CELL_HOMEOSTASIS	0.00539782	0.0599411	0.501519	1.47064	49	132	c("SLC7A11", "PDE4B", "JAK2", "HCAR2", "STAT1", "IKZF1", "ADAM17", "LYN", "ZFP36", "HIF1A", "HMOX1", "XKR8", "ADAR", "SLC11A2", "PRDX1", "ISG15", "HCLS1", "SPI1", "IL6", "ALAS1", "INHBA", "CITED2", "PTBP3", "B2M", "AXL", "MED1", "ZBTB7A", "STAT3", "HSPA1A", "HSPA1B", "PTPN2", "ID2", "IREB2", "UBA5", "SRF", "ACVR1B", "TMOD3", "NCSTN", "BAX", "ARID4A", "PKNOX1", "MAPK14", "HSPA9")	Acute
BIOCARTA_TPO_PATHWAY	0.04657	0.238919	0.638836	1.47057	333	22	c("JAK2", "STAT1", "PIK3CG", "PIK3R1", "RAF1", "PRKCB", "MAP2K1", "STAT5A", "STAT3")	Acute
GOMF_INTERLEUKIN_1_RECEPTOR_BINDING	0.0527882	0.257741	0.735133	1.47041	336	11	c("IL1B", "IL1RN", "MYD88", "IL1A", "ERAP1")	Acute
GOBP_REGULATION_OF_GLIAL_CELL_PROLIFERATION	0.0469139	0.240112	0.633514	1.4704	338	23	c("TNF", "IL1B", "LYN", "IL6", "NOTCH1", "CDKN2B")	Acute
GOBP_REGULATION_OF_MACROPHAGE_CHEMOTAXIS	0.04954	0.247475	0.649895	1.47029	349	20	c("CSF1", "STAP1", "CMKLR1", "SLAMF8", "C5AR1", "AKIRIN1", "SLAMF1", "CSF1R", "PTK2B", "THBS1", "MIF", "MAPK1")	Acute
GOMF_ACTIVIN_RECEPTOR_BINDING	0.0268034	0.17217	0.899249	1.47006	148	4	c("SAV1", "INHBA")	Acute
GOBP_LYMPHOCYTE_COSTIMULATION	0.0369741	0.208301	0.596167	1.46962	282	32	c("CD274", "SRC", "CAV1", "LYN", "PTPN6", "MAP3K8", "TNFRSF14", "PTPN11")	Acute
REACTOME_GAB1_SIGNALOSOME	0.0514541	0.253672	0.687906	1.46929	344	15	c("SRC", "PIK3R1", "PTPN11", "PAG1", "PXN", "EREG", "AREG", "PIK3CA")	Acute
GOBP_ARTERIAL_ENDOTHELIAL_CELL_DIFFERENTIATION	0.039068	0.215654	0.859927	1.46909	222	5	c("RBPJ", "NOTCH1", "DLL1")	Acute
GOMF_MHC_CLASS_II_PROTEIN_COMPLEX_BINDING	0.0514541	0.253672	0.687794	1.46905	344	15	c("B2M", "HSPA8", "HSP90AB1", "HLA-DQB1", "YWHAE", "CD74")	Acute
GOCC_FICOLIN_1_RICH_GRANULE_LUMEN	0.00925212	0.0850496	0.5082	1.4684	83	110	c("MNDA", "AMPD3", "MMP9", "VCL", "FGL2", "MVP", "PNP", "VCP", "PSMD11", "PSMA5", "GSDMD", "PFKL", "CCT8", "DBNL", "HUWE1", "PSMD7", "PSMA2", "HSPA8", "PSMC2", "HSP90AB1", "ACTR2", "KPNB1", "ARPC5", "KCMF1", "PSMD6", "CTSZ", "PSMB7", "PSMD14", "HSPA1A", "HSPA1B", "GMFG", "PAFAH1B2", "PSMD12", "ACTR10", "PSMD3", "CSNK2B", "MAPK14", "CAND1", "CSTB")	Acute
GOBP_POSITIVE_REGULATION_OF_DENDRITIC_CELL_ANTIGEN_PROCESSING_AND_PRESENTATION	0.0277028	0.175812	0.898209	1.46836	153	4	c("NOD2", "NOD1", "SLC11A1", "CD74")	Acute
GOBP_DETECTION_OF_VIRUS	0.0434483	0.230029	0.830773	1.46827	251	6	c("IFIH1", "DDX58", "TLR3")	Acute
GOBP_BRANCHING_INVOLVED_IN_MAMMARY_GLAND_DUCT_MORPHOGENESIS	0.0512213	0.253205	0.678671	1.46824	345	16	c("SRC", "CSF1", "PML", "MED1")	Acute
REACTOME_SUPPRESSION_OF_PHAGOSOMAL_MATURATION	0.0500155	0.249045	0.722098	1.46819	321	12	c("NOS2", "KPNB1", "ATP6V1H", "RAB5A", "HGS", "KPNA1", "UBC", "UBB", "CORO1A", "RAB7A")	Acute
GOBP_NK_T_CELL_ACTIVATION	0.0500155	0.249045	0.722089	1.46817	321	12	c("IL12B", "JAK2", "IL15", "TYK2", "IL18", "IL12A", "ELF4")	Acute
GOBP_NEGATIVE_REGULATION_OF_VASCULAR_WOUND_HEALING	0.0394184	0.217261	0.859335	1.46808	224	5	c("TNF", "SERPINE1")	Acute
GOBP_GLIAL_CELL_DEVELOPMENT	0.0152533	0.118776	0.519568	1.46774	133	86	c("TNF", "FPR2", "TLR2", "ADORA2A", "IL1B", "LYN", "ADGRG6", "LDLR", "IL6")	Acute
GOBP_RESPONSE_TO_HYDROGEN_PEROXIDE	0.0101669	0.0910265	0.509101	1.46766	91	106	c("SOD2", "TNFAIP3", "SRC", "MET", "STAT1", "HMOX1", "SDC1", "PRKCD", "KDM6B", "IL6", "NFE2L2", "PDGFRB", "RELA", "PPP1R15B", "NR4A3", "AXL", "PDCD10", "CRK", "TXN", "PPP2CB", "IL18BP", "IL10")	Acute
GOMF_MHC_CLASS_IB_PROTEIN_BINDING	0.0169051	0.128079	0.944608	1.46741	90	3	c("TAP1", "TAP2")	Acute
GOBP_REGULATION_OF_SYNAPSE_STRUCTURE_OR_ACTIVITY	0.00281162	0.0381413	0.48759	1.46733	26	184	c("SLC7A11", "TNF", "NRP2", "TLR2", "FZD1", "AGRN", "ABHD17C", "SEMA4A", "SRGN", "VCP", "CYFIP1", "FLRT3", "DBNL", "NTNG2", "YWHAZ", "HSPA8", "SEMA4D", "EIF4G1", "CAPRIN1", "SETD5", "ARF4", "ACTR2", "IL10RA", "APP", "IL10", "PAFAH1B1", "STAU2", "TPBG", "CDC42", "ARHGAP22", "CFL1", "MAPK14", "RHOA", "FCGR2B", "SIX1", "ARF6", "EPHA4")	Acute
GOBP_POSITIVE_REGULATION_OF_CHEMOTAXIS	0.0139276	0.112003	0.512261	1.46732	124	98	c("CCL3", "CXCL10", "CCL4", "FPR2", "MET", "ADAM17", "CSF1", "RAC2", "SPI1", "IL6", "PDGFRB", "CCL7", "PLA2G7", "CMKLR1", "SWAP70", "SERPINE1", "IL12A", "TIRAP", "C5AR1", "KDR", "VEGFC", "AIF1", "AKIRIN1", "CD74", "DNM1L", "TPBG", "TGFB1", "STX4", "EDN1", "MOSPD2", "CALR", "RIPOR2", "SLAMF1")	Acute
GOBP_MUSCLE_CELL_APOPTOTIC_PROCESS	0.0299394	0.183636	0.559861	1.46731	241	48	c("SOD2", "IL12B", "CFLAR", "JAK2", "ZC3H12A", "HMOX1", "NFE2L2", "NUPR1", "IL12A", "ATF4", "E2F3", "PDPK1", "EDN1", "ENG", "BNIP3", "HSF1", "PPP1R10", "MAP2K4", "PTK2B")	Acute
[truncated: 23,038 more rows]
